# Supplementary material for: Tracing the cellular basis of islet specification in mouse pancreas
Source: Nat Commun. 2020 Oct 7;11:5037. doi: 10.1038/s41467-020-18837-3 (PMC7541446; doi:10.1038/s41467-020-18837-3)
Supplement: Supplementary file 3 — Source Data [file 41467_2020_18837_MOESM3_ESM.xlsx]

## Sheet: Fig. 1i; 2e,f,h,l,n; S1h,m
R26 ChromA DBA E12.5 to P14
Clone ID	Cluster ID	Item Name	Name	Volume (µm³)	Centroid X (µm)	Centroid Y (µm)	Centroid Z (µm)	Bounds X (µm)	Bounds Y (µm)	Bounds Z (µm)	Surface Area (µm²)	Shape Factor	Longest Axis (µm)	Cell type	Islet ID	Volume (µm³)	Centroid X (µm)	Centroid Y (µm)	Centroid Z (µm)	Surface Area (µm²)
1	2	p14 4.5.13 slide 14_2_Merging	Cyan 1	3343.13	1386.32	445.25	49.06	21.8	31.52	21.69	4393.63	0.246	31.72	Acinar only	0	0	0	0	0	0
1	2	p14 4.5.13 slide 14_1_Merging	Cyan 1	26602.4	1516.69	565.42	20.73	38.15	87.85	37.47	22618.5	0.191	87.4	Acinar only	0	0	0	0	0	0
1	4	p14 4.5.13 slide 14_1_Merging	Cyan 2	5766.27	1472.2	606.85	35.38	23.01	27.87	27.61	5576.77	0.279	28.75	Acinar only	0	0	0	0	0	0
1	6	p14 4.5.13 slide 14_1_Merging	Cyan 3	2604.52	1348	652.49	41.26	21.8	19.99	21.69	3738.69	0.245	25.65	Acinar only	0	0	0	0	0	0
1	8	p14 4.5.13 slide 14_1_Merging	Cyan 4	1097.1	1442.24	586.98	45.13	18.77	24.24	17.75	2420.75	0.213	23.72	Acinar only	0	0	0	0	0	0
1	10	p14 4.5.13 slide 14_1_Merging	Cyan 5	515.26	1351.95	632.3	44.74	15.14	16.96	15.78	1292.88	0.24	19.12	Acinar majority	0	0	0	0	0	0
1	12	p14 4.5.13 slide 14_1_Merging	Cyan 6	5104.82	1425.09	571.86	33.13	29.68	24.84	33.53	5244.54	0.273	34.71	Acinar majority	0	0	0	0	0	0
2	184	p14 4.5.13 slide 14_1_Merging	Green 91	16097.5	1049.47	393.27	20.45	50.27	49.68	33.53	23335.8	0.132	52.56	Acinar only	0	0	0	0	0	0
2	7	p14 4.5.13 slide 14_1_Merging	Green 3	377.04	1016.83	407.92	23.58	8.48	9.09	21.69	656.6	0.384	16.17	Acinar only	0	0	0	0	0	0
2	9	p14 4.5.13 slide 14_1_Merging	Green 4	615.85	1016.99	398.77	22.71	13.32	14.54	23.67	1123.23	0.312	21.37	Acinar only	0	0	0	0	0	0
2	3	p14 4.5.13 slide 14_1_Merging	Green 1	204.8	1085.24	404.43	11.32	8.48	8.48	11.83	339.58	0.495	11.41	Acinar only	0	0	0	0	0	0
2	25	p14 4.5.13 slide 14_1_Merging	Green 12	345.19	1065.6	416.76	27.02	9.08	9.09	19.72	555.67	0.428	9.3	Acinar only	0	0	0	0	0	0
2	15	p14 4.5.13 slide 14_1_Merging	Green 7	547.82	1096.9	408.44	34.13	10.3	9.69	19.72	771.48	0.42	10.15	Acinar only	0	0	0	0	0	0
2	31	p14 4.5.13 slide 14_1_Merging	Green 15	868.41	1108.49	404.31	34.86	14.54	12.72	25.64	1448.18	0.304	15.57	Acinar only	0	0	0	0	0	0
2	30	p14 4.5.13 slide 14_1_Merging	Green 14	1587.03	1243.54	495.23	29.63	21.8	22.42	25.64	2803.72	0.235	27.54	Acinar only	0	0	0	0	0	0
2	36	p14 4.5.13 slide 14_1_Merging	Green 17	1873.6	1260.78	487.05	30.41	17.56	19.99	23.67	2632.05	0.279	19.94	Acinar only	0	0	0	0	0	0
3	20	p14 4.5.13 slide 13_1_Merging	Red 10	2169.95	1369.76	630.17	29.31	23.01	30.29	27.61	2814.48	0.288	31.68	Islet only	1	71238.6	98852.4	41211.9	2195.04	57988.7
3	22	p14 4.5.13 slide 13_1_Merging	Red 11	2201.79	1307.03	574.02	26.9	16.96	27.87	25.64	2341.65	0.35	27.71	Ductal only	0	0	0	0	0	0
3	24	p14 4.5.13 slide 13_1_Merging	Red 12	426.18	1372.98	595.13	32	17.56	9.09	9.86	585.49	0.468	17.34	Islet only	1	71238.6	98852.4	41211.9	2195.04	57988.7
3	26	p14 4.5.13 slide 13_1_Merging	Red 13	492.02	1414.29	575.92	34.89	10.3	14.54	9.86	488.59	0.617	15.84	Islet only	1	71238.6	98852.4	41211.9	2195.04	57988.7
1	2	p14 4.5.13 slide 13_1_Merging	Cyan 1	81.76	1341.68	697.71	9.49	9.08	5.45	5.92	184.63	0.493	8.79	Acinar only	0	0	0	0	0	0
1	4	p14 4.5.13 slide 13_1_Merging	Cyan 2	162.8	1298.3	638.84	11.57	4.85	14.54	9.86	331.75	0.435	13.99	Acinar only	0	0	0	0	0	0
1	6	p14 4.5.13 slide 13_1_Merging	Cyan 3	218.51	1312.88	647.29	12.43	10.9	16.36	9.86	583	0.301	18.18	Ductal only	0	0	0	0	0	0
1	8	p14 4.5.13 slide 13_1_Merging	Cyan 4	90.44	1438.89	795.34	15.24	4.24	6.66	11.83	188.57	0.517	6.48	Acinar only	0	0	0	0	0	0
1	10	p14 4.5.13 slide 13_1_Merging	Cyan 5	2190.93	1480	821.55	15.06	27.25	21.81	17.75	2645.23	0.308	28.46	Acinar only	0	0	0	0	0	0
1	12	p14 4.5.13 slide 13_1_Merging	Cyan 6	2591.06	1284.61	607.9	13.4	24.23	38.77	17.75	3655.85	0.25	40.47	Ductal majority	0	0	0	0	0	0
1	18	p14 4.5.13 slide 13_1_Merging	Cyan 9	337.18	1368.57	734.2	14.26	9.69	15.14	13.81	671.71	0.349	15.47	Ductal only	0	0	0	0	0	0
1	20	p14 4.5.13 slide 13_1_Merging	Cyan 10	2376.89	1351.83	757.59	10.95	29.68	33.32	15.78	3326.57	0.259	38.54	Acinar only	0	0	0	0	0	0
1	22	p14 4.5.13 slide 13_1_Merging	Cyan 11	508.66	1546.6	821.75	11.77	12.11	12.72	11.83	720.49	0.428	13.1	Acinar only	0	0	0	0	0	0
1	28	p14 4.5.13 slide 13_1_Merging	Cyan 14	488.4	1486.02	540.75	20.55	12.72	14.54	13.81	1004.88	0.298	15.97	Islet only	3	104061	80460.8	28561.9	1694.24	74238.1
1	30	p14 4.5.13 slide 13_1_Merging	Cyan 15	1062.91	1315.43	547.54	19.26	15.14	19.99	17.75	1338.95	0.376	19.82	Islet only	1	71238.6	98852.4	41211.9	2195.04	57988.7
1	32	p14 4.5.13 slide 13_1_Merging	Cyan 16	592.59	1365.83	550.92	19.57	23.62	15.75	11.83	1197.09	0.285	26.59	Islet only	1	71238.6	98852.4	41211.9	2195.04	57988.7
1	40	p14 4.5.13 slide 13_1_Merging	Cyan 20	1202.55	1329.61	615.67	17.89	17.56	18.17	17.75	1607.04	0.34	20.3	Islet only	1	71238.6	98852.4	41211.9	2195.04	57988.7
1	42	p14 4.5.13 slide 13_1_Merging	Cyan 21	1083.17	1482.65	786.08	15.73	15.14	23.63	15.78	1644.68	0.31	24.2	Acinar only	0	0	0	0	0	0
1	44	p14 4.5.13 slide 13_1_Merging	Cyan 22	6776.12	1479.03	962.3	13.64	35.73	30.29	21.69	5831.78	0.297	38.26	Acinar majority	0	0	0	0	0	0
1	46	p14 4.5.13 slide 13_1_Merging	Cyan 23	899.38	1306.37	589.34	19.87	16.96	27.87	13.81	1646.4	0.274	29.62	Ductal only	0	0	0	0	0	0
1	50	p14 4.5.13 slide 13_1_Merging	Cyan 25	1227.88	1314.15	705.65	15.77	15.14	18.17	21.69	1719.48	0.322	21.34	Acinar only	0	0	0	0	0	0
1	54	p14 4.5.13 slide 13_1_Merging	Cyan 27	2348.67	1464.82	786.56	17.48	18.17	31.5	17.75	3148.71	0.271	32.17	Acinar only	0	0	0	0	0	0
1	56	p14 4.5.13 slide 13_1_Merging	Cyan 28	536.88	1469.46	519.75	21.09	14.54	17.57	13.81	1024.49	0.312	19.63	Islet only	3	104061	80460.8	28561.9	1694.24	74238.1
1	58	p14 4.5.13 slide 13_1_Merging	Cyan 29	6996.08	1361.96	696.6	19.69	41.18	77.54	29.58	10035.4	0.176	81.26	Ductal majority	0	0	0	0	0	0
1	62	p14 4.5.13 slide 13_1_Merging	Cyan 31	324.88	1477.55	490.25	26.47	11.51	13.33	15.78	885.8	0.258	12.85	Islet only	3	104061	80460.8	28561.9	1694.24	74238.1
1	64	p14 4.5.13 slide 13_1_Merging	Cyan 32	258.31	1486.52	513.51	28.36	9.08	11.51	13.81	683.01	0.287	12.63	Islet only	3	104061	80460.8	28561.9	1694.24	74238.1
1	66	p14 4.5.13 slide 13_1_Merging	Cyan 33	122.28	1393.36	623.73	28.89	11.51	6.66	11.83	353.12	0.337	12.34	Islet only	1	71238.6	98852.4	41211.9	2195.04	57988.7
1	70	p14 4.5.13 slide 13_1_Merging	Cyan 35	5877.46	1383.34	754.02	21.83	35.73	48.46	31.56	8281.79	0.19	53.39	Acinar majority	0	0	0	0	0	0
1	72	p14 4.5.13 slide 13_1_Merging	Cyan 36	101.3	1475.53	585.1	31.25	6.06	12.72	9.86	304.9	0.345	14.33	Islet only	2	78866.4	235733	88477.6	5271.4	104347
1	74	p14 4.5.13 slide 13_1_Merging	Cyan 37	537.6	1366.78	645.39	27.02	18.77	9.09	17.75	1242.88	0.257	22.82	Islet majority	1	71238.6	98852.4	41211.9	2195.04	57988.7
1	76	p14 4.5.13 slide 13_1_Merging	Cyan 38	3591.74	1466.11	720.4	16.47	23.62	32.71	25.64	4483.81	0.253	33.41	Acinar majority	0	0	0	0	0	0
1	78	p14 4.5.13 slide 13_1_Merging	Cyan 39	109.98	1450.54	523.47	31.14	8.48	6.66	11.83	351.26	0.316	10.14	Islet only	2	78866.4	235733	88477.6	5271.4	104347
1	84	p14 4.5.13 slide 13_1_Merging	Cyan 42	1403.7	1515.99	938.27	32.4	16.35	16.96	19.72	1964.96	0.309	18.53	Acinar only	0	0	0	0	0	0
1	86	p14 4.5.13 slide 13_1_Merging	Cyan 43	107.81	1474.41	577.44	32.11	6.06	8.48	11.83	310.81	0.352	9.87	Islet only	2	78866.4	235733	88477.6	5271.4	104347
1	88	p14 4.5.13 slide 13_1_Merging	Cyan 44	1192.42	1436.01	592.25	30.59	10.9	24.23	15.78	1870.94	0.291	23.75	Islet only	2	78866.4	235733	88477.6	5271.4	104347
1	90	p14 4.5.13 slide 13_1_Merging	Cyan 45	257.59	1290.68	677.64	33.08	7.27	16.96	13.81	755.46	0.259	17.35	Ductal only	0	0	0	0	0	0
1	92	p14 4.5.13 slide 13_1_Merging	Cyan 46	6149.52	1489.99	701.32	27.45	28.46	44.22	25.64	7318.19	0.222	46.59	Acinar only	0	0	0	0	0	0
1	94	p14 4.5.13 slide 13_1_Merging	Cyan 47	17315.5	1524.92	918.85	22.81	65.41	36.95	37.47	16080.1	0.201	67.65	Acinar only	0	0	0	0	0	0
1	96	p14 4.5.13 slide 13_1_Merging	Cyan 48	125.18	1455.62	520.27	32.43	7.27	6.66	11.83	298.49	0.405	6.69	Islet only	3	104061	80460.8	28561.9	1694.24	74238.1
1	98	p14 4.5.13 slide 13_1_Merging	Cyan 49	1908.75	1509.75	784.48	34.15	18.17	15.14	25.64	2437.44	0.305	18.78	Acinar only	0	0	0	0	0	0
4	2	p14 4.5.13 slide 13_1_Merging	Yellow 1	389.27	1309.57	1028.61	10.99	7.87	12.72	11.83	437.52	0.589	13.1	Acinar only	0	0	0	0	0	0
4	4	p14 4.5.13 slide 13_1_Merging	Yellow 2	1024.56	1215.7	1024.46	10.96	24.23	16.96	13.81	1124.82	0.437	26.57	Acinar only	0	0	0	0	0	0
4	6	p14 4.5.13 slide 13_1_Merging	Yellow 3	87.55	1316.23	993.23	12.32	10.9	6.66	7.89	196.55	0.485	10.73	Acinar only	0	0	0	0	0	0
4	8	p14 4.5.13 slide 13_1_Merging	Yellow 4	717.77	1289.74	1004.28	12.32	16.35	15.14	11.83	826.72	0.469	19.42	Mixed	0	0	0	0	0	0
4	10	p14 4.5.13 slide 13_1_Merging	Yellow 5	1020.22	1225.04	963.4	27.48	15.14	21.2	19.72	1146.81	0.427	22.14	Acinar majority	0	0	0	0	0	0
4	12	p14 4.5.13 slide 13_1_Merging	Yellow 6	609.96	1159.64	923.46	33.76	12.11	10.3	13.81	665.26	0.523	12.88	Acinar only	0	0	0	0	0	0
4	14	p14 4.5.13 slide 13_1_Merging	Yellow 7	4001.28	1226.07	911.6	23.95	26.04	41.8	31.56	3469.41	0.351	41.9	Ductal only	0	0	0	0	0	0
4	16	p14 4.5.13 slide 13_1_Merging	Yellow 8	402.3	1209.05	917.46	34.15	15.14	9.69	11.83	636.55	0.414	14.78	Ductal only	0	0	0	0	0	0
4	18	p14 4.5.13 slide 13_1_Merging	Yellow 9	220.69	1289.46	955.1	42.32	7.87	9.69	11.83	320.1	0.552	9.3	Acinar only	0	0	0	0	0	0
4	20	p14 4.5.13 slide 13_1_Merging	Yellow 10	119.39	1377.31	1010.77	42.36	7.87	5.45	11.83	222.83	0.526	7.49	Acinar only	0	0	0	0	0	0
4	22	p14 4.5.13 slide 13_1_Merging	Yellow 11	2875.42	1147.9	869.4	35.3	64.8	55.13	19.72	3605.83	0.271	78.78	Ductal only	0	0	0	0	0	0
4	24	p14 4.5.13 slide 13_1_Merging	Yellow 12	124.45	1265.53	929.4	42.41	4.85	12.72	7.89	279.04	0.432	12.99	Ductal only	0	0	0	0	0	0
4	26	p14 4.5.13 slide 13_1_Merging	Yellow 13	27137	1263.89	957.21	27.86	89.63	107.83	45.36	20317.2	0.215	120.09	Ductal majority	0	0	0	0	0	0
4	28	p14 4.5.13 slide 13_1_Merging	Yellow 14	8371.57	1338.12	1023.11	23.59	58.75	38.16	43.39	8110.28	0.246	61.83	Acinar majority	0	0	0	0	0	0
4	30	p14 4.5.13 slide 13_1_Merging	Yellow 15	10249.9	1256.8	1028.09	21.8	56.93	39.38	37.47	8000.46	0.285	59.78	Acinar majority	0	0	0	0	0	0
4	32	p14 4.5.13 slide 13_1_Merging	Yellow 16	2107.72	1179.21	918.52	39.65	30.89	22.41	17.75	2328.2	0.341	32.64	Acinar majority	0	0	0	0	0	0
1	100	p14 4.5.13 slide 13_1_Merging	Cyan 50	9556.03	1529.03	873.83	23.86	39.97	31.5	31.56	8201.73	0.266	41.95	Acinar only	0	0	0	0	0	0
5	2	p14 4.5.13 slide 13_1_Merging	Yellow 1	306.07	1378.09	562.66	18.86	7.27	13.33	11.83	389.29	0.564	13.1	Islet only	1	71238.6	98852.4	41211.9	2195.04	57988.7
5	4	p14 4.5.13 slide 13_1_Merging	Yellow 2	456.57	1393.05	582.33	22.86	11.51	12.72	15.78	518.32	0.553	16.33	Islet only	1	71238.6	98852.4	41211.9	2195.04	57988.7
5	6	p14 4.5.13 slide 13_1_Merging	Yellow 3	533.26	1323.36	535.15	25.08	10.9	13.93	13.81	656.32	0.485	14.37	Islet only	1	71238.6	98852.4	41211.9	2195.04	57988.7
5	8	p14 4.5.13 slide 13_1_Merging	Yellow 4	1860.99	1358.1	555.22	22.83	28.46	21.2	19.72	1871.97	0.391	31.16	Islet only	1	71238.6	98852.4	41211.9	2195.04	57988.7
5	10	p14 4.5.13 slide 13_1_Merging	Yellow 5	1824.09	1337.53	526.84	26.58	27.25	16.96	17.75	2089.7	0.345	27.62	Islet only	1	71238.6	98852.4	41211.9	2195.04	57988.7
5	12	p14 4.5.13 slide 13_1_Merging	Yellow 6	522.41	1411.79	571.59	28.12	12.72	11.51	9.86	588.1	0.533	14.33	Islet only	2	78866.4	235733	88477.6	5271.4	104347
5	14	p14 4.5.13 slide 13_1_Merging	Yellow 7	966.67	1427.56	605.95	31.57	10.3	27.87	13.81	1120.09	0.422	29.53	Islet only	2	78866.4	235733	88477.6	5271.4	104347
5	16	p14 4.5.13 slide 13_1_Merging	Yellow 8	2059.25	1399.62	592.33	34.75	23.01	21.2	19.72	2094.26	0.374	25.38	Islet only	2	78866.4	235733	88477.6	5271.4	104347
3	2	p14 slide13_2_Merging	Red 1	243.12	953.8	647.15	69.7	8.48	8.48	9.86	369.54	0.51	9.03	Islet only	4	117706	940.91	631.78	59.95	59124.5
3	4	p14 slide13_2_Merging	Red 2	185.96	951.91	656.17	69.82	6.66	8.48	9.86	345.74	0.456	8.89	Islet only	4	117706	940.91	631.78	59.95	59124.5
3	6	p14 slide13_2_Merging	Red 3	682.34	920.33	650.2	71.28	15.75	10.9	13.81	776.35	0.483	16.21	Islet only	4	117706	940.91	631.78	59.95	59124.5
3	8	p14 slide13_2_Merging	Red 4	1378.43	902.18	593.01	74.04	15.14	13.93	19.72	1323.67	0.453	16.26	Duct only	0	0	0	0	0	0
3	10	p14 slide13_2_Merging	Red 5	650.5	967.7	641.91	75.75	8.48	13.93	19.72	717.1	0.506	14.12	Islet only	4	117706	940.91	631.78	59.95	59124.5
3	12	p14 slide13_2_Merging	Red 6	404.48	973.78	652.95	78.97	7.27	12.12	13.81	524.37	0.504	12.35	Islet only	4	117706	940.91	631.78	59.95	59124.5
3	14	p14 slide13_2_Merging	Red 7	2402.3	930.31	594.01	72.37	29.68	24.84	21.69	2148.06	0.404	35.25	Islet only	4	117706	940.91	631.78	59.95	59124.5
3	16	p14 slide13_2_Merging	Red 8	2927.63	920.81	622.04	73.37	33.92	19.99	19.72	3351.4	0.295	34.41	Islet only	4	117706	940.91	631.78	59.95	59124.5
3	18	p14 slide13_2_Merging	Red 9	303.18	932.46	666.29	79.05	10.3	9.09	11.83	432.44	0.505	10.08	Islet only	4	117706	940.91	631.78	59.95	59124.5
3	20	p14 slide13_2_Merging	Red 10	194.64	975.06	668.53	79.56	6.66	9.09	13.81	328.16	0.495	9.22	Islet only	4	117706	940.91	631.78	59.95	59124.5
4	2	p14 slide13_2_Merging	Yellow 1	225.76	878.39	965.53	71.39	7.27	10.9	9.86	529.17	0.339	10.91	Ductal only	0	0	0	0	0	0
4	4	p14 slide13_2_Merging	Yellow 2	136.76	863.73	934.27	75	5.45	7.27	9.86	269.81	0.476	7.36	Acinar only	0	0	0	0	0	0
4	6	p14 slide13_2_Merging	Yellow 3	151.23	876.94	1022.46	76.01	12.72	6.06	13.81	370.25	0.371	14.91	Acinar only	0	0	0	0	0	0
4	8	p14 slide13_2_Merging	Yellow 4	2658.45	988.16	1066.93	75.05	29.07	23.63	23.67	2538.47	0.366	36.98	Acinar only	0	0	0	0	0	0
4	10	p14 slide13_2_Merging	Yellow 5	478.29	872.49	942.37	72.69	10.9	10.3	19.72	664.21	0.445	14.01	Ductal only	0	0	0	0	0	0
4	12	p14 slide13_2_Merging	Yellow 6	10778.5	883.9	1055.49	66.14	47.85	54.52	41.42	8421.91	0.28	64.38	Acinar majority	0	0	0	0	0	0
4	14	p14 slide13_2_Merging	Yellow 7	18211.2	934.89	997.85	54.88	73.89	101.17	51.28	15825.2	0.212	111.64	Acinar majority	0	0	0	0	0	0
5	14	p14 slide13_2_Merging	Yellow 7	243.85	940.6	582.01	62.34	18.78	4.85	7.89	488.27	0.387	18.32	Islet only	4	117706	940.91	631.78	59.95	59124.5
5	16	p14 slide13_2_Merging	Yellow 8	696.09	962.27	634.52	60.75	9.08	32.11	13.81	1086.03	0.35	32.39	Islet only	4	117706	940.91	631.78	59.95	59124.5
5	18	p14 slide13_2_Merging	Yellow 9	303.91	964.59	580.16	63.55	18.78	5.45	13.81	505.71	0.432	18.29	Ductal only	0	0	0	0	0	0
5	20	p14 slide13_2_Merging	Yellow 10	1187.4	990.12	605.71	67.32	22.41	26.05	15.78	1629.28	0.333	33.57	Mixed	0	0	0	0	0	0
5	22	p14 slide13_2_Merging	Yellow 11	2086.1	930.06	644.38	67.18	32.71	19.39	17.75	2819.93	0.28	32.48	Islet majority	4	117706	940.91	631.78	59.95	59124.5
5	24	p14 slide13_2_Merging	Yellow 12	174.38	1051.14	443.37	70.42	10.3	8.48	11.83	393.2	0.384	12.02	Ductal majority	0	0	0	0	0	0
5	26	p14 slide13_2_Merging	Yellow 13	621.56	987.56	639.1	70.95	13.93	18.17	15.78	1106.41	0.318	17.68	Acinar only	0	0	0	0	0	0
5	28	p14 slide13_2_Merging	Yellow 14	484.08	933.05	627.7	66.87	9.08	12.12	13.81	722.03	0.413	11.93	Ductal only	0	0	0	0	0	0
5	30	p14 slide13_2_Merging	Yellow 15	3711.27	1040.5	429.9	66.73	41.79	36.95	33.53	4563.02	0.254	42.21	Acinar majority	0	0	0	0	0	0
5	32	p14 slide13_2_Merging	Yellow 16	5311.84	946.38	613.33	66.86	30.28	36.35	37.47	5680.95	0.259	36.37	Islet only	4	117706	940.91	631.78	59.95	59124.5
5	34	p14 slide13_2_Merging	Yellow 17	77237.7	945.5	446.88	57.48	119.31	143.57	53.25	67340.4	0.13	159.68	Mixed	5	33423.2	916.23	441.85	57.18	23801.2
5	36	p14 slide13_2_Merging	Yellow 18	316.93	931.29	581.29	78.14	9.08	9.69	13.81	526.14	0.427	12.23	Islet only	4	117706	940.91	631.78	59.95	59124.5
5	38	p14 slide13_2_Merging	Yellow 19	125.9	971.14	630.88	76.05	6.06	7.27	11.83	307.44	0.395	8.31	Islet only	4	117706	940.91	631.78	59.95	59124.5
5	40	p14 slide13_2_Merging	Yellow 20	248.19	911.67	581.93	75.77	9.08	9.09	11.83	449.29	0.425	10.27	Islet only	4	117706	940.91	631.78	59.95	59124.5
5	42	p14 slide13_2_Merging	Yellow 21	396.52	961.96	609.57	77.19	11.51	12.12	17.75	667.46	0.391	13.47	Islet only	4	117706	940.91	631.78	59.95	59124.5
5	44	p14 slide13_2_Merging	Yellow 22	564.4	959.83	618.72	77.67	10.3	12.72	17.75	906	0.365	13.97	Islet only	4	117706	940.91	631.78	59.95	59124.5
1	2	p14 slide13_2_Merging	Cyan 1	311.14	1078.12	978.59	42.94	9.69	11.51	11.83	632.98	0.351	11.66	Acinar only	0	0	0	0	0	0
1	4	p14 slide13_2_Merging	Cyan 2	105.64	1051.08	940.77	43.06	6.06	7.88	11.83	250.79	0.431	8.36	Acinar only	0	0	0	0	0	0
1	6	p14 slide13_2_Merging	Cyan 3	496.38	972.33	616.33	48.17	15.14	18.17	11.83	1206.01	0.251	20.63	Islet only	4	117706	940.91	631.78	59.95	59124.5
1	8	p14 slide13_2_Merging	Cyan 4	98.41	1127.36	914.03	47.13	4.85	6.66	9.86	207.19	0.498	6.91	Acinar only	0	0	0	0	0	0
1	10	p14 slide13_2_Merging	Cyan 5	884.95	1050.94	926.28	45.84	15.75	15.14	17.75	1521.2	0.293	16.12	Acinar only	0	0	0	0	0	0
1	12	p14 slide13_2_Merging	Cyan 6	261.94	956.5	609.53	47.65	10.9	10.9	11.83	660.21	0.3	11.55	Islet only	4	117706	940.91	631.78	59.95	59124.5
1	14	p14 slide13_2_Merging	Cyan 7	2560.05	1092.7	966.93	52.62	21.8	16.36	23.67	3029.97	0.299	21.71	Acinar only	0	0	0	0	0	0
1	16	p14 slide13_2_Merging	Cyan 8	246.02	959.81	653.64	52.07	10.3	9.09	11.83	581.61	0.326	11.44	Islet only	4	117706	940.91	631.78	59.95	59124.5
1	18	p14 slide13_2_Merging	Cyan 9	138.93	970.86	670.07	58.22	9.69	7.88	11.83	456.52	0.284	10.13	Islet only	4	117706	940.91	631.78	59.95	59124.5
1	20	p14 slide13_2_Merging	Cyan 10	10122.2	1168.94	926.67	49	43.61	53.31	25.64	13217.4	0.171	59.03	Acinar only	0	0	0	0	0	0
1	22	p14 slide13_2_Merging	Cyan 11	971.05	1022.6	807.62	57.93	19.99	19.99	21.69	2191.18	0.216	25.38	Acinar only	0	0	0	0	0	0
1	24	p14 slide13_2_Merging	Cyan 12	1326.33	1058.8	902.65	63.32	19.99	23.02	21.69	2617.44	0.223	26.82	Acinar only	0	0	0	0	0	0
1	26	p14 slide13_2_Merging	Cyan 13	2299.56	1083.9	911.66	59.2	18.17	21.2	23.67	3069.43	0.274	25.95	Acinar only	0	0	0	0	0	0
1	28	p14 slide13_2_Merging	Cyan 14	2175.1	1102.29	808.02	59.29	19.99	28.47	19.72	3318.44	0.245	28.8	Acinar only	0	0	0	0	0	0
1	30	p14 slide13_2_Merging	Cyan 15	1333.57	1052.39	957.6	61.89	12.72	20.6	25.64	2415.8	0.243	20.93	Acinar only	0	0	0	0	0	0
1	32	p14 slide13_2_Merging	Cyan 16	1125.18	1005.14	816.58	60.32	21.8	13.93	25.64	2151.66	0.243	22	Acinar only	0	0	0	0	0	0
1	34	p14 slide13_2_Merging	Cyan 17	2568.01	1067.28	924.81	61.52	16.35	22.41	31.56	3570.79	0.254	26.5	Acinar only	0	0	0	0	0	0
1	36	p14 slide13_2_Merging	Cyan 18	2836.46	1062.89	730.01	70.44	20.59	26.65	27.61	3997.92	0.242	29.8	Acinar only	0	0	0	0	0	0
1	38	p14 slide13_2_Merging	Cyan 19	429.81	1057.73	916.05	67.23	9.69	10.3	15.78	962.07	0.286	10.89	Ductal only	0	0	0	0	0	0
1	40	p14 slide13_2_Merging	Cyan 20	2197.53	1142.69	998.82	66.06	21.2	26.65	21.69	3753.76	0.218	27.32	Acinar only	0	0	0	0	0	0
1	42	p14 slide13_2_Merging	Cyan 21	1185.23	1021.98	839.88	70.63	15.75	24.23	21.69	2716.19	0.199	26.09	Acinar only	0	0	0	0	0	0
1	46	p14 slide13_2_Merging	Cyan 23	1048.48	917.95	690.84	69.91	24.83	24.23	23.67	2779.82	0.18	29.8	Acinar only	0	0	0	0	0	0
1	48	p14 slide13_2_Merging	Cyan 24	323.44	945.53	812.41	73.58	9.08	10.9	17.75	847.87	0.269	16.24	Acinar only	0	0	0	0	0	0
1	50	p14 slide13_2_Merging	Cyan 25	287.99	1043.24	841.4	77.05	9.69	15.14	13.81	833.42	0.253	17.58	Acinar only	0	0	0	0	0	0
1	52	p14 slide13_2_Merging	Cyan 26	4000.71	1060.24	876.83	74.02	21.8	30.89	27.61	5514.26	0.221	33.64	Acinar only	0	0	0	0	0	0
1	54	p14 slide13_2_Merging	Cyan 27	82.49	1134.88	877.88	77.99	8.48	4.24	11.83	272.94	0.336	8.32	Acinar only	0	0	0	0	0	0
1	56	p14 slide13_2_Merging	Cyan 28	836.47	1055.75	842.46	76.13	13.93	19.99	17.75	2088.35	0.206	19.93	Acinar only	0	0	0	0	0	0
1	58	p14 slide13_2_Merging	Cyan 29	18702.5	1068.53	1009.25	63.71	32.1	44.22	49.3	15507.8	0.22	47.79	Acinar majority	0	0	0	0	0	0
6	8	p14 slide13_2_Merging	Cyan 3	383.5	425.9	691.26	17.09	9.69	22.41	13.81	915.63	0.279	22.02	Islet only	6	23921.7	427.63	714.22	36.29	22996.2
7	27	p14 4.5.13 slide 12_1_Merging	Cyan 13	752.49	975.28	1142.49	54.08	18.17	10.3	15.78	1256.82	0.318	17.93	Acinar only	0	0	0	0	0	0
7	33	p14 4.5.13 slide 12_1_Merging	Cyan 16	143.99	937.78	1141.57	53.12	9.09	8.48	11.83	405.42	0.328	9.86	Acinar only	0	0	0	0	0	0
7	37	p14 4.5.13 slide 12_1_Merging	Cyan 18	2321.87	923.95	1176.73	57.57	23.02	23.62	23.67	3262.36	0.26	23.88	Acinar only	0	0	0	0	0	0
7	41	p14 4.5.13 slide 12_1_Merging	Cyan 20	4026.55	956.25	1148.26	54.83	24.83	30.29	23.67	4020.94	0.304	33.88	Acinar only	0	0	0	0	0	0
7	43	p14 4.5.13 slide 12_1_Merging	Cyan 21	1284.3	961.89	1099.19	59.64	15.14	27.26	19.72	2556.88	0.223	28.97	Ductal only	0	0	0	0	0	0
7	45	p14 4.5.13 slide 12_1_Merging	Cyan 22	1009.35	954	1183.32	61.11	15.75	13.33	17.75	1505.52	0.323	17.77	Acinar only	0	0	0	0	0	0
7	51	p14 4.5.13 slide 12_1_Merging	Cyan 25	297.38	926.32	1040.91	72.13	9.69	11.51	13.81	834.51	0.258	12.88	Islet only	7	171030	947.41	1039.28	68.29	120520
7	53	p14 4.5.13 slide 12_1_Merging	Cyan 26	878.39	921.09	1054.01	71.35	16.35	19.38	17.75	1876.54	0.236	21.93	Islet only	7	171030	947.41	1039.28	68.29	120520
7	55	p14 4.5.13 slide 12_1_Merging	Cyan 27	87.55	937.11	1024.7	74.73	7.27	6.66	13.81	304.85	0.313	7.39	Islet only	7	171030	947.41	1039.28	68.29	120520
7	57	p14 4.5.13 slide 12_1_Merging	Cyan 28	170.76	934.8	1032.84	74.28	8.48	10.9	13.81	496.83	0.3	12.04	Islet only	7	171030	947.41	1039.28	68.29	120520
7	63	p14 4.5.13 slide 12_1_Merging	Cyan 31	416.76	910.01	1053.63	75.66	15.14	12.11	19.72	1157.47	0.233	18.28	Islet only	7	171030	947.41	1039.28	68.29	120520
7	69	p14 4.5.13 slide 12_1_Merging	Cyan 34	335.73	919.4	1010.04	79.67	8.48	12.72	15.78	963.31	0.242	14.91	Islet only	7	171030	947.41	1039.28	68.29	120520
8	19	p14 4.5.13 slide 12_1_Merging	Yellow 9	5042.42	204.68	744	78.66	39.98	20.59	31.56	5043.27	0.282	40.8	Islet majority	8	62728.8	200.26	745.15	67.4	57384.8
9	2	p14 4.5.13 slide 12_1_Merging	Yellow 1	2087.44	542.47	745.24	53.91	31.5	18.17	33.53	2331.75	0.339	39.36	Acinar only	0	0	0	0	0	0
9	4	p14 4.5.13 slide 12_1_Merging	Yellow 2	512.27	452.99	783.56	69.51	18.17	9.69	13.81	992.88	0.312	17.93	Islet only	9	123456	449.52	743.32	74.67	100288
9	6	p14 4.5.13 slide 12_1_Merging	Yellow 3	149.77	457.28	800.56	66.65	9.09	6.66	11.83	333.33	0.409	9.43	Islet only	9	123456	449.52	743.32	74.67	100288
9	8	p14 4.5.13 slide 12_1_Merging	Yellow 4	1303.84	527.13	671.22	80.09	10.9	21.81	23.67	1635.39	0.353	21.87	Islet onlly	10	57041.7	571.41	663.98	73.24	45643.2
9	10	p14 4.5.13 slide 12_1_Merging	Yellow 5	963.04	466.38	798.87	84.07	10.9	15.14	21.69	1161.98	0.406	17.58	Ductal only	0	0	0	0	0	0
9	12	p14 4.5.13 slide 12_1_Merging	Yellow 6	968.11	600.34	630.66	82.62	11.51	10.9	23.67	1101.07	0.43	11.84	Acinar only	0	0	0	0	0	0
9	14	p14 4.5.13 slide 12_1_Merging	Yellow 7	2756.72	514.36	737.32	79.09	17.56	15.75	39.44	2613.05	0.364	21.24	Acinar only	0	0	0	0	0	0
9	16	p14 4.5.13 slide 12_1_Merging	Yellow 8	3356.55	562.88	678.59	81.64	19.99	22.41	29.58	3007.78	0.36	28.95	Islet only	10	57041.7	571.41	663.98	73.24	45643.2
9	18	p14 4.5.13 slide 12_1_Merging	Yellow 9	3415.88	595.59	619.42	84.29	30.28	33.31	27.61	3654.91	0.3	39.7	Acinar only	0	0	0	0	0	0
9	20	p14 4.5.13 slide 12_1_Merging	Yellow 10	3507.04	563.85	649.1	81.91	24.23	26.65	27.61	3587.73	0.311	32.95	Islet only	10	57041.7	571.41	663.98	73.24	45643.2
9	22	p14 4.5.13 slide 12_1_Merging	Yellow 11	417.49	538.13	663	87.73	15.14	8.48	15.78	800.3	0.338	15.27	Acinar only	0	0	0	0	0	0
9	24	p14 4.5.13 slide 12_1_Merging	Yellow 12	3194.47	591.15	686.36	84.34	19.38	26.05	27.61	3311.49	0.317	26.68	Islet only	10	57041.7	571.41	663.98	73.24	45643.2
9	26	p14 4.5.13 slide 12_1_Merging	Yellow 13	72.35	410.65	767.36	87.35	4.85	5.45	9.86	179.23	0.469	7.65	Islet only	9	123456	449.52	743.32	74.67	100288
9	28	p14 4.5.13 slide 12_1_Merging	Yellow 14	5433.13	595.48	658.74	83.97	24.23	36.95	29.58	5235.84	0.285	39.44	Mixed	10	57041.7	571.41	663.98	73.24	45643.2
3	2	p14 4.5.13 slide 12_2_Merging	Red 1	403.73	1477.35	629.34	42.36	11.51	13.93	15.78	646.46	0.409	15.93	Islet only	11	595775	1523.06	625.92	45.61	319236
2	2	p14 4.5.13 slide 12_2_Merging	Green 1	380.58	1522.35	939.09	21.4	7.87	9.09	19.72	614.8	0.413	10.78	Acinar only	0	0	0	0	0	0
2	4	p14 4.5.13 slide 12_2_Merging	Green 2	806.74	1517.88	949.02	22.07	10.9	9.09	27.61	1018.91	0.411	20.3	Acinar only	0	0	0	0	0	0
2	6	p14 4.5.13 slide 12_2_Merging	Green 3	133.13	1525.4	931.83	20.13	6.06	6.06	15.78	333.56	0.378	7.96	Acinar only	0	0	0	0	0	0
2	8	p14 4.5.13 slide 12_2_Merging	Green 4	156.28	1469.73	935.62	19.44	6.06	6.66	17.75	321.47	0.436	11.82	Acinar only	0	0	0	0	0	0
2	10	p14 4.5.13 slide 12_2_Merging	Green 5	322.7	1476.57	944.93	19.74	9.08	6.66	21.69	594.12	0.383	10.03	Acinar only	0	0	0	0	0	0
2	12	p14 4.5.13 slide 12_2_Merging	Green 6	328.48	1529.52	918.48	23.19	8.48	8.48	21.69	585.74	0.393	9.47	Acinar only	0	0	0	0	0	0
2	14	p14 4.5.13 slide 12_2_Merging	Green 7	268.43	1434.03	783.34	30.81	6.06	6.66	19.72	455.62	0.442	15.08	Acinar only	0	0	0	0	0	0
2	16	p14 4.5.13 slide 12_2_Merging	Green 8	607.77	1516.22	854.18	38.21	9.69	8.48	27.61	841.33	0.412	17.97	Acinar only	0	0	0	0	0	0
2	18	p14 4.5.13 slide 12_2_Merging	Green 9	252.51	1540.23	927	23.62	7.87	7.27	15.78	448.54	0.431	8.14	Acinar only	0	0	0	0	0	0
2	20	p14 4.5.13 slide 12_2_Merging	Green 10	89.72	1546.09	990.13	30.12	6.66	5.45	15.78	293.73	0.33	11.78	Acinar only	0	0	0	0	0	0
2	22	p14 4.5.13 slide 12_2_Merging	Green 11	143.98	1436.64	792.41	30.49	6.06	5.45	13.81	309	0.43	13.14	Acinar only	0	0	0	0	0	0
2	24	p14 4.5.13 slide 12_2_Merging	Green 12	266.26	1482.78	798.69	35.87	7.27	7.27	17.75	485.27	0.412	9.39	Ductal only	0	0	0	0	0	0
2	26	p14 4.5.13 slide 12_2_Merging	Green 13	449.32	1554.55	987.33	28.97	11.51	9.09	21.69	784.71	0.362	11.81	Acinar only	0	0	0	0	0	0
2	28	p14 4.5.13 slide 12_2_Merging	Green 14	78.14	1480.64	788.18	39.08	5.45	5.45	13.81	194.04	0.456	4.99	Acinar only	0	0	0	0	0	0
2	30	p14 4.5.13 slide 12_2_Merging	Green 15	528.18	1478.39	814.91	28.55	7.87	8.48	25.64	803.63	0.393	20.01	Acinar only	0	0	0	0	0	0
2	32	p14 4.5.13 slide 12_2_Merging	Green 16	490.56	1546.74	842.54	37.19	7.87	12.12	21.69	878.99	0.342	13.44	Acinar only	0	0	0	0	0	0
2	34	p14 4.5.13 slide 12_2_Merging	Green 17	115.04	1458.5	720.2	41.52	7.27	4.85	13.81	252.66	0.453	6.77	Acinar only	0	0	0	0	0	0
2	36	p14 4.5.13 slide 12_2_Merging	Green 18	2329.78	1479.11	895.91	29.59	26.65	13.93	31.56	3331.63	0.255	29.57	Acinar only	0	0	0	0	0	0
2	38	p14 4.5.13 slide 12_2_Merging	Green 19	100.57	1384.09	661.51	40.82	6.66	6.66	13.81	311.32	0.336	8.6	Acinar only	0	0	0	0	0	0
2	40	p14 4.5.13 slide 12_2_Merging	Green 20	656.25	1534.18	675.2	39.06	8.48	9.69	25.64	831.26	0.439	19.9	Islet only	11	595775	1523.06	625.92	45.61	319236
2	42	p14 4.5.13 slide 12_2_Merging	Green 21	79.59	1483.8	715.12	39.84	4.84	4.85	13.81	253.26	0.353	9.2	Islet only	11	595775	1523.06	625.92	45.61	319236
2	44	p14 4.5.13 slide 12_2_Merging	Green 22	104.19	1463.21	793.2	39.35	6.66	5.45	15.78	277.09	0.386	8.49	Acinar only	0	0	0	0	0	0
2	46	p14 4.5.13 slide 12_2_Merging	Green 23	623.69	1421.08	836.11	48.09	9.69	10.9	31.56	1085.55	0.325	23.1	Acinar only	0	0	0	0	0	0
2	48	p14 4.5.13 slide 12_2_Merging	Green 24	86.82	1453.12	718.17	43.29	4.84	4.85	13.81	214.79	0.441	8.98	Acinar only	0	0	0	0	0	0
2	50	p14 4.5.13 slide 12_2_Merging	Green 25	1649.66	1451.75	800.16	34.97	15.75	12.72	35.5	2083.66	0.324	27.54	Mixed	0	0	0	0	0	0
2	52	p14 4.5.13 slide 12_2_Merging	Green 26	211.27	1471.58	802.77	37.28	12.11	7.27	17.75	596.53	0.288	13.29	Acinar only	0	0	0	0	0	0
2	54	p14 4.5.13 slide 12_2_Merging	Green 27	907.31	1522.96	846.23	29.64	10.9	12.72	27.61	1361.69	0.333	21.85	Mixed	0	0	0	0	0	0
2	56	p14 4.5.13 slide 12_2_Merging	Green 28	109.25	1417.12	857.61	45.48	4.84	5.45	13.81	229.18	0.482	10.75	Acinar only	0	0	0	0	0	0
2	58	p14 4.5.13 slide 12_2_Merging	Green 29	79.59	1502.68	861.55	34.98	6.06	4.85	13.81	268.37	0.333	12.74	Acinar only	0	0	0	0	0	0
2	60	p14 4.5.13 slide 12_2_Merging	Green 30	696.76	1420.83	941.74	49.72	9.08	12.12	25.64	1046.66	0.363	14.28	Acinar only	0	0	0	0	0	0
2	62	p14 4.5.13 slide 12_2_Merging	Green 31	2545.4	1546.89	972.31	33.52	25.44	19.38	33.53	4189.84	0.215	26.4	Acinar only	0	0	0	0	0	0
2	64	p14 4.5.13 slide 12_2_Merging	Green 32	79.59	1392.25	669.45	45.54	4.84	6.06	11.83	217.21	0.412	6.97	Acinar only	0	0	0	0	0	0
2	66	p14 4.5.13 slide 12_2_Merging	Green 33	287.24	1467.04	812.99	38.51	10.9	12.12	17.75	860.46	0.245	13.59	Acinar only	0	0	0	0	0	0
2	68	p14 4.5.13 slide 12_2_Merging	Green 34	2800.8	1541.04	857.68	35.96	29.07	16.96	31.56	4340.29	0.221	29.76	Acinar only	0	0	0	0	0	0
2	70	p14 4.5.13 slide 12_2_Merging	Green 35	454.38	1378.47	761.25	52.47	8.48	7.88	25.64	716.05	0.399	20.78	Acinar only	0	0	0	0	0	0
2	72	p14 4.5.13 slide 12_2_Merging	Green 36	1017.29	1455.06	785.62	40.14	10.3	15.14	25.64	1393.08	0.351	21.53	Acinar only	0	0	0	0	0	0
2	74	p14 4.5.13 slide 12_2_Merging	Green 37	209.83	1411.63	808.57	41.89	6.66	6.06	17.75	383.56	0.445	15.08	Acinar only	0	0	0	0	0	0
2	76	p14 4.5.13 slide 12_2_Merging	Green 38	286.52	1527.18	867.48	45.18	7.27	7.88	17.75	461.57	0.455	13.59	Acinar only	0	0	0	0	0	0
2	78	p14 4.5.13 slide 12_2_Merging	Green 39	736.56	1437.94	933.85	42.09	8.48	14.54	27.61	1338.38	0.295	25.33	Acinar only	0	0	0	0	0	0
2	80	p14 4.5.13 slide 12_2_Merging	Green 40	205.48	1491.38	939.67	53.47	6.06	6.06	21.69	396.24	0.425	18.28	Acinar only	0	0	0	0	0	0
2	82	p14 4.5.13 slide 12_2_Merging	Green 41	244.55	1366.12	748.53	54.02	5.45	6.66	19.72	453.21	0.417	14.89	Acinar only	0	0	0	0	0	0
2	84	p14 4.5.13 slide 12_2_Merging	Green 42	6705.72	1524.92	814.21	34.32	30.28	41.19	37.47	8699.39	0.198	44.16	Acinar majority	0	0	0	0	0	0
2	86	p14 4.5.13 slide 12_2_Merging	Green 43	114.32	1406.07	822.59	46.23	5.45	6.06	13.81	291.43	0.391	8.4	Acinar only	0	0	0	0	0	0
2	88	p14 4.5.13 slide 12_2_Merging	Green 44	452.93	1412.5	835.37	46.17	6.06	10.3	25.64	748.89	0.381	11.92	Acinar only	0	0	0	0	0	0
2	90	p14 4.5.13 slide 12_2_Merging	Green 45	620.07	1490.37	929.5	51.16	10.3	12.12	27.61	1059.93	0.332	21.05	Acinar only	0	0	0	0	0	0
2	92	p14 4.5.13 slide 12_2_Merging	Green 46	293.76	1445.41	967.54	50.43	7.87	7.27	21.69	521.15	0.41	12.13	Acinar only	0	0	0	0	0	0
2	94	p14 4.5.13 slide 12_2_Merging	Green 47	669.27	1503.25	630.33	46.55	7.87	9.69	27.61	864.21	0.428	18.25	Islet only	11	595775	1523.06	625.92	45.61	319236
2	96	p14 4.5.13 slide 12_2_Merging	Green 48	141.09	1363.98	671.91	51.22	4.84	6.66	15.78	328.07	0.399	7.05	Acinar only	0	0	0	0	0	0
2	98	p14 4.5.13 slide 12_2_Merging	Green 49	271.33	1364.63	737.8	56.57	6.66	6.06	19.72	424.76	0.477	16.68	Acinar only	0	0	0	0	0	0
2	100	p14 4.5.13 slide 12_2_Merging	Green 50	120.11	1411.14	815.65	47.36	4.84	6.06	17.75	277.11	0.425	12.63	Acinar only	0	0	0	0	0	0
2	102	p14 4.5.13 slide 12_2_Merging	Green 51	1357.35	1431.63	864.9	45.12	21.2	16.36	25.64	1725.87	0.344	24.92	Acinar only	0	0	0	0	0	0
2	104	p14 4.5.13 slide 12_2_Merging	Green 52	314.01	1521.62	876.55	51.81	6.66	7.27	25.64	517.71	0.432	24.05	Acinar only	0	0	0	0	0	0
2	106	p14 4.5.13 slide 12_2_Merging	Green 53	183.78	1487.16	902.55	38.82	6.66	6.06	23.67	476.25	0.328	20.34	Acinar only	0	0	0	0	0	0
2	108	p14 4.5.13 slide 12_2_Merging	Green 54	140.37	1516.89	938.75	48.91	4.24	9.09	19.72	459.55	0.284	9.53	Acinar only	0	0	0	0	0	0
2	110	p14 4.5.13 slide 12_2_Merging	Green 55	377.69	1506.6	948.22	55.69	7.27	12.12	25.64	870.92	0.29	20.84	Acinar only	0	0	0	0	0	0
2	112	p14 4.5.13 slide 12_2_Merging	Green 56	110.7	1419.72	731.72	48.47	4.24	10.9	11.83	303.1	0.368	11.89	Acinar only	0	0	0	0	0	0
2	114	p14 4.5.13 slide 12_2_Merging	Green 57	133.85	1441.81	798.06	54.82	7.87	9.69	15.78	394.94	0.32	10.92	Acinar only	0	0	0	0	0	0
2	116	p14 4.5.13 slide 12_2_Merging	Green 58	404.46	1429.18	811.18	52.1	6.66	9.09	21.69	710.83	0.372	12.8	Ductal only	0	0	0	0	0	0
2	118	p14 4.5.13 slide 12_2_Merging	Green 59	256.85	1420.08	807.45	56.65	5.45	7.27	19.72	430.66	0.454	15.33	Acinar only	0	0	0	0	0	0
2	120	p14 4.5.13 slide 12_2_Merging	Green 60	9426.94	1442.66	837.67	42.38	41.18	44.22	41.42	14447.7	0.149	48.91	Acinar majority	0	0	0	0	0	0
2	122	p14 4.5.13 slide 12_2_Merging	Green 61	488.39	1508.81	870.98	49.99	7.87	8.48	25.64	782.42	0.383	15.84	Acinar only	0	0	0	0	0	0
2	124	p14 4.5.13 slide 12_2_Merging	Green 62	1470.95	1444.23	923	44.04	21.2	16.36	33.53	2434.05	0.257	27.91	Acinar only	0	0	0	0	0	0
2	126	p14 4.5.13 slide 12_2_Merging	Green 63	670.72	1504.6	1001.76	60.41	7.27	13.33	25.64	1178.08	0.315	16.14	Acinar only	0	0	0	0	0	0
2	128	p14 4.5.13 slide 12_2_Merging	Green 64	1358.8	1420.54	797.97	51.99	15.14	18.17	27.61	1883.56	0.315	22.1	Acinar only	0	0	0	0	0	0
2	130	p14 4.5.13 slide 12_2_Merging	Green 65	106.36	1484.61	814.79	56.4	6.06	6.66	15.78	310.84	0.349	7.65	Acinar only	0	0	0	0	0	0
2	132	p14 4.5.13 slide 12_2_Merging	Green 66	753.2	1401.97	832.27	49	12.11	13.33	29.58	1508.86	0.265	14.78	Acinar only	0	0	0	0	0	0
2	134	p14 4.5.13 slide 12_2_Merging	Green 67	89.72	1419.8	859.74	55.27	4.84	6.66	13.81	230.2	0.421	8.49	Acinar only	0	0	0	0	0	0
2	136	p14 4.5.13 slide 12_2_Merging	Green 68	497.79	1377.23	699.31	55.31	8.48	7.88	25.64	672.33	0.452	13.13	Ductal only	0	0	0	0	0	0
2	138	p14 4.5.13 slide 12_2_Merging	Green 69	495.62	1388.6	704.71	54.67	6.66	12.72	19.72	907.57	0.334	13.1	Mixed	0	0	0	0	0	0
2	140	p14 4.5.13 slide 12_2_Merging	Green 70	86.82	1361.08	720.71	64.38	5.45	5.45	17.75	241.85	0.392	14.33	Acinar only	0	0	0	0	0	0
2	142	p14 4.5.13 slide 12_2_Merging	Green 71	476.09	1384.45	755.25	54.76	7.87	8.48	25.64	791.05	0.373	19.78	Acinar only	0	0	0	0	0	0
2	144	p14 4.5.13 slide 12_2_Merging	Green 72	266.98	1449.68	757.92	58.19	6.66	7.27	21.69	498.63	0.402	16.74	Acinar only	0	0	0	0	0	0
2	146	p14 4.5.13 slide 12_2_Merging	Green 73	180.88	1459.84	770.23	60.37	6.06	7.27	15.78	397.12	0.389	13.42	Acinar only	0	0	0	0	0	0
2	148	p14 4.5.13 slide 12_2_Merging	Green 74	337.89	1457.36	822.27	52.11	8.48	7.27	23.67	665.71	0.352	12.32	Ductal only	0	0	0	0	0	0
2	150	p14 4.5.13 slide 12_2_Merging	Green 75	452.21	1413.57	868.52	54.51	7.87	11.51	27.61	696.31	0.409	17.69	Acinar only	0	0	0	0	0	0
2	152	p14 4.5.13 slide 12_2_Merging	Green 76	1002.82	1363.47	765.12	59.02	18.77	13.93	23.67	2213.89	0.219	22.28	Acinar only	0	0	0	0	0	0
2	154	p14 4.5.13 slide 12_2_Merging	Green 77	167.14	1479.48	818.94	56.55	6.06	6.66	19.72	369.75	0.397	10.02	Acinar only	0	0	0	0	0	0
2	156	p14 4.5.13 slide 12_2_Merging	Green 78	659.86	1506.36	860.13	55.69	16.35	13.93	23.67	1516.94	0.242	18.57	Acinar only	0	0	0	0	0	0
2	158	p14 4.5.13 slide 12_2_Merging	Green 79	153.39	1399.01	929.87	60.93	4.84	6.06	17.75	297.89	0.465	16.2	Acinar only	0	0	0	0	0	0
2	160	p14 4.5.13 slide 12_2_Merging	Green 80	74.52	1419.96	948.66	59.82	4.24	7.27	13.81	220.01	0.389	7.05	Acinar only	0	0	0	0	0	0
2	162	p14 4.5.13 slide 12_2_Merging	Green 81	270.6	1380.49	720.59	58.2	7.87	7.88	21.69	546.77	0.37	9.41	Acinar only	0	0	0	0	0	0
2	164	p14 4.5.13 slide 12_2_Merging	Green 82	730.77	1376.03	751.25	55	11.51	12.12	27.61	1235.34	0.318	21.67	Acinar only	0	0	0	0	0	0
2	166	p14 4.5.13 slide 12_2_Merging	Green 83	464.51	1441.77	758.88	61.39	7.87	10.9	23.67	806.29	0.36	11.09	Acinar only	0	0	0	0	0	0
2	168	p14 4.5.13 slide 12_2_Merging	Green 84	262.64	1501.53	814.1	56.93	6.06	9.09	19.72	583.3	0.34	8.82	Acinar only	0	0	0	0	0	0
2	170	p14 4.5.13 slide 12_2_Merging	Green 85	212.72	1406.01	877.2	63.2	6.66	5.45	21.69	370.76	0.465	18.28	Acinar only	0	0	0	0	0	0
2	172	p14 4.5.13 slide 12_2_Merging	Green 86	19097.7	1498.24	925.89	31.24	58.14	55.73	53.25	27249.2	0.127	59.91	Acinar majority	0	0	0	0	0	0
2	174	p14 4.5.13 slide 12_2_Merging	Green 87	107.08	1493.45	947.89	59.25	6.06	5.45	15.78	320.14	0.341	6.37	Acinar only	0	0	0	0	0	0
2	176	p14 4.5.13 slide 12_2_Merging	Green 88	1075.9	1542.83	988.68	54.48	10.3	11.51	33.53	1657.66	0.306	15.74	Acinar only	0	0	0	0	0	0
2	178	p14 4.5.13 slide 12_2_Merging	Green 89	766.95	1375.76	727.26	57.95	10.9	12.72	27.61	1317.27	0.308	14.73	Acinar only	0	0	0	0	0	0
2	180	p14 4.5.13 slide 12_2_Merging	Green 90	154.84	1345.73	751.33	62.15	5.45	7.88	17.75	359.12	0.388	8.29	Acinar only	0	0	0	0	0	0
2	182	p14 4.5.13 slide 12_2_Merging	Green 91	172.92	1490.98	811.82	60.82	7.27	6.66	17.75	411.28	0.365	11.06	Acinar only	0	0	0	0	0	0
2	184	p14 4.5.13 slide 12_2_Merging	Green 92	479.7	1432.05	885.98	53.37	7.27	9.69	25.64	815.31	0.363	18.57	Acinar only	0	0	0	0	0	0
2	186	p14 4.5.13 slide 12_2_Merging	Green 93	125.9	1436.36	903.93	59.08	8.48	4.24	17.75	315.63	0.385	8.47	Acinar only	0	0	0	0	0	0
2	188	p14 4.5.13 slide 12_2_Merging	Green 94	28262	1505.34	975.85	31.33	55.72	46.04	65.08	25533.3	0.176	66.37	Acinar only	0	0	0	0	0	0
2	190	p14 4.5.13 slide 12_2_Merging	Green 95	570.87	1516.45	989.22	57.05	10.9	13.33	27.61	1151.54	0.289	14.84	Acinar only	0	0	0	0	0	0
2	192	p14 4.5.13 slide 12_2_Merging	Green 96	79.59	1370.79	715.45	64.69	5.45	4.85	13.81	208.42	0.429	6.7	Acinar only	0	0	0	0	0	0
2	194	p14 4.5.13 slide 12_2_Merging	Green 97	1418.13	1350.58	737.76	61.11	12.72	23.63	27.61	2345.03	0.26	25.11	Acinar only	0	0	0	0	0	0
2	196	p14 4.5.13 slide 12_2_Merging	Green 98	84.65	1393.89	777.65	64.32	6.06	5.45	11.83	237.29	0.393	6.24	Acinar only	0	0	0	0	0	0
2	198	p14 4.5.13 slide 12_2_Merging	Green 99	22000.5	1493.22	830.12	44.4	55.11	46.04	61.14	32271.2	0.118	54.99	Acinar only	0	0	0	0	0	0
2	200	p14 4.5.13 slide 12_2_Merging	Green 100	102.02	1410.46	883.89	62.72	5.45	6.06	13.81	253.2	0.417	9.42	Acinar only	0	0	0	0	0	0
2	202	p14 4.5.13 slide 12_2_Merging	Green 101	76.69	1408.16	888.14	61.75	5.45	4.85	17.75	216.28	0.404	10.75	Acinar only	0	0	0	0	0	0
2	204	p14 4.5.13 slide 12_2_Merging	Green 102	388.54	1532.75	986.43	57.29	7.27	7.27	25.64	645.52	0.399	22.5	Acinar only	0	0	0	0	0	0
2	206	p14 4.5.13 slide 12_2_Merging	Green 103	15396.1	1409.67	904.52	51.54	36.94	44.83	43.39	19643.7	0.152	51.9	Acinar only	0	0	0	0	0	0
2	208	p14 4.5.13 slide 12_2_Merging	Green 104	16923.5	1447.53	952.9	50.31	49.66	59.97	45.36	26170.8	0.122	66.84	Acinar only	0	0	0	0	0	0
4	2	p14 4.5.13 slide 12_2_Merging	Yellow 1	1154.04	1390.49	1021.6	18.84	16.96	10.3	23.67	1135.33	0.469	19.56	Acinar only	0	0	0	0	0	0
4	4	p14 4.5.13 slide 12_2_Merging	Yellow 2	102.02	1285.51	1027.85	14.84	6.66	5.45	13.81	231.08	0.457	7.33	Acinar only	0	0	0	0	0	0
4	6	p14 4.5.13 slide 12_2_Merging	Yellow 3	1146.8	1356.71	1006.14	22.31	12.11	27.26	29.58	1543.47	0.343	31.19	Acinar only	0	0	0	0	0	0
4	8	p14 4.5.13 slide 12_2_Merging	Yellow 4	415.31	1265.03	946.53	21.45	7.27	10.9	19.72	568.8	0.473	12.26	Acinar only	0	0	0	0	0	0
4	10	p14 4.5.13 slide 12_2_Merging	Yellow 5	102.74	1384.76	1002.89	20.4	3.63	7.27	11.83	210.61	0.504	6.77	Acinar only	0	0	0	0	0	0
4	12	p14 4.5.13 slide 12_2_Merging	Yellow 6	781.42	1253.09	921.68	23.14	16.35	12.72	19.72	1001.31	0.41	18.91	Acinar only	0	0	0	0	0	0
4	14	p14 4.5.13 slide 12_2_Merging	Yellow 7	110.7	1375.29	997.39	20.43	6.06	7.88	9.86	261.81	0.426	7.75	Acinar only	0	0	0	0	0	0
4	16	p14 4.5.13 slide 12_2_Merging	Yellow 8	256.85	1246.77	911.31	25.01	6.66	9.09	15.78	390.44	0.5	11.42	Acinar only	0	0	0	0	0	0
4	18	p14 4.5.13 slide 12_2_Merging	Yellow 9	1349.39	1260.45	934.63	23.74	13.32	13.93	25.64	1372.5	0.43	19.82	Acinar only	0	0	0	0	0	0
4	20	p14 4.5.13 slide 12_2_Merging	Yellow 10	6364.94	1309.14	954.54	24.12	24.83	35.14	39.44	4916.31	0.338	36.85	Acinar only	0	0	0	0	0	0
4	22	p14 4.5.13 slide 12_2_Merging	Yellow 11	1171.4	1266.46	896.53	28.07	12.11	12.72	23.67	1197.85	0.449	14.95	Acinar only	0	0	0	0	0	0
4	24	p14 4.5.13 slide 12_2_Merging	Yellow 12	10447.9	1284.07	950.07	24.38	27.25	41.8	39.44	7315.81	0.316	49.24	Acinar only	0	0	0	0	0	0
4	26	p14 4.5.13 slide 12_2_Merging	Yellow 13	1600.46	1106.35	782.6	32.71	20.59	17.57	21.69	1908.68	0.347	20.67	Islet only	12	145126	1100.17	784.6	44.45	103288
4	28	p14 4.5.13 slide 12_2_Merging	Yellow 14	3263.14	1129.34	789.67	33.73	19.99	33.92	25.64	3211.16	0.331	33.74	Islet only	12	145126	1100.17	784.6	44.45	103288
4	30	p14 4.5.13 slide 12_2_Merging	Yellow 15	3593.8	1180.91	892.61	30.04	23.01	18.78	33.53	3042.25	0.373	23.89	Acinar only	0	0	0	0	0	0
10	2	p14 4.5.13 slide 12_2_Merging	Cyan 1	263.37	1121.76	994.14	21.97	7.27	14.54	15.78	576.9	0.344	15.72	Ductal only	0	0	0	0	0	0
10	4	p14 4.5.13 slide 12_2_Merging	Cyan 2	73.8	1123.91	1005.89	27.3	7.87	5.45	13.81	242.8	0.35	8	Acinar only	0	0	0	0	0	0
10	6	p14 4.5.13 slide 12_2_Merging	Cyan 3	342.23	1136.03	981.17	30.49	14.53	11.51	17.75	830.6	0.285	17.3	Acinar only	0	0	0	0	0	0
10	8	p14 4.5.13 slide 12_2_Merging	Cyan 4	149.77	1086.39	981.9	35.25	5.45	7.27	19.72	336.69	0.405	10.34	Acinar only	0	0	0	0	0	0
10	10	p14 4.5.13 slide 12_2_Merging	Cyan 5	840.02	1116.16	972.6	30.44	15.14	13.33	23.67	1536.02	0.28	15.81	Ductal only	0	0	0	0	0	0
10	12	p14 4.5.13 slide 12_2_Merging	Cyan 6	1091.09	1100.31	973.58	33.64	13.32	21.2	25.64	2022.08	0.253	24.09	Mixed	0	0	0	0	0	0
10	14	p14 4.5.13 slide 12_2_Merging	Cyan 7	1090.37	1125.66	959.44	30.1	11.51	23.02	25.64	2053.98	0.249	24.55	Ductal only	0	0	0	0	0	0
10	16	p14 4.5.13 slide 12_2_Merging	Cyan 8	913.1	1116.96	1009.64	32.42	12.11	15.14	25.64	1780.16	0.256	14.98	Acinar only	0	0	0	0	0	0
10	18	p14 4.5.13 slide 12_2_Merging	Cyan 9	3175.6	1095.86	1003.83	33.61	26.04	30.29	29.58	4734.61	0.221	31.29	Acinar only	0	0	0	0	0	0
10	20	p14 4.5.13 slide 12_2_Merging	Cyan 10	747.41	1076.15	949.79	44.93	16.35	17.57	19.72	1800.23	0.221	19.46	Acinar only	0	0	0	0	0	0
10	22	p14 4.5.13 slide 12_2_Merging	Cyan 11	194.63	997.69	984.82	42.99	7.27	13.33	15.78	630.76	0.257	13.66	Islet only	13	32268.2	986.47	976.71	45.79	14821.4
10	24	p14 4.5.13 slide 12_2_Merging	Cyan 12	198.25	1052.55	948.07	52.64	7.87	10.9	15.78	605.59	0.272	12.83	Acinar only	0	0	0	0	0	0
10	26	p14 4.5.13 slide 12_2_Merging	Cyan 13	645.39	1054.88	934.88	50.9	19.99	13.33	23.67	1507.69	0.24	23.66	Acinar only	0	0	0	0	0	0
10	28	p14 4.5.13 slide 12_2_Merging	Cyan 14	2293.61	1020.8	920.97	57.39	23.01	19.38	35.5	4559.49	0.184	29.88	Acinar only	0	0	0	0	0	0
10	30	p14 4.5.13 slide 12_2_Merging	Cyan 15	76.69	1018.8	935.5	62.85	4.84	6.06	15.78	252.08	0.346	8.23	Acinar only	0	0	0	0	0	0
10	32	p14 4.5.13 slide 12_2_Merging	Cyan 16	1837.78	1067.67	894.4	61.13	25.44	16.36	31.56	3840.78	0.189	26.38	Acinar only	0	0	0	0	0	0
11	2	p14 4.5.13 slide 12_2_Merging	Cyan 1	183.78	1319.95	622.31	43.4	9.69	17.57	13.81	563.15	0.278	19.32	Acinar only	0	0	0	0	0	0
11	4	p14 4.5.13 slide 12_2_Merging	Cyan 2	993.41	1325.33	712.58	43.14	10.9	28.47	25.64	2080.67	0.231	30.06	Acinar only	0	0	0	0	0	0
11	6	p14 4.5.13 slide 12_2_Merging	Cyan 3	2677.8	1365.89	821.45	43.74	14.53	33.32	33.53	4295.19	0.217	37.04	Acinar only	0	0	0	0	0	0
11	8	p14 4.5.13 slide 12_2_Merging	Cyan 4	502.13	1346.99	816	54.81	10.3	10.9	23.67	1100.06	0.278	15.5	Ductal majority	0	0	0	0	0	0
11	10	p14 4.5.13 slide 12_2_Merging	Cyan 5	99.12	1220.65	534.32	61.63	6.06	5.45	17.75	291.29	0.356	7.18	Acinar only	0	0	0	0	0	0
11	12	p14 4.5.13 slide 12_2_Merging	Cyan 6	374.79	1200.52	540.26	58.03	10.3	10.9	21.69	937.42	0.268	17.23	Acinar only	0	0	0	0	0	0
11	14	p14 4.5.13 slide 12_2_Merging	Cyan 7	2458.57	1313.41	646.25	46.47	29.07	29.68	43.39	5367.19	0.164	44.91	Islet only	14	3560.52	1319.25	643.43	37.73	3203.39
12	2	p14 slide 11_2_Merging	Red 1	1041.93	356.5	528.2	7.7	13.93	15.75	19.72	1601.23	0.31	15.45	Islet only	15	329668	353.74	489.25	20.51	167117
12	4	p14 slide 11_2_Merging	Red 2	809.66	293.04	474.23	30.52	11.51	10.9	17.75	893.6	0.47	12.27	Acinar only	0	0	0	0	0	0
13	2	p14 slide 11_2_Merging	Red 1	84.66	951.31	453.31	14.28	5.45	5.45	13.81	185.5	0.503	5.92	Acinar only	0	0	0	0	0	0
13	4	p14 slide 11_2_Merging	Red 2	3174.25	939.38	228	5.67	24.23	30.89	17.75	4757.83	0.22	31.33	Acinar only	0	0	0	0	0	0
13	6	p14 slide 11_2_Merging	Red 3	641.8	800.47	492.49	16.14	13.32	12.72	15.78	1059.37	0.34	13.37	Acinar only	0	0	0	0	0	0
13	8	p14 slide 11_2_Merging	Red 4	253.97	768.84	508.57	17.93	6.66	12.72	11.83	521.91	0.372	13.1	Acinar only	0	0	0	0	0	0
13	12	p14 slide 11_2_Merging	Red 6	80.32	769.36	424.81	22.46	4.85	7.88	9.86	194.01	0.464	7.66	Acinar only	0	0	0	0	0	0
13	14	p14 slide 11_2_Merging	Red 7	397.96	767.38	415.98	21.44	9.69	12.12	15.78	698.82	0.374	13.59	Acinar only	0	0	0	0	0	0
13	16	p14 slide 11_2_Merging	Red 8	77.42	795.99	465.89	22.39	5.45	5.45	11.83	199.48	0.44	5.71	Acinar only	0	0	0	0	0	0
13	18	p14 slide 11_2_Merging	Red 9	976.08	807.61	469.12	20.33	17.56	16.36	17.75	1795.04	0.265	18.31	Acinar only	0	0	0	0	0	0
13	22	p14 slide 11_2_Merging	Red 11	193.91	815.78	412.42	26.65	6.06	8.48	13.81	367.83	0.44	8.32	Acinar only	0	0	0	0	0	0
13	24	p14 slide 11_2_Merging	Red 12	1333.52	928.34	465.78	20.88	18.17	20.6	17.75	2442.99	0.24	23.87	Acinar only	0	0	0	0	0	0
13	26	p14 slide 11_2_Merging	Red 13	3235.03	884.81	485.56	20.53	31.49	35.74	17.75	5450.08	0.194	36.29	Acinar only	0	0	0	0	0	0
13	28	p14 slide 11_2_Merging	Red 14	1800.22	786.37	491.53	17.1	19.99	21.81	19.72	2310.61	0.31	21.33	Acinar only	0	0	0	0	0	0
13	32	p14 slide 11_2_Merging	Red 16	1402.26	825.63	413.56	23.97	13.93	19.39	21.69	1636.85	0.37	20.98	Acinar only	0	0	0	0	0	0
13	34	p14 slide 11_2_Merging	Red 17	1149.74	838.69	422.7	21.99	16.35	19.39	17.75	1601.31	0.331	20.59	Acinar only	0	0	0	0	0	0
13	36	p14 slide 11_2_Merging	Red 18	3844.27	765.11	468.31	22.43	23.01	35.74	21.69	5001.04	0.237	35.39	Acinar only	0	0	0	0	0	0
13	38	p14 slide 11_2_Merging	Red 19	22766.1	955.83	326.94	19.42	56.93	65.42	35.5	18898.2	0.206	78.88	Acinar only	0	0	0	0	0	0
13	40	p14 slide 11_2_Merging	Red 20	20500.6	889.02	422.17	17.39	62.38	62.4	31.56	20200.5	0.179	68.3	Mixed	16	119302	878.02	467.54	12.47	105073
13	42	p14 slide 11_2_Merging	Red 21	52209.9	958.7	400.21	17.71	63.59	112.07	39.44	43409.9	0.156	111.65	Acinar majority	0	0	0	0	0	0
14	2	p14 slide 11_2_Merging	Yellow 1	113.6	409.99	470.24	11.23	6.06	8.48	11.83	312.84	0.363	8.08	Islet only	15	329668	353.74	489.25	20.51	167117
14	4	p14 slide 11_2_Merging	Yellow 2	151.95	387.03	537.38	8.19	6.66	9.69	13.81	406.77	0.339	10.48	Islet only	15	329668	353.74	489.25	20.51	167117
14	6	p14 slide 11_2_Merging	Yellow 3	134.58	296.34	500.12	11.17	6.06	10.3	11.83	442.37	0.287	10.54	Islet only	15	329668	353.74	489.25	20.51	167117
14	8	p14 slide 11_2_Merging	Yellow 4	663.5	414.43	498.58	10.05	12.11	29.08	17.75	1736.25	0.212	29.94	Ductal only	0	0	0	0	0	0
14	10	p14 slide 11_2_Merging	Yellow 5	196.81	381.65	550.68	15.57	9.08	9.09	15.78	593.43	0.276	10.08	Islet only	15	329668	353.74	489.25	20.51	167117
14	12	p14 slide 11_2_Merging	Yellow 6	416.05	425	467.54	13.99	22.41	20.6	13.81	1283	0.21	28.99	Ductal only	0	0	0	0	0	0
14	14	p14 slide 11_2_Merging	Yellow 7	132.41	340.13	470.85	16.76	8.48	6.06	11.83	411.69	0.305	8.66	Islet only	15	329668	353.74	489.25	20.51	167117
14	16	p14 slide 11_2_Merging	Yellow 8	108.53	391.1	523.37	18.34	4.85	7.88	11.83	279.21	0.394	7.91	Islet only	15	329668	353.74	489.25	20.51	167117
14	18	p14 slide 11_2_Merging	Yellow 9	329.22	344.51	491.72	19.77	13.93	8.48	15.78	954.91	0.241	13.91	Islet only	15	329668	353.74	489.25	20.51	167117
14	20	p14 slide 11_2_Merging	Yellow 10	610.68	293.69	511.15	18.22	14.54	9.69	17.75	1060.54	0.328	15.56	Islet only	15	329668	353.74	489.25	20.51	167117
14	22	p14 slide 11_2_Merging	Yellow 11	130.24	356.37	546.85	20.74	9.08	9.09	9.86	439.98	0.282	10.03	Islet only	15	329668	353.74	489.25	20.51	167117
14	24	p14 slide 11_2_Merging	Yellow 12	143.26	365.88	495.66	18.26	9.08	8.48	11.83	482.85	0.274	9.53	Islet only	15	329668	353.74	489.25	20.51	167117
14	26	p14 slide 11_2_Merging	Yellow 13	384.21	371.98	539.93	21.24	10.3	13.93	19.72	1037.16	0.246	14.72	Mixed	15	329668	353.74	489.25	20.51	167117
14	28	p14 slide 11_2_Merging	Yellow 14	579.57	345.96	535.87	24.68	13.32	11.51	23.67	1137.7	0.295	15.41	Mixed	15	329668	353.74	489.25	20.51	167117
14	30	p14 slide 11_2_Merging	Yellow 15	646.14	450.12	455.91	22.02	18.77	15.14	19.72	1505.61	0.24	21.2	Acinar only	0	0	0	0	0	0
14	32	p14 slide 11_2_Merging	Yellow 16	570.89	380.53	479.75	23.93	9.08	22.41	15.78	1662.38	0.2	22.03	Islet only	15	329668	353.74	489.25	20.51	167117
14	34	p14 slide 11_2_Merging	Yellow 17	210.56	373.73	516.47	20.16	12.11	9.69	13.81	702.21	0.244	12.3	Islet only	15	329668	353.74	489.25	20.51	167117
14	36	p14 slide 11_2_Merging	Yellow 18	947.14	380.46	503.38	21.09	20.59	16.36	21.69	2306.02	0.202	25.41	Islet only	15	329668	353.74	489.25	20.51	167117
14	38	p14 slide 11_2_Merging	Yellow 19	292.32	380.49	425.7	26.16	15.75	5.45	17.75	611.86	0.348	15.25	Islet only	15	329668	353.74	489.25	20.51	167117
14	40	p14 slide 11_2_Merging	Yellow 20	125.18	317.26	505.43	30.92	6.66	9.09	13.81	436.33	0.277	8.79	Islet only	15	329668	353.74	489.25	20.51	167117
14	42	p14 slide 11_2_Merging	Yellow 21	583.19	325.62	496.83	27.99	10.9	14.54	17.75	1319.8	0.256	15.27	Islet only	15	329668	353.74	489.25	20.51	167117
15	2	p14 slide 11_2_Merging	Yellow 1	188.85	527.43	410.96	26.95	7.27	6.06	15.78	405.9	0.392	7.58	Islet only	17	66781.6	501.43	393.12	23.24	52559.7
15	4	p14 slide 11_2_Merging	Yellow 2	120.11	509.63	416.23	24.78	6.06	6.06	13.81	329.55	0.357	6.97	Islet only	17	66781.6	501.43	393.12	23.24	52559.7
15	6	p14 slide 11_2_Merging	Yellow 3	81.76	476.17	390.45	30.86	6.06	4.85	15.78	227.04	0.401	5.75	Islet only	17	66781.6	501.43	393.12	23.24	52559.7
15	8	p14 slide 11_2_Merging	Yellow 4	565.82	480.64	381.04	28.94	13.32	10.3	19.72	1038.48	0.319	13.55	Islet only	17	66781.6	501.43	393.12	23.24	52559.7
15	10	p14 slide 11_2_Merging	Yellow 5	340.8	523.1	417.99	27.08	7.87	7.27	19.72	588.51	0.401	8.14	Islet only	17	66781.6	501.43	393.12	23.24	52559.7
15	12	p14 slide 11_2_Merging	Yellow 6	197.53	536.08	350.25	34	9.08	7.27	19.72	497.06	0.33	16	Acinar only	0	0	0	0	0	0
15	14	p14 slide 11_2_Merging	Yellow 7	1310.37	589.34	336.76	31.86	26.04	24.84	25.64	3019.44	0.192	26.64	Acinar only	0	0	0	0	0	0
15	16	p14 slide 11_2_Merging	Yellow 8	1301.68	550.11	335.97	34.28	29.68	23.63	23.67	3241.95	0.178	29.47	Acinar only	0	0	0	0	0	0
15	18	p14 slide 11_2_Merging	Yellow 9	1349.44	504.5	365.96	28.95	26.04	10.9	23.67	2177.14	0.271	26.37	Islet only	17	66781.6	501.43	393.12	23.24	52559.7
15	20	p14 slide 11_2_Merging	Yellow 10	7040.23	507.84	392.94	26.34	59.96	28.47	29.58	11264	0.158	59.68	Islet only	17	66781.6	501.43	393.12	23.24	52559.7
16	4	p14 slide 11_1_Merging	Red 2	122.99	985.67	743.25	6.39	8.48	6.66	9.86	290.88	0.411	8.73	Islet only	18	498962	934.67	671.98	16.5	329179
16	6	p14 slide 11_1_Merging	Red 3	86.82	988.23	734.53	6.44	7.27	6.06	7.89	254.55	0.372	7.18	Islet only	18	498962	934.67	671.98	16.5	329179
16	8	p14 slide 11_1_Merging	Red 4	1144.52	916.35	698.11	8.26	12.72	16.96	19.72	1299.59	0.407	18.23	Islet only	18	498962	934.67	671.98	16.5	329179
16	10	p14 slide 11_1_Merging	Red 5	1594.52	962.26	690.7	8.11	16.35	18.78	19.72	1747.91	0.378	21.16	Islet only	18	498962	934.67	671.98	16.5	329179
16	12	p14 slide 11_1_Merging	Red 6	1130.05	988.34	659.11	15.25	15.75	12.72	13.81	1384.5	0.379	16.57	Islet only	18	498962	934.67	671.98	16.5	329179
16	14	p14 slide 11_1_Merging	Red 7	1239.3	880.51	719.98	11.33	12.72	23.62	17.75	1635.57	0.341	23.63	Islet only	18	498962	934.67	671.98	16.5	329179
16	16	p14 slide 11_1_Merging	Red 8	869.6	927.64	756.82	8	13.93	12.72	17.75	1083.1	0.407	17.11	Islet only	18	498962	934.67	671.98	16.5	329179
16	18	p14 slide 11_1_Merging	Red 9	1570.64	970.13	665.7	12.67	14.53	16.35	19.72	1578.35	0.414	18.74	Islet only	18	498962	934.67	671.98	16.5	329179
16	20	p14 slide 11_1_Merging	Red 10	1663.25	936.09	735.98	11.51	15.14	15.75	19.72	1614.41	0.421	18.41	Islet only	18	498962	934.67	671.98	16.5	329179
17	2	p14 slide 11_1_Merging	Red 1	1016.47	696.06	931.23	10.45	14.53	11.51	17.75	1210.58	0.404	14.79	Islet only	19	426165	728.12	987.55	16.67	304599
17	4	p14 slide 11_1_Merging	Red 2	881.18	680.82	948.62	11.73	10.3	14.54	17.75	941.56	0.472	16.23	Islet only	19	426165	728.12	987.55	16.67	304599
17	6	p14 slide 11_1_Merging	Red 3	5266.82	698.68	958.12	16.09	26.65	34.53	23.67	5111.55	0.286	35.38	Islet only	19	426165	728.12	987.55	16.67	304599
18	4	p14 slide 11_1_Merging	Red 2	3493.61	315.29	715.16	33.75	29.67	19.38	27.61	3471.26	0.321	30.13	Islet only	20	258393	326.3	705.05	27.31	176575
19	2	p14 slide 11_1_Merging	Green 1	83.2	724.62	938.61	8.3	6.06	5.45	9.86	221.13	0.417	6.54	Islet only	19	426165	728.12	987.55	16.67	304599
19	4	p14 slide 11_1_Merging	Green 2	535.36	717.17	916.81	10.09	13.32	10.9	15.78	829.53	0.384	13.43	Islet only	19	426165	728.12	987.55	16.67	304599
19	6	p14 slide 11_1_Merging	Green 3	65.11	720.1	849.08	23.47	3.63	4.24	13.81	138.36	0.566	12.21	Ductal only	0	0	0	0	0	0
19	8	p14 slide 11_1_Merging	Green 4	474.59	708.65	865.83	24.91	10.3	11.51	17.75	653.21	0.45	12.4	Ductal majority	0	0	0	0	0	0
19	10	p14 slide 11_1_Merging	Green 5	56.43	701.94	863.64	22.43	4.84	3.63	9.86	127.63	0.557	4.41	Acinar only	0	0	0	0	0	0
19	12	p14 slide 11_1_Merging	Green 6	855.86	710.65	879.73	15.56	14.53	17.57	17.75	1185.56	0.368	18.81	Ductal only	0	0	0	0	0	0
20	2	p14 slide 11_1_Merging	Yellow 1	82.47	292.65	670.79	22.32	6.06	3.63	9.86	166.5	0.55	8.07	Islet only	20	258393	326.3	705.05	27.31	176575
20	4	p14 slide 11_1_Merging	Yellow 2	460.85	317.58	772.85	25.22	15.75	22.41	15.78	867.53	0.333	27.2	Islet only	20	258393	326.3	705.05	27.31	176575
20	6	p14 slide 11_1_Merging	Yellow 3	1010.68	270.39	670.65	25.43	12.11	16.35	17.75	1075.76	0.453	17.34	Islet only	20	258393	326.3	705.05	27.31	176575
20	8	p14 slide 11_1_Merging	Yellow 4	855.86	275.1	684.2	25.89	10.9	19.99	19.72	1022.47	0.426	22.05	Islet only	20	258393	326.3	705.05	27.31	176575
20	10	p14 slide 11_1_Merging	Yellow 5	1766.7	378.31	735.8	27.23	13.93	33.92	23.67	2140.04	0.33	34.83	Ductal only	20	258393	326.3	705.05	27.31	176575
20	12	p14 slide 11_1_Merging	Yellow 6	138.18	370.51	715.5	35.57	9.08	6.06	9.86	261.7	0.494	9.68	Ductal only	20	258393	326.3	705.05	27.31	176575
20	14	p14 slide 11_1_Merging	Yellow 7	3591.28	336.48	733.3	29.86	26.65	33.31	27.61	4056.58	0.28	33.88	Islet only	20	258393	326.3	705.05	27.31	176575
21	2	p14 slide 11_1_Merging	Yellow 1	232.23	673.66	1055.64	11.65	9.69	10.9	13.81	599.01	0.305	11.31	Islet only	19	426165	728.12	987.55	16.67	304599
21	4	p14 slide 11_1_Merging	Yellow 2	300.24	625.44	1071.81	17.46	12.72	16.96	17.75	789.81	0.275	20.43	Ductal only	0	0	0	0	0	0
21	6	p14 slide 11_1_Merging	Yellow 3	85.37	734.95	994.45	17.72	6.06	6.66	11.83	283.04	0.331	6.82	Islet only	19	426165	728.12	987.55	16.67	304599
21	8	p14 slide 11_1_Merging	Yellow 4	94.77	653.3	995.18	18.44	8.48	8.48	11.83	316.38	0.318	8.47	Islet only	19	426165	728.12	987.55	16.67	304599
21	10	p14 slide 11_1_Merging	Yellow 5	97.67	670.3	1093.99	17.62	12.11	6.66	9.86	355.32	0.289	12.07	Islet only	19	426165	728.12	987.55	16.67	304599
21	12	p14 slide 11_1_Merging	Yellow 6	496.3	708.4	1038.08	15.33	9.69	16.96	17.75	1369.03	0.221	16.63	Islet only	19	426165	728.12	987.55	16.67	304599
21	14	p14 slide 11_1_Merging	Yellow 7	200.4	643.51	1059.68	14.12	10.3	9.09	11.83	535.57	0.309	9.89	Islet only	19	426165	728.12	987.55	16.67	304599
21	16	p14 slide 11_1_Merging	Yellow 8	269.13	664.16	1065.78	19.05	10.3	12.72	11.83	641.92	0.314	14.43	Islet only	19	426165	728.12	987.55	16.67	304599
21	18	p14 slide 11_1_Merging	Yellow 9	171.46	646.68	1081.12	18.03	7.87	10.9	9.86	546.36	0.273	10.58	Islet only	19	426165	728.12	987.55	16.67	304599
21	20	p14 slide 11_1_Merging	Yellow 10	259	661.61	1089.06	16.22	13.32	7.87	11.83	791.97	0.248	13.37	Islet only	19	426165	728.12	987.55	16.67	304599
21	22	p14 slide 11_1_Merging	Yellow 11	73.79	702.91	981.54	20.75	10.3	5.45	7.89	248.47	0.342	9.99	Islet only	19	426165	728.12	987.55	16.67	304599
21	24	p14 slide 11_1_Merging	Yellow 12	820.41	683.09	1030.44	14.49	14.53	17.57	19.72	1745.52	0.243	17.58	Islet only	19	426165	728.12	987.55	16.67	304599
21	26	p14 slide 11_1_Merging	Yellow 13	109.24	485.42	1061.39	23.78	8.48	7.87	9.86	373.24	0.296	8.83	Islet only	21	63761.8	482.8	1055.67	23.62	46944.4
21	28	p14 slide 11_1_Merging	Yellow 14	137.46	483.9	1042.46	32.53	7.87	6.66	9.86	340.36	0.378	8.64	Islet only	21	63761.8	482.8	1055.67	23.62	46944.4
21	30	p14 slide 11_1_Merging	Yellow 15	207.63	510.57	1050.72	28.59	8.48	10.9	11.83	490.71	0.346	11.92	Islet only	21	63761.8	482.8	1055.67	23.62	46944.4
21	32	p14 slide 11_1_Merging	Yellow 16	138.91	488.91	1056.01	32.69	6.66	9.69	11.83	405.89	0.32	10.36	Islet only	21	63761.8	482.8	1055.67	23.62	46944.4
21	34	p14 slide 11_1_Merging	Yellow 17	262.62	498.49	1062.35	30.58	11.51	10.3	17.75	620.1	0.32	11.66	Islet only	21	63761.8	482.8	1055.67	23.62	46944.4
22	2	p14 slide10_2_Merging	Green 1	374.74	854.59	1163.52	22.76	8.48	9.09	13.81	473.43	0.531	9.22	Islet only	22	446619	754.57	1198.64	17.99	294886
22	4	p14 slide10_2_Merging	Green 2	324.82	830.07	1180.37	23.49	7.87	8.48	17.75	438.79	0.521	10.07	Islet only	22	446619	754.57	1198.64	17.99	294886
22	6	p14 slide10_2_Merging	Green 3	458.66	783.65	1183.85	21.7	9.69	10.3	21.69	647.02	0.445	18.84	Islet only	22	446619	754.57	1198.64	17.99	294886
22	8	p14 slide10_2_Merging	Green 4	725.61	809.66	1130.35	18.89	8.48	11.51	21.69	773.21	0.505	14.46	Islet only	22	446619	754.57	1198.64	17.99	294886
23	2	p14 slide10_2_Merging	Cyan 1	339.29	751.33	1214.46	10.88	11.51	9.69	13.81	865.25	0.272	11.48	Islet only	22	446619	754.57	1198.64	17.99	294886
23	4	p14 slide10_2_Merging	Cyan 2	92.6	735.87	1211.98	10.28	6.66	7.27	11.83	296.5	0.334	7.55	Islet only	22	446619	754.57	1198.64	17.99	294886
23	6	p14 slide10_2_Merging	Cyan 3	282.14	776.49	1240.56	14.28	10.9	10.9	11.83	664.69	0.313	12.88	Islet only	22	446619	754.57	1198.64	17.99	294886
23	8	p14 slide10_2_Merging	Cyan 4	516.53	763.76	1206.86	18.58	16.35	9.69	13.81	1078.32	0.289	15.85	Islet only	22	446619	754.57	1198.64	17.99	294886
23	10	p14 slide10_2_Merging	Cyan 5	253.2	809.78	1130.17	18.08	6.06	9.09	13.81	394.8	0.49	9.43	Islet only	22	446619	754.57	1198.64	17.99	294886
23	12	p14 slide10_2_Merging	Cyan 6	348.7	837.64	1161.12	10.73	13.32	10.9	13.81	815.7	0.294	13.75	Islet only	22	446619	754.57	1198.64	17.99	294886
23	14	p14 slide10_2_Merging	Cyan 7	277.8	768.06	1249.41	15.39	12.72	8.48	11.83	733.85	0.281	12.8	Islet only	22	446619	754.57	1198.64	17.99	294886
23	16	p14 slide10_2_Merging	Cyan 8	736.46	783.05	1210.48	16.16	12.72	15.14	13.81	1372.49	0.287	15.87	Islet only	22	446619	754.57	1198.64	17.99	294886
23	18	p14 slide10_2_Merging	Cyan 9	553.43	774.48	1222.54	16.23	14.54	11.51	15.78	1126.82	0.289	14.75	Islet only	22	446619	754.57	1198.64	17.99	294886
23	20	p14 slide10_2_Merging	Cyan 10	495.55	783.04	1189.77	15.32	10.3	16.35	17.75	1243.88	0.243	15.92	Islet only	22	446619	754.57	1198.64	17.99	294886
23	22	p14 slide10_2_Merging	Cyan 11	1006.3	723.47	1191.44	23.97	14.54	15.75	15.78	1504.53	0.323	18.95	Islet only	22	446619	754.57	1198.64	17.99	294886
24	2	p14 slide10_2_Merging	Red 1	555.6	472.14	942.84	10.23	12.72	10.9	11.83	743.12	0.44	13.1	Islet only	23	156970	453.82	901.18	17.87	124830
24	4	p14 slide10_2_Merging	Red 2	1040.3	450.21	934.67	11.91	13.93	13.93	15.78	1104.08	0.45	16.02	Islet only	23	156970	453.82	901.18	17.87	124830
25	2	p14 slide 10_1_Merging	Red 1	73.06	932.13	1105.53	3.57	3.63	10.9	7.89	191.47	0.441	10.64	Acinar only	0	0	0	0	0	0
25	6	p14 slide 10_1_Merging	Red 3	172.89	1013.33	1623.56	5.45	9.69	7.27	11.83	344.6	0.436	10.22		0	0	0	0	0	0
25	8	p14 slide 10_1_Merging	Red 4	99.83	729.42	1226.04	5.46	7.27	7.87	9.86	220.97	0.471	10.05		0	0	0	0	0	0
25	10	p14 slide 10_1_Merging	Red 5	697.36	822.54	1317.25	8.57	17.56	23.62	15.78	1105.28	0.344	25		0	0	0	0	0	0
25	14	p14 slide 10_1_Merging	Red 7	123.7	966.69	1494.34	7.88	7.87	9.69	9.86	348.2	0.345	11.69		0	0	0	0	0	0
25	18	p14 slide 10_1_Merging	Red 9	266.21	829	1509.91	5.77	10.3	7.27	11.83	432.76	0.462	10.89		0	0	0	0	0	0
25	20	p14 slide 10_1_Merging	Red 10	143.23	760.65	1225.6	5.71	9.69	6.66	9.86	314.76	0.421	9.98		0	0	0	0	0	0
25	22	p14 slide 10_1_Merging	Red 11	569.32	1151.73	1262.88	11.26	11.51	11.51	13.81	701.76	0.473	12.58		0	0	0	0	0	0
25	26	p14 slide 10_1_Merging	Red 13	91.15	859.28	1534.51	8.72	4.85	13.93	7.89	243.91	0.402	13.52		0	0	0	0	0	0
25	38	p14 slide 10_1_Merging	Red 19	164.21	1101.56	1641.24	11.02	9.08	16.35	9.86	376.62	0.385	17.99		0	0	0	0	0	0
25	42	p14 slide 10_1_Merging	Red 21	321.91	917.82	1189.31	12.28	7.27	18.17	13.81	564.99	0.402	18.49	Ductal only	0	0	0	0	0	0
25	44	p14 slide 10_1_Merging	Red 22	342.89	913.38	1217.08	7.44	10.3	26.04	11.83	713.39	0.332	26.97	Acinar only	0	0	0	0	0	0
25	46	p14 slide 10_1_Merging	Red 23	992.51	734.45	1244.48	6.42	22.41	31.49	15.78	1428.1	0.337	33.7		0	0	0	0	0	0
25	48	p14 slide 10_1_Merging	Red 24	358.81	767.93	1383.93	10.49	12.11	10.3	13.81	557.64	0.438	15.37	Acinar only	0	0	0	0	0	0
25	54	p14 slide 10_1_Merging	Red 27	331.32	856.48	1132.69	14.35	12.11	7.87	11.83	504.89	0.459	12.26	Islet only	25	276278	865.31	1113.38	17.71	192370
25	56	p14 slide 10_1_Merging	Red 28	577.27	720.59	1198.88	17.02	12.11	12.72	17.75	861.52	0.389	16.99		0	0	0	0	0	0
25	58	p14 slide 10_1_Merging	Red 29	2903.73	976.46	1332.84	10.94	34.52	27.86	21.69	4124.47	0.239	38.85	Ductal majority	0	0	0	0	0	0
25	62	p14 slide 10_1_Merging	Red 31	499.15	945.09	1391.41	16.24	6.06	34.52	11.83	873.08	0.349	34.43		0	0	0	0	0	0
25	64	p14 slide 10_1_Merging	Red 32	1365.78	1061.05	1582.02	13.26	17.56	35.13	25.64	1989.68	0.299	38.51	Acinar only	0	0	0	0	0	0
25	66	p14 slide 10_1_Merging	Red 33	238.72	1163.73	1642.38	16.6	8.48	9.08	11.83	435.21	0.428	9.9		0	0	0	0	0	0
25	68	p14 slide 10_1_Merging	Red 34	795.74	771.31	1226.24	12.97	13.93	19.99	13.81	984.14	0.422	22.02		0	0	0	0	0	0
25	70	p14 slide 10_1_Merging	Red 35	1746.29	927.09	1286.51	10.43	12.11	28.47	19.72	1983.36	0.354	28.3	Islet only	24	46432.2	946.6	1281.21	17.43	31952.5
25	76	p14 slide 10_1_Merging	Red 38	1157.44	1110.3	1485.69	21	30.28	26.65	17.75	1721.69	0.31	38.74		0	0	0	0	0	0
25	78	p14 slide 10_1_Merging	Red 39	101.28	1140.85	1637.71	17.69	7.27	6.66	9.86	187.84	0.559	7.39		0	0	0	0	0	0
25	86	p14 slide 10_1_Merging	Red 43	160.59	998.19	1476.29	20.33	7.87	7.87	13.81	376.52	0.379	12.96		0	0	0	0	0	0
25	102	p14 slide 10_1_Merging	Red 51	1490.2	1116.36	1631.61	21.46	30.28	26.04	21.69	1928.05	0.327	36.95		0	0	0	0	0	0
25	104	p14 slide 10_1_Merging	Red 52	917.27	1109.89	1670.31	16.98	15.75	18.78	17.75	1128.03	0.405	21.08		0	0	0	0	0	0
25	106	p14 slide 10_1_Merging	Red 53	1497.44	972.97	1811.33	21.92	26.65	33.92	15.78	2077.07	0.305	41.52		0	0	0	0	0	0
25	112	p14 slide 10_1_Merging	Red 56	89.7	1034.35	1595.02	25.24	5.45	4.85	9.86	168.18	0.576	5.71		0	0	0	0	0	0
25	116	p14 slide 10_1_Merging	Red 58	524.47	1095.49	1629.51	30.49	11.51	12.11	13.81	642.15	0.49	14.01		0	0	0	0	0	0
25	118	p14 slide 10_1_Merging	Red 59	94.04	1065	1640.78	26.43	7.27	8.48	7.89	233.96	0.427	8.89		0	0	0	0	0	0
25	120	p14 slide 10_1_Merging	Red 60	1042.42	1076.48	1669.53	26.44	15.75	29.07	17.75	1383.53	0.359	28.56		0	0	0	0	0	0
25	122	p14 slide 10_1_Merging	Red 61	385.57	1076.1	1691.37	22.21	10.9	25.44	15.78	765.33	0.335	25.3		0	0	0	0	0	0
25	124	p14 slide 10_1_Merging	Red 62	4214.53	952.24	1287.33	17.61	40.58	25.44	27.61	4785.45	0.264	41.62	Islet only	24	46432.2	946.6	1281.21	17.43	31952.5
25	126	p14 slide 10_1_Merging	Red 63	78.13	1172.42	1574.81	30.04	5.45	5.45	7.89	167.54	0.528	8.74		0	0	0	0	0	0
25	128	p14 slide 10_1_Merging	Red 64	1359.27	1088.85	1647.53	18.05	24.83	26.04	29.58	1907.21	0.311	29.74		0	0	0	0	0	0
25	130	p14 slide 10_1_Merging	Red 65	5981.07	1147.64	1665.56	22.69	53.9	66.02	31.56	6882.46	0.232	71.01	Acinar majority	0	0	0	0	0	0
25	132	p14 slide 10_1_Merging	Red 66	1535.78	1121.88	1702.98	25.27	32.7	23.62	19.72	1937.47	0.332	33.25		0	0	0	0	0	0
25	134	p14 slide 10_1_Merging	Red 67	774.76	1177.35	1576.67	27.55	17.56	20.59	17.75	1080.53	0.378	22.79		0	0	0	0	0	0
25	136	p14 slide 10_1_Merging	Red 68	852.89	1098.88	1683.45	23.78	9.69	16.96	19.72	918.18	0.474	18.05		0	0	0	0	0	0
25	140	p14 slide 10_1_Merging	Red 70	796.46	1123.49	1501.04	27.45	16.35	12.72	17.75	1047.94	0.397	16.99		0	0	0	0	0	0
25	142	p14 slide 10_1_Merging	Red 71	1344.08	1051.27	1605.51	24.62	21.8	25.44	17.75	1636.97	0.36	30.13	Acinar only	0	0	0	0	0	0
26	2	p14 slide 10_1_Merging	Red 1	106.34	238.54	1183.85	16.33	7.27	6.06	9.86	257.52	0.421	6.97	Acinar only	0	0	0	0	0	0
26	4	p14 slide 10_1_Merging	Red 2	1238.46	417.01	1229.33	16.14	23.62	13.32	17.75	1644.64	0.339	23.35	Islet only	26	295167	412.57	1179.01	21.37	155857
26	6	p14 slide 10_1_Merging	Red 3	2869.73	427.28	1167.24	23.74	17.56	26.65	21.69	2313.8	0.422	27.86	Islet only	26	295167	412.57	1179.01	21.37	155857
26	10	p14 slide 10_1_Merging	Red 5	380.51	314.06	1125.44	32.29	13.32	10.3	17.75	786.1	0.323	16.14	Ductal only	0	0	0	0	0	0
27	2	p14 slide 10_1_Merging	Cyan 1	132.38	455.7	1226.35	10.28	7.87	5.45	11.83	300.52	0.418	8.14	Islet only	26	295167	412.57	1179.01	21.37	155857
27	4	p14 slide 10_1_Merging	Cyan 2	352.3	428.35	1236.81	13.09	11.51	9.08	17.75	792.82	0.304	11.31	Islet only	26	295167	412.57	1179.01	21.37	155857
27	6	p14 slide 10_1_Merging	Cyan 3	84.64	425.42	1218.77	11.26	5.45	8.48	9.86	247.8	0.376	8.83	Islet only	26	295167	412.57	1179.01	21.37	155857
27	8	p14 slide 10_1_Merging	Cyan 4	574.38	408.91	1237.9	21.4	22.41	15.75	17.75	1545.14	0.216	24.46	Islet only	26	295167	412.57	1179.01	21.37	155857
28	2	p14 slide 10_1_Merging	Cyan 1	2620.88	907.7	1138.3	16.13	23.01	27.86	21.69	3497.45	0.263	29.65	Islet only	25	276278	865.31	1113.38	17.71	192370
29	2	p14 slide 10_1_Merging	Cyan 1	371.83	1217.66	861.16	4.72	13.32	6.66	11.83	457.84	0.546	13.37	Ductal only	0	0	0	0	0	0
29	4	p14 slide 10_1_Merging	Cyan 2	109.96	1085.81	861.54	6.5	7.87	5.45	9.86	259.73	0.427	7.29	Acinar only	0	0	0	0	0	0
29	6	p14 slide 10_1_Merging	Cyan 3	286.47	1109.94	863.51	6.27	12.11	9.08	9.86	494.09	0.425	12.15	Acinar only	0	0	0	0	0	0
29	8	p14 slide 10_1_Merging	Cyan 4	724.85	1241.61	931.31	5.98	15.14	22.41	15.78	1259.46	0.31	23.18	Islet only	27	9152.46	1231.38	925.29	12.2	9401.15
29	12	p14 slide 10_1_Merging	Cyan 6	89.7	1301.48	1009.21	7.92	3.63	10.3	7.89	203.92	0.475	10.18	Acinar only	0	0	0	0	0	0
29	16	p14 slide 10_1_Merging	Cyan 8	74.51	1365.98	1062.3	8.12	6.66	6.06	7.89	205	0.418	6.77	Ductal only	0	0	0	0	0	0
29	22	p14 slide 10_1_Merging	Cyan 11	818.17	1111.98	946.12	10.03	17.56	13.32	15.78	1139.33	0.371	18.21	Acinar only	0	0	0	0	0	0
29	76	p14 slide 10_1_Merging	Cyan 38	9093.86	1347.82	1067.48	14.83	43.61	68.44	29.58	10034.4	0.21	71.52	Acinar majority	0	0	0	0	0	0
29	98	p14 slide 10_1_Merging	Cyan 49	3621.34	1230.61	1058	21.21	32.7	45.42	33.53	5529.35	0.206	50.81	Acinar only	0	0	0	0	0	0
29	100	p14 slide 10_1_Merging	Cyan 50	1174.08	1239	1011.51	12.03	13.32	15.75	29.58	1554.46	0.346	23.53	Acinar only	0	0	0	0	0	0
29	102	p14 slide 10_1_Merging	Cyan 51	214.85	1247.62	1141.38	22.05	12.72	7.87	11.83	455.24	0.381	12.87	Acinar only	0	0	0	0	0	0
29	104	p14 slide 10_1_Merging	Cyan 52	8964.38	1301.95	1042.13	17.49	58.75	61.17	29.58	11426.8	0.183	72.35	Acinar majority	0	0	0	0	0	0
29	106	p14 slide 10_1_Merging	Cyan 53	393.53	1266.06	1108.8	31.36	9.69	13.93	13.81	692.64	0.375	14.9	Acinar only	0	0	0	0	0	0
29	108	p14 slide 10_1_Merging	Cyan 54	28858.6	1275.37	1098.21	24.07	92.66	136.27	37.47	32271.3	0.141	137.18	Acinar majority	0	0	0	0		0
30	2	9_2_Merging001	Green 1	237.01	796.71	1359.3	44.27	6.66	6.06	23.71	465.8	0.398	21.82	Acinar only	0	0	0	0	0	0
30	4	9_2_Merging001	Green 2	624.77	701.09	1536.58	46.55	15.14	6.66	23.71	1045.57	0.338	16.64	Ductal only	0	0	0	0	0	0
30	8	9_2_Merging001	Green 4	176.85	833.1	1284.24	47.61	6.06	6.66	19.76	363.81	0.419	8.83	Ductal only	0	0	0	0	0	0
30	10	9_2_Merging001	Green 5	647.96	838.78	1353.88	55.34	9.08	7.87	31.62	960.81	0.377	22.81	Acinar only	0	0	0	0	0	0
30	12	9_2_Merging001	Green 6	147.86	807.83	1370.3	49.13	6.06	7.27	15.81	433.23	0.312	8.92	Acinar only	0	0	0	0	0	0
30	14	9_2_Merging001	Green 7	102.2	838.32	1537.24	48.91	5.45	6.66	17.78	346.47	0.305	10.12	Ductal only	0	0	0	0	0	0
30	16	9_2_Merging001	Green 8	110.17	778.18	1355.5	54.57	4.85	4.24	15.81	275.07	0.404	12.61	Acinar only	0	0	0	0	0	0
30	18	9_2_Merging001	Green 9	528.37	826.62	1358.86	47.76	9.69	7.27	29.64	932.54	0.339	13.76	Acinar only	0	0	0	0	0	0
30	20	9_2_Merging001	Green 10	503	822.63	1372.33	52.96	8.48	10.9	25.69	948.59	0.322	15.75	Acinar only	0	0	0	0	0	0
30	22	9_2_Merging001	Green 11	500.1	820.63	1553.1	51.32	9.69	12.11	21.74	1082.68	0.281	14.08	Islet only	28	542120	811.86	1493.64	48.08	232920
30	24	9_2_Merging001	Green 12	1041.52	890.03	1299.66	57.19	10.3	12.72	35.57	1442.88	0.344	15.74	Acinar only	0	0	0	0	0	0
30	26	9_2_Merging001	Green 13	160.9	773.53	1348.4	58.16	6.06	5.45	17.78	395.85	0.361	12.95	Acinar only	0	0	0	0	0	0
30	28	9_2_Merging001	Green 14	1057.47	754.48	1512.86	61.96	13.32	7.87	37.54	1421.78	0.353	18.88	Ductal only	0	0	0	0	0	0
30	30	9_2_Merging001	Green 15	155.1	814.96	1344.43	53.47	7.27	6.06	19.76	407.33	0.343	10.41	Acinar only	0	0	0	0	0	0
30	32	9_2_Merging001	Green 16	974.84	800.49	1352.96	58.65	12.72	10.3	31.62	1507.94	0.315	24.53	Acinar only	0	0	0	0	0	0
30	34	9_2_Merging001	Green 17	1353.91	765.79	1598.38	56.23	12.11	10.3	41.5	1726.66	0.343	27.67	Acinar only	0	0	0	0	0	0
30	38	9_2_Merging001	Green 19	141.33	852.81	1502.92	60.53	5.45	7.27	17.78	410.26	0.32	7.96	Islet only	0	0	0	0	0	0
30	40	9_2_Merging001	Green 20	1356.81	768.17	1583.75	60.94	11.51	10.3	37.54	1805.72	0.328	34.38	Acinar only	0	0	0	0	0	0
30	42	9_2_Merging001	Green 21	1661.22	991.16	1650.34	58.32	15.75	10.3	37.54	2311.82	0.293	17.05	Acinar only	0	0	0	0	0	0
30	44	9_2_Merging001	Green 22	84.8	856.15	1275.39	64.68	4.85	4.24	17.78	253.78	0.368	10.95	Acinar only	0	0	0	0	0	0
30	46	9_2_Merging001	Green 23	227.58	865.16	1329.6	70.12	6.66	4.85	23.71	432.49	0.417	21.78	Acinar only	0	0	0	0	0	0
30	48	9_2_Merging001	Green 24	2225.83	885.91	1529.25	64.43	16.35	15.14	43.47	2614.06	0.315	33.55	Islet only	28	542120	811.86	1493.64	48.08	232920
30	50	9_2_Merging001	Green 25	263.82	1011.16	1896.36	66.55	10.9	5.45	21.74	623.63	0.319	13.2	Acinar only	0	0	0	0	0	0
30	52	9_2_Merging001	Green 26	237.73	842.3	1277.9	67.24	6.66	7.27	19.76	594.1	0.312	10.41	Ductal only	0	0	0	0	0	0
30	54	9_2_Merging001	Green 27	126.84	840.64	1285.04	69.54	5.45	6.06	15.81	351.52	0.347	7.16	Ductal only	0	0	0	0	0	0
30	58	9_2_Merging001	Green 29	84.8	845.13	1508.52	61.51	5.45	5.45	15.81	287.75	0.324	6.51	Islet only	0	0	0	0	0	0
30	62	9_2_Merging001	Green 31	417.48	727.94	1399.62	65.07	8.48	8.48	25.69	848.56	0.318	14.63	Acinar only	28	542120	811.86	1493.64	48.08	232920
30	64	9_2_Merging001	Green 32	1029.93	746.28	1528.95	55.26	12.11	9.69	37.54	1336.38	0.369	16.47	Acinar only	0	0	0	0	0	0
30	66	9_2_Merging001	Green 33	97.85	1024.52	1893.04	63.95	5.45	6.06	17.78	294.9	0.348	6.76	Acinar only	0	0	0	0	0	0
30	68	9_2_Merging001	Green 34	986.44	925.04	1306.68	66.65	14.54	21.2	29.64	1816.97	0.264	25.23	Acinar only	0	0	0	0	0	0
30	70	9_2_Merging001	Green 35	379.79	738	1393.42	64.74	9.08	9.08	29.64	949.46	0.267	15.47	Acinar only	0	0	0	0	0	0
30	72	9_2_Merging001	Green 36	1748.92	870.5	1553.61	48.89	12.72	11.51	41.5	1784.17	0.393	29.57	Islet only	0	0	0	0	0	0
30	74	9_2_Merging001	Green 37	89.87	729.98	1393.78	70.02	6.06	4.24	17.78	283.48	0.342	11.02	Acinar only	28	542120	811.86	1493.64	48.08	232920
30	76	9_2_Merging001	Green 38	100.02	853.09	1266.7	68.3	5.45	4.85	15.81	273.43	0.381	11.02	Acinar only	0	0	0	0	0	0
30	78	9_2_Merging001	Green 39	273.97	1005.23	1870.42	72.83	7.27	8.48	21.74	607.46	0.336	12.04	Acinar only	0	0	0	0	0	0
30	80	9_2_Merging001	Green 40	4313.22	917.94	1288.19	59.29	26.04	23.01	49.4	4929.19	0.26	33.19	Acinar only	0	0	0	0	0	0
31	2	9_2_Merging001	Yellow 1	276.14	1636.21	565.5	34.05	8.48	6.66	17.78	474.54	0.432	10.5	Ductal only	0	0	0	0	0	0
31	4	9_2_Merging001	Yellow 2	126.84	1687.7	523.33	32.5	8.48	6.06	13.83	301.69	0.405	10.98	Acinar only	0	0	0	0	0	0
31	6	9_2_Merging001	Yellow 3	461.69	1519.51	664.77	38.8	10.3	8.48	21.74	700.76	0.412	11.61	Acinar only	0	0	0	0	0	0
31	8	9_2_Merging001	Yellow 4	2041.01	1712.56	529.47	35.52	18.77	29.07	25.69	3183.43	0.244	29.5	Acinar only	0	0	0	0	0	0
31	10	9_2_Merging001	Yellow 5	318.18	1469.55	541.63	37.14	12.11	6.06	19.76	596.57	0.378	11.92	Acinar only	0	0	0	0	0	0
31	12	9_2_Merging001	Yellow 6	93.5	1634.69	535.62	39.15	4.24	6.66	13.83	215.5	0.462	6.48	Acinar only	0	0	0	0	0	0
31	14	9_2_Merging001	Yellow 7	333.4	1679.14	558.08	35.85	10.3	9.08	17.78	827.46	0.281	10.35	Acinar only	0	0	0	0	0	0
31	16	9_2_Merging001	Yellow 8	1654.69	1646.92	546.13	35.27	24.23	15.75	23.71	2553.11	0.265	24.07	Acinar majority	0	0	0	0	0	0
31	18	9_2_Merging001	Yellow 9	102.92	1654.4	650.87	41.55	5.45	6.06	13.83	236.47	0.449	8.14	Acinar only	0	0	0	0	0	0
31	20	9_2_Merging001	Yellow 10	94.22	1475.33	676.18	41.19	4.24	5.45	13.83	222.68	0.45	11.07	Acinar only	0	0	0	0	0	0
31	22	9_2_Merging001	Yellow 11	735.66	1530.01	561.99	37.58	24.23	16.96	23.71	1376.24	0.286	29	Mixed	0	0	0	0	0	0
31	24	9_2_Merging001	Yellow 12	113.07	1558.07	591.71	41.7	5.45	4.24	15.81	244.98	0.462	7.23	Islet only	29	23626.7	1562.4	591.93	41.63	11954
31	26	9_2_Merging001	Yellow 13	315.28	1671.76	638.65	42.67	8.48	8.48	15.81	576.56	0.389	10.98	Acinar only	0	0	0	0	0	0
31	28	9_2_Merging001	Yellow 14	169.6	1671.79	655.68	43.34	9.08	6.06	13.83	407.05	0.364	11.93	Acinar only	0	0	0	0	0	0
31	30	9_2_Merging001	Yellow 15	5080.77	1502.92	543.26	35.09	41.79	29.68	35.57	6524.54	0.219	46.23	Acinar only	0	0	0	0	0	0
31	32	9_2_Merging001	Yellow 16	1570.62	1720.47	651.27	49.48	19.38	16.35	27.66	1771.85	0.369	23.65	Acinar only	0	0	0	0	0	0
31	34	9_2_Merging001	Yellow 17	1119.07	1765.67	528.48	40.68	10.9	16.35	23.71	1374.19	0.379	17.35	Acinar only	0	0	0	0	0	0
31	36	9_2_Merging001	Yellow 18	4108.11	1769.35	548.05	45.74	16.35	16.96	35.57	3240.04	0.383	21.23	Acinar only	0	0	0	0	0	0
31	38	9_2_Merging001	Yellow 19	5892.54	1624.67	566.08	41.27	18.17	50.87	37.54	6643.36	0.237	58.56	Acinar only	0	0	0	0	0	0
31	40	9_2_Merging001	Yellow 20	131.19	1658.1	591.97	49.01	7.27	7.27	15.81	327.92	0.381	9.83	Ductal only	0	0	0	0	0	0
31	42	9_2_Merging001	Yellow 21	123.94	1589.87	635.94	48.98	4.24	10.3	11.86	333.36	0.361	9.96	Acinar only	0	0	0	0	0	0
31	44	9_2_Merging001	Yellow 22	339.93	1552.32	651.16	57.71	10.9	7.87	21.74	608.97	0.387	12.83	Acinar only	0	0	0	0	0	0
31	46	9_2_Merging001	Yellow 23	9238.17	1494.48	509.82	50.49	38.76	31.49	41.5	8100.33	0.263	43.61	Acinar only	0	0	0	0	0	0
31	48	9_2_Merging001	Yellow 24	4477.75	1564.94	563.81	49.33	23.62	27.25	41.5	5288.59	0.248	30.33	Acinar only	0	0	0	0	0	0
31	50	9_2_Merging001	Yellow 25	934.25	1577.03	583.61	54.2	18.77	14.54	25.69	1864.18	0.248	20.28	Ductal only	0	0	0	0	0	0
31	52	9_2_Merging001	Yellow 26	16587.5	1709.27	565.63	43.92	52.08	55.72	51.38	17621.7	0.178	58.26	Ductal only	0	0	0	0	0	0
31	54	9_2_Merging001	Yellow 27	7340.67	1594.38	564.01	52.41	21.2	34.52	45.45	6283.11	0.291	38.98	Acinar only	0	0	0	0	0	0
31	56	9_2_Merging001	Yellow 28	663.18	1583.86	643.22	61.19	8.48	18.17	29.64	1129.27	0.326	27.6	Acinar only	0	0	0	0	0	0
31	58	9_2_Merging001	Yellow 29	1416.24	1675.77	676.78	62.61	30.89	17.56	29.64	2343.67	0.26	34.01	Acinar only	0	0	0	0	0	0
31	60	9_2_Merging001	Yellow 30	6289	1631.26	659.87	59.64	38.15	33.92	43.47	7364.7	0.224	41.05	Acinar only	0	0	0	0	0	0
31	62	9_2_Merging001	Yellow 31	23418	1744.57	532.99	41.58	40.58	50.27	53.35	18242.1	0.217	49.76	Acinar only	0	0	0	0	0	0
31	64	9_2_Merging001	Yellow 32	5520.72	1603.74	655.99	59.22	31.49	26.65	39.52	5130.47	0.294	34.77	Acinar only	0	0	0	0	0	0
31	66	9_2_Merging001	Yellow 33	199.32	1626.97	639.36	67.36	8.48	12.11	13.83	562.02	0.294	14.43	Acinar only	0	0	0	0	0	0
32	2	9_2_Merging001	Red 1	126.84	1023	967.23	4.31	4.85	4.24	13.83	202.5	0.603	12.34	Acinar only	0	0	0	0	0	0
32	4	9_2_Merging001	Red 2	1505.39	849.59	1242.25	30.97	10.9	9.69	37.54	1322.87	0.48	32.59	Ductal only	0	0	0	0	0	0
32	6	9_2_Merging001	Red 3	1380.72	907.43	1000.92	40.41	15.75	14.54	29.64	1696.26	0.354	18.72	Islet only	30	575007	956.93	1050.85	41.65	295797
32	8	9_2_Merging001	Red 4	771.18	874.29	1257.09	46.04	10.3	7.87	31.62	829.96	0.49	27.03	Acinar only	0	0	0	0	0	0
32	10	9_2_Merging001	Red 5	210.19	957.05	1058.79	35.43	7.27	9.69	13.83	469.26	0.364	14.27	Acinar only	0	0	0	0	0	0
32	12	9_2_Merging001	Red 6	119.59	822	1400.76	41.95	4.85	4.24	15.81	211.49	0.555	8.89	Acinar only	0	0	0	0	0	0
32	20	9_2_Merging001	Red 10	1324.92	996.78	1028.16	35.76	15.14	19.38	25.69	1555.26	0.375	23.12	Acinar only	0	0	0	0	0	0
32	22	9_2_Merging001	Red 11	463.87	1010.36	1043.98	43.5	9.69	11.51	21.74	762.07	0.38	14.02	Acinar only	0	0	0	0	0	0
32	24	9_2_Merging001	Red 12	85.53	748.12	1164.25	45.67	3.63	5.45	15.81	191.32	0.491	12.63	Acinar only	0	0	0	0	0	0
32	28	9_2_Merging001	Red 14	1156.04	928.95	1016.64	44.57	10.3	13.93	27.66	1354.79	0.393	15.6	Islet only	30	575007	956.93	1050.85	41.65	295797
32	30	9_2_Merging001	Red 15	84.8	785.15	1121.38	47.32	5.45	5.45	13.83	210.2	0.444	7.87	Acinar only	0	0	0	0	0	0
32	32	9_2_Merging001	Red 16	663.91	790.83	1162.45	49.89	15.14	10.9	23.71	1007.08	0.365	15.27	Acinar only	0	0	0	0	0	0
32	34	9_2_Merging001	Red 17	503.73	825.29	1384.22	48.1	14.54	11.51	19.76	953.8	0.321	14.79	Acinar only	0	0	0	0	0	0
32	36	9_2_Merging001	Red 18	808.14	1093.97	1402.49	35	8.48	9.69	27.66	913.69	0.459	16.82	Acinar only	0	0	0	0	0	0
32	42	9_2_Merging001	Red 21	996.59	850.31	1403.2	53.2	26.65	11.51	25.69	1753.58	0.275	29.38	Acinar only	0	0	0	0	0	0
32	46	9_2_Merging001	Red 23	917.58	1052.08	1056.66	52.3	10.9	15.14	27.66	1369.05	0.334	16.56	Acinar only	0	0	0	0	0	0
32	48	9_2_Merging001	Red 24	1006.01	988.74	1072.08	43.45	21.2	13.32	27.66	1948.95	0.249	22.07	Acinar only	0	0	0	0	0	0
32	50	9_2_Merging001	Red 25	813.94	987.08	1416.5	50.2	18.17	22.41	21.74	1448.17	0.291	28.2	Acinar only	0	0	0	0	0	0
32	56	9_2_Merging001	Red 28	395.74	765.79	1124.11	51.43	12.72	8.48	17.78	794.63	0.328	13.43	Acinar only	0	0	0	0	0	0
32	58	9_2_Merging001	Red 29	947.3	877.71	1204.23	50.92	19.38	13.93	31.62	1362.43	0.342	20.24	Acinar only	0	0	0	0	0	0
32	60	9_2_Merging001	Red 30	800.17	848.97	1226.25	51.79	18.77	12.11	21.74	1323.56	0.315	21.1	Acinar only	0	0	0	0	0	0
32	62	9_2_Merging001	Red 31	139.16	809.1	1380.23	48.1	7.87	5.45	17.78	329.71	0.394	9.46	Acinar only	0	0	0	0	0	0
32	66	9_2_Merging001	Red 33	125.39	775.59	1124.14	49.02	5.45	7.87	17.78	305.43	0.397	11.16	Acinar only	0	0	0	0	0	0
32	76	9_2_Merging001	Red 38	1233.59	808.14	1439.52	48.31	12.11	10.9	29.64	1522.68	0.365	24.92	Islet only	31	557386	810.82	1491.84	47.93	241731
32	78	9_2_Merging001	Red 39	525.47	1056.64	1033.73	61.37	9.08	8.48	27.66	766.36	0.411	19.45	Acinar only	0	0	0	0	0	0
32	80	9_2_Merging001	Red 40	807.42	715.51	1335.38	53.01	7.87	20.59	19.76	1325.38	0.316	23.43	Acinar only	0	0	0	0	0	0
32	82	9_2_Merging001	Red 41	466.04	1079.9	1048.13	56.35	13.32	9.69	19.76	891.44	0.326	13.68	Acinar only	0	0	0	0	0	0
32	84	9_2_Merging001	Red 42	758.85	720.53	1398.55	60.69	7.87	17.56	25.69	1385	0.29	19.78	Acinar only	0	0	0	0	0	0
32	94	9_2_Merging001	Red 47	2496.17	731.44	1350.55	53.97	13.32	47.85	25.69	3346.55	0.266	49.85	Acinar only	0	0	0	0	0	0
32	96	9_2_Merging001	Red 48	542.14	723.56	1383.96	59.77	10.3	17.56	19.76	1237.35	0.26	18.77	Acinar only	0	0	0	0	0	0
32	98	9_2_Merging001	Red 49	1161.11	887.47	1404.18	56.22	20.59	18.17	27.66	1832.08	0.292	22.73	Acinar only	0	0	0	0	0	0
32	102	9_2_Merging001	Red 51	111.62	963.02	1617.22	63.51	4.24	6.06	15.81	245.74	0.456	9.77	Acinar only	0	0	0	0	0	0
32	104	9_2_Merging001	Red 52	107.99	877.59	1629.62	54.69	6.06	7.27	23.71	290.61	0.377	22.96	Ductal only	0	0	0	0	0	0
32	106	9_2_Merging001	Red 53	1455.38	843.24	1296.28	57.55	34.52	15.75	31.62	2425.87	0.256	39.41	Acinar only	0	0	0	0	0	0
32	112	9_2_Merging001	Red 56	756.68	1092.66	1053.11	63.81	16.35	21.8	33.59	1357.48	0.296	35.85	Acinar only	0	0	0	0	0	0
32	114	9_2_Merging001	Red 57	118.14	1052.81	1095.97	68.59	4.24	7.87	19.76	309.37	0.376	15.36	Acinar only	0	0	0	0	0	0
32	120	9_2_Merging001	Red 60	725.51	776.09	1442.38	65.5	12.72	10.9	27.66	1309.72	0.298	14.58	Ductal only	0	0	0	0	0	0
32	122	9_2_Merging001	Red 61	250.78	783.67	1481.15	66.13	7.87	7.27	15.81	506.28	0.38	11.04	Ductal only	0	0	0	0	0	0
32	124	9_2_Merging001	Red 62	4419.77	790.41	1499.54	67	26.04	36.34	31.62	6560.01	0.199	39.2	Ductal only	0	0	0	0	0	0
32	128	9_2_Merging001	Red 64	406.61	1033.01	1152.05	66.5	11.51	8.48	21.74	770.06	0.345	13.11	Acinar only	0	0	0	0	0	0
32	130	9_2_Merging001	Red 65	5497.53	807.25	1467.74	62.16	23.01	39.97	33.59	6912.86	0.218	40.88	Ductal only	0	0	0	0	0	0
33	2	9_2_Merging001	Cyan 1	168.88	1023.11	967.28	4.55	5.45	4.85	15.81	250.14	0.591	12.63	Ductal only	0	0	0	0	0	0
33	4	9_2_Merging001	Cyan 2	1422.04	990.77	1000.81	40.2	19.38	15.14	29.64	3160.04	0.194	23.21	Islet only	30	575007	956.93	1050.85	41.65	295797
33	6	9_2_Merging001	Cyan 3	549.39	994.1	981.06	57.94	10.9	9.69	25.69	1348.62	0.241	21.88	Islet only	30	575007	956.93	1050.85	41.65	295797
33	8	9_2_Merging001	Cyan 4	1056.74	1008.36	995.68	56.15	12.11	16.35	29.64	2471.28	0.203	16.43	Islet only	30	575007	956.93	1050.85	41.65	295797
33	10	9_2_Merging001	Cyan 5	609.55	1011.58	1022.72	62.29	10.3	13.32	29.64	1828.46	0.19	12.89	Islet only	30	575007	956.93	1050.85	41.65	295797
34	2	p14 4.5.12 s10_2_001_Merging001	Red 1	18309.3	1154.88	1099.55	22.99	52.24	36.34	38.53	7302.98	0.46	55.5	Acinar only	0	0	0	0	0	0
34	4	p14 4.5.12 s10_2_001_Merging001	Red 2	4895.89	1219.19	1054.19	36.81	21.96	21.2	26.68	2165.82	0.644	22.52	Acinar only	0	0	0	0	0	0
34	6	p14 4.5.12 s10_2_001_Merging001	Red 3	1947.99	1128.34	1102.19	39.99	12.87	16.66	22.23	1130.11	0.667	17.3	Acinar only	0	0	0	0	0	0
34	8	p14 4.5.12 s10_2_001_Merging001	Red 4	19480.8	1086.64	1099.23	42.1	51.48	42.4	29.64	7083.7	0.494	60.61	Acinar only	0	0	0	0	0	0
34	10	p14 4.5.12 s10_2_001_Merging001	Red 5	145.27	1306.6	1099.09	44.18	11.36	7.57	8.89	325.92	0.41	10.94	Acinar only	0	0	0	0	0	0
34	12	p14 4.5.12 s10_2_001_Merging001	Red 6	367	1289.87	1094.67	47.31	15.9	10.6	11.86	739.78	0.335	15.6	Acinar only	0	0	0	0	0	0
34	14	p14 4.5.12 s10_2_001_Merging001	Red 7	574.29	1253.08	1120.62	49.82	9.09	9.09	13.34	476.69	0.701	10.14	Acinar only	0	0	0	0	0	0
34	16	p14 4.5.12 s10_2_001_Merging001	Red 8	14302.8	1255.88	1099.33	40.28	37.85	43.91	34.09	5840.55	0.488	50.7	Acinar only	0	0	0	0	0	0
35	2	p14 4.5.12 s10_2_001_Merging001	Yellow 1	603.17	934.33	831.75	29.6	12.11	9.84	20.75	734.96	0.47	17.5	Islet only	32	263097	921.92	851.57	32.24	82514.6
34	2	p14 4.5.12 s10_1_001_Merging001	Red 1	95.99	1189.37	1218.8	4.42	4.54	6.06	10.37	198.27	0.511	7.08	Acinar only	0	0	0	0	0	0
34	4	p14 4.5.12 s10_1_001_Merging001	Red 2	438.31	1178.36	1283.44	7.56	14.38	17.41	13.34	862.08	0.324	18.7	Acinar only	0	0	0	0	0	0
34	6	p14 4.5.12 s10_1_001_Merging001	Red 3	5115.36	1196.87	1234.29	12.61	29.53	27.25	25.19	3985.32	0.36	33.65	Acinar maority	0	0	0	0	0	0
34	8	p14 4.5.12 s10_1_001_Merging001	Red 4	1768.54	1197.94	1209.32	21.12	16.66	20.44	19.27	1860.68	0.38	21.5	Acinar only	0	0	0	0	0	0
34	10	p14 4.5.12 s10_1_001_Merging001	Red 5	12741.7	1114.76	1232.02	19.78	58.3	45.42	26.68	11160.3	0.236	64.32	Acinar only	0	0	0	0	0	0
34	12	p14 4.5.12 s10_1_001_Merging001	Red 6	40771.7	1234.96	1253.72	12.96	54.51	90.09	32.6	22194.2	0.258	92.42	Mixed	0	0	0	0	0	0
34	2	p14 4.5.12 s10_1_001_Merging001	Red 1	321.94	1387.47	1064.47	3.62	8.33	9.84	10.37	400.78	0.567	10.02	Ductal only	0	0	0	0	0	0
34	4	p14 4.5.12 s10_1_001_Merging001	Red 2	634.54	1279.43	1060.34	6.52	20.44	12.87	17.78	1065.42	0.335	20.68	Ductal only	0	0	0	0	0	0
34	6	p14 4.5.12 s10_1_001_Merging001	Red 3	112.13	1394.08	1096.7	2.58	6.81	7.57	8.89	254.66	0.442	8.17	Ductal only	0	0	0	0	0	0
34	8	p14 4.5.12 s10_1_001_Merging001	Red 4	519.86	1272.61	1151.73	2.29	14.38	13.63	8.89	841.87	0.371	16.04	Ductal only	0	0	0	0	0	0
34	10	p14 4.5.12 s10_1_001_Merging001	Red 5	855.39	1324.13	1112.4	11.64	11.36	13.63	20.75	885.77	0.492	16.32	Islet only	33	689069	1271.55	1112.28	17.38	93943.1
34	12	p14 4.5.12 s10_1_001_Merging001	Red 6	1288.61	1303.68	1061.72	6.89	22.71	16.66	17.78	1580.7	0.362	22.27	Ductal only	0	0	0		0	0
34	14	p14 4.5.12 s10_1_001_Merging001	Red 7	253.98	1289.75	1071.47	9.92	12.11	7.57	13.34	448.71	0.432	12.59	Islet only	33	689069	1271.55	1112.28	17.38	93943.1
34	16	p14 4.5.12 s10_1_001_Merging001	Red 8	3802.12	1408.8	1063.2	11.12	15.14	32.55	25.19	2916.32	0.404	32.87	Ductal only	0	0	0	0	0	0
34	20	p14 4.5.12 s10_1_001_Merging001	Red 10	796.78	1413.54	1038.16	15.34	9.09	14.38	19.27	887.32	0.468	15.51	Ductal only	0	0	0	0	0	0
34	22	p14 4.5.12 s10_1_001_Merging001	Red 11	5179.07	1373.13	1100.99	16.46	44.67	56.78	22.23	5287.58	0.274	59.8	Islet only	33	689069	1271.55	1112.28	17.38	93943.1
34	24	p14 4.5.12 s10_1_001_Merging001	Red 12	801.03	1415.81	1020.41	17.05	9.84	12.87	20.75	853.68	0.489	17.1	Ductal only	0	0	0	0	0	0
34	26	p14 4.5.12 s10_1_001_Merging001	Red 13	78.15	1235.68	1098.53	17.56	8.33	4.54	10.37	212.63	0.416	8.68	Islet only	33	689069	1271.55	1112.28	17.38	93943.1
34	28	p14 4.5.12 s10_1_001_Merging001	Red 14	524.11	1301.72	1156.89	13.39	11.36	16.66	17.78	812.64	0.387	19.75	Islet only	33	689069	1271.55	1112.28	17.38	93943.1
34	30	p14 4.5.12 s10_1_001_Merging001	Red 15	631.99	1359.7	1082.54	16.63	6.81	15.14	19.27	698.4	0.51	14.76	Islet only	33	689069	1271.55	1112.28	17.38	93943.1
34	32	p14 4.5.12 s10_1_001_Merging001	Red 16	3278.01	1324.45	1144.03	15.06	35.58	19.68	31.12	3172.44	0.336	37.67	Mixed	33	689069	1271.55	1112.28	17.38	93943.1
34	34	p14 4.5.12 s10_1_001_Merging001	Red 17	398.39	1225.89	1066.39	19.75	13.63	8.33	14.82	622.56	0.421	15.13	Islet only	33	689069	1271.55	1112.28	17.38	93943.1
34	36	p14 4.5.12 s10_1_001_Merging001	Red 18	1169.69	1305.91	1106.8	11.18	17.41	15.9	17.78	1387.43	0.387	18.68	Islet only	33	689069	1271.55	1112.28	17.38	93943.1
34	38	p14 4.5.12 s10_1_001_Merging001	Red 19	1242.74	1221.24	1082.12	20.77	13.63	13.63	17.78	1203.72	0.464	15.44	Islet only	33	689069	1271.55	1112.28	17.38	93943.1
34	40	p14 4.5.12 s10_1_001_Merging001	Red 20	361.86	1231.02	1088.42	21.04	9.84	10.6	14.82	498.49	0.493	12.93	Islet only	33	689069	1271.55	1112.28	17.38	93943.1
34	42	p14 4.5.12 s10_1_001_Merging001	Red 21	3584.66	1299.9	1089.18	11.31	35.58	24.23	26.68	4797.47	0.236	35.84	Islet only	33	689069	1271.55	1112.28	17.38	93943.1
34	44	p14 4.5.12 s10_1_001_Merging001	Red 22	161.39	1324.37	1083.55	20.19	11.36	12.11	11.86	402.86	0.356	14.31	Islet only	33	689069	1271.55	1112.28	17.38	93943.1
34	46	p14 4.5.12 s10_1_001_Merging001	Red 23	145.26	1249.77	1066.47	21.23	8.33	6.81	10.37	350.14	0.382	9.24	Islet only	33	689069	1271.55	1112.28	17.38	93943.1
34	48	p14 4.5.12 s10_1_001_Merging001	Red 24	348.27	1346.2	1104.45	26.02	11.36	9.84	13.34	691.9	0.346	11.63	Islet only	33	689069	1271.55	1112.28	17.38	93943.1
34	50	p14 4.5.12 s10_1_001_Merging001	Red 25	320.24	1332.61	1108.33	24.76	9.84	15.9	14.82	649.18	0.349	17.5	Ductal only
35	12	p14_4.5.10_s8_2_001_Merging001	Red 5	183.65	2436.5	2925.03	42.99	6.06	11.1	12.15	362.69	0.431	10.92	Islet only	34	405057	2406.3	2883.85	59.21	241648
35	22	p14_4.5.10_s8_2_001_Merging001	Red 10	367.3	2430.72	2835.53	52.32	7.07	12.11	18.23	558.88	0.444	15.03	Islet only	34	405057	2406.3	2883.85	59.21	241648
35	26	p14_4.5.10_s8_2_001_Merging001	Red 12	629.35	2427.97	2924.58	49.75	12.11	15.14	20.25	931.13	0.381	19.41	Islet only	34	405057	2406.3	2883.85	59.21	241648
35	38	p14_4.5.10_s8_2_001_Merging001	Red 18	1652.83	2446.66	2760.83	58.97	15.14	17.16	22.28	1517.02	0.446	19.72	Acinar only	0	0	0	0	0	0
36	49	p14_4.5.10_s8_2_001_Merging001	Red 22	2036.63	3234.16	2614.46	40.67	19.18	17.16	26.33	2066.61	0.376	18.17	Islet only	35	345192	3341.85	2582.33	47.6267	214099
36	69	p14_4.5.10_s8_2_001_Merging001	Red 32	1937.59	3260.71	2638.08	54.18	17.16	16.15	26.33	1949.46	0.386	23.26	Islet only	35	345192	3341.85	2582.33	47.6267	214099
36	77	p14_4.5.10_s8_2_001_Merging001	Red 36	883.16	3270.64	2624.66	49.47	16.15	16.15	28.36	1214.64	0.366	27.85	Islet only	35	345192	3341.85	2582.33	47.6267	214099
37	7	p14_4.5.10_s8_2_001_Merging001	Red 2	115.55	3368.96	756.22	35.16	8.07	5.05	12.15	217.6	0.527	11.36	Ductal only	0	0	0	0	0	0
37	9	p14_4.5.10_s8_2_001_Merging001	Red 3	848.08	3370.12	805.59	33.83	16.15	12.11	18.23	865.66	0.501	18.33	Islet only	36	167509	3371.89	845.54	34.51	88137.4
37	11	p14_4.5.10_s8_2_001_Merging001	Red 4	1258.71	3409.06	848.28	42.52	14.13	17.16	20.25	1261.44	0.447	18.09	Islet only	36	167509	3371.89	845.54	34.51	88137.4
37	13	p14_4.5.10_s8_2_001_Merging001	Red 5	2148.06	3403.94	859.8	37.5	18.17	22.21	24.3	1864.18	0.432	24.08	Islet only	36	167509	3371.89	845.54	34.51	88137.4
37	15	p14_4.5.10_s8_2_001_Merging001	Red 6	695.39	3366.21	816.8	43.03	12.11	12.11	14.18	727.57	0.522	13.77	Islet only	36	167509	3371.89	845.54	34.51	88137.4
37	17	p14_4.5.10_s8_2_001_Merging001	Red 7	134.12	3380.44	755.93	41.16	11.1	5.05	10.13	257.66	0.492	13.1	Ductal only	0	0	0	0	0	0
37	19	p14_4.5.10_s8_2_001_Merging001	Red 8	553.01	3397.69	829.69	44.3	11.1	13.12	14.18	620.34	0.525	14.7	Islet only	36	167509	3371.89	845.54	34.51	88137.4
37	21	p14_4.5.10_s8_2_001_Merging001	Red 9	656.18	3369.16	829.6	49.08	15.14	9.08	16.2	703.16	0.519	15.41	Islet only	36	167509	3371.89	845.54	34.51	88137.4
37	23	p14_4.5.10_s8_2_001_Merging001	Red 10	1151.41	3359.76	846.81	47.95	13.12	27.25	16.2	1309.24	0.406	27.48	Islet only	36	167509	3371.89	845.54	34.51	88137.4
37	25	p14_4.5.10_s8_2_001_Merging001	Red 11	3926.76	3332.45	824.43	46.34	18.17	48.45	30.38	3640.67	0.331	50.17	Ductal only	0	0	0	0	0	0
38	2	p14_4.5.10_s8_2_001_Merging001	Green 1	233.17	2298.44	2172.91	2.98	9.08	11.1	12.15	453.51	0.404	14.89	Acinar only	0	0	0	0	0	0
38	4	p14_4.5.10_s8_2_001_Merging001	Green 2	1774.57	2286.45	2171.61	10.99	18.17	24.23	24.3	2384.8	0.297	28.65	Acinar only	0	0	0	0	0	0
38	6	p14_4.5.10_s8_2_001_Merging001	Green 3	249.68	2285.33	2243.24	21.49	9.08	10.09	14.18	417.55	0.459	11.65	Acinar only	0	0	0	0	0	0
38	8	p14_4.5.10_s8_2_001_Merging001	Green 4	123.81	2279.59	2259.04	18.4	8.07	7.07	12.15	259.24	0.463	9.58	Acinar only	0	0	0	0	0	0
38	10	p14_4.5.10_s8_2_001_Merging001	Green 5	140.32	2303.34	2179.13	17.48	8.07	6.06	14.18	273.88	0.477	8.21	Ductal only	0	0	0	0	0	0
38	12	p14_4.5.10_s8_2_001_Merging001	Green 6	945.06	2298.29	2254.95	24.11	20.19	16.15	20.25	1274.52	0.365	19.93	Acinar only	0	0	0	0	0	0
38	14	p14_4.5.10_s8_2_001_Merging001	Green 7	340.47	2273.27	2293.39	18.31	14.13	13.12	12.15	601.98	0.392	15.77	Ductal only	0	0	0	0	0	0
38	16	p14_4.5.10_s8_2_001_Merging001	Green 8	363.17	2286.82	2299.31	17.56	12.11	9.08	14.18	478.75	0.514	13.32	Ductal only	0	0	0	0	0	0
38	18	p14_4.5.10_s8_2_001_Merging001	Green 9	204.28	2260.14	2117.87	23.28	8.07	10.09	14.18	392.26	0.428	11.34	Acinar only	0	0	0	0	0	0
38	20	p14_4.5.10_s8_2_001_Merging001	Green 10	103.17	2216.35	2268.44	22.48	6.06	6.06	12.15	205.8	0.517	9.76	Islet only	37	19192.2	2228.01	2259.7	32.63	10376.1
38	22	p14_4.5.10_s8_2_001_Merging001	Green 11	154.76	2302.46	2310.33	18.09	13.12	9.08	10.13	328.89	0.424	14.6	Ductal only	0	0	0	0	0	0
38	24	p14_4.5.10_s8_2_001_Merging001	Green 12	196.03	2312.9	2258.57	24.9	12.11	6.06	12.15	391.6	0.417	11.33	Acinar only	0	0	0	0	0	0
38	26	p14_4.5.10_s8_2_001_Merging001	Green 13	193.96	2308.9	2264.41	24.28	11.1	9.08	14.18	423.84	0.382	14.07	Acinar only	0	0	0	0	0	0
38	28	p14_4.5.10_s8_2_001_Merging001	Green 14	420.95	2269.85	2258.16	19.71	13.12	10.09	18.23	640.67	0.424	16.08	Acinar only	0	0	0	0	0	0
38	30	p14_4.5.10_s8_2_001_Merging001	Green 15	266.19	2234.57	2304.52	25.89	7.07	8.08	16.2	392.27	0.51	13.34	Acinar only	0	0	0	0	0	0
38	32	p14_4.5.10_s8_2_001_Merging001	Green 16	437.45	2255.33	2111.43	27.17	13.12	8.08	16.2	536.3	0.52	13.13	Acinar only	0	0	0	0	0	0
38	34	p14_4.5.10_s8_2_001_Merging001	Green 17	437.45	2296.32	2186.62	19.33	9.08	10.09	22.28	574.77	0.485	18.91	Acinar only	0	0	0	0	0	0
38	36	p14_4.5.10_s8_2_001_Merging001	Green 18	866.65	2249.19	2244.49	25.58	13.12	31.29	18.23	1438.71	0.306	31.15	Ductal only	0	0	0	0	0	0
38	38	p14_4.5.10_s8_2_001_Merging001	Green 19	305.39	2231.84	2249.18	24.58	10.09	9.08	16.2	479.57	0.457	12.94	Islet only	37	19192.2	2228.01	2259.7	32.63	10376.1
38	40	p14_4.5.10_s8_2_001_Merging001	Green 20	72.22	2218.98	2254.92	29.74	6.06	5.05	12.15	182.9	0.459	10.36	Acinar only	0	0	0	0	0	0
38	42	p14_4.5.10_s8_2_001_Merging001	Green 21	569.51	2324.52	2274.07	31.14	11.1	12.11	16.2	773.92	0.429	12.36	Acinar only	0	0	0	0	0	0
38	44	p14_4.5.10_s8_2_001_Merging001	Green 22	171.27	2267.56	2336.12	30.14	10.09	7.07	12.15	342.2	0.436	10.59	Acinar only	0	0	0	0	0	0
38	46	p14_4.5.10_s8_2_001_Merging001	Green 23	557.13	2261.29	2168.33	27.82	13.12	19.18	20.25	977.72	0.335	20.83	Acinar majority	0	0	0	0	0	0
38	48	p14_4.5.10_s8_2_001_Merging001	Green 24	881.1	2245.21	2262.49	26.75	13.12	13.12	20.25	1062.72	0.418	17.6	Islet only	37	19192.2	2228.01	2259.7	32.63	10376.1
38	50	p14_4.5.10_s8_2_001_Merging001	Green 25	103.17	2279.4	2261.45	40.18	6.06	7.07	10.13	203.93	0.522	7.36	Acinar only	0	0	0	0	0	0
38	52	p14_4.5.10_s8_2_001_Merging001	Green 26	1254.58	2226.99	2258.17	42.28	28.26	18.17	30.38	2002.94	0.281	32.98	Islet only	37	19192.2	2228.01	2259.7	32.63	10376.1
38	54	p14_4.5.10_s8_2_001_Merging001	Green 27	82.54	2263.21	2251.9	50.03	7.07	7.07	12.15	199.45	0.46	8.64	Acinar only	0	0	0	0	0	0
38	56	p14_4.5.10_s8_2_001_Merging001	Green 28	144.44	2194.85	2270.96	42.36	7.07	10.09	12.15	251.77	0.529	11.11	Acinar only	0	0	0	0	0	0
39	4	p14_4.5.10_s8_2_001_Merging001	Yellow 2	482.85	1235.52	2994.43	53.49	9.08	12.11	20.25	622.91	0.478	15.7	Ductal only	0	0	0	0	0	0
39	6	p14_4.5.10_s8_2_001_Merging001	Yellow 3	841.89	1229.61	3017.5	68.76	13.12	17.16	20.25	1069.72	0.403	18.31	Islet only	38	178111	1247.61	3027.14	60.85	90355.8
39	8	p14_4.5.10_s8_2_001_Merging001	Yellow 4	4106.28	1195.22	3021.3	62.3	44.41	36.34	32.41	5488.1	0.226	51.88	Ductal only	0	0	0	0	0	0
39	10	p14_4.5.10_s8_2_001_Merging001	Yellow 5	1126.65	1251.34	3009.18	73.57	14.13	10.09	20.25	999.52	0.524	17.63	Islet only	38	178111	1247.61	3027.14	60.85	90355.8
39	12	p14_4.5.10_s8_2_001_Merging001	Yellow 6	1009.03	1245.22	3026.77	66.88	12.11	15.14	20.25	1094.3	0.445	16.41	Islet only	38	178111	1247.61	3027.14	60.85	90355.8
39	14	p14_4.5.10_s8_2_001_Merging001	Yellow 7	83289.4	1082.61	3016.74	54.26	134.24	66.62	48.61	37442.8	0.246	135.84	Acinar majority	0	0	0	0	0	0
39	16	p14_4.5.10_s8_2_001_Merging001	Yellow 8	734.59	1220.93	3032.69	74.27	11.1	15.14	20.25	976.64	0.403	15.04	Islet only	38	178111	1247.61	3027.14	60.85	90355.8
39	18	p14_4.5.10_s8_2_001_Merging001	Yellow 9	1704.42	1243.47	3054.92	68.38	19.18	21.2	24.3	2126.34	0.325	24.78	Islet only	38	178111	1247.61	3027.14	60.85	90355.8
39	20	p14_4.5.10_s8_2_001_Merging001	Yellow 10	860.46	1286.4	3044.66	75.91	10.09	17.16	14.18	1073.04	0.408	17.28	Islet only	38	178111	1247.61	3027.14	60.85	90355.8
40	2	p14_4.5.10_s8_2_001_Merging001	Yellow 1	6.19	3532.63	935.69	28.36	1.01	1.01	6.08	26.57	0.614	4.05	Acinar only	0	0	0	0	0	0
40	4	p14_4.5.10_s8_2_001_Merging001	Yellow 2	111.43	3520.77	973.28	32.14	6.06	6.06	10.13	188.34	0.595	7.63	Islet only	39	42156.4	3548.18	967.81	40.69	34478.6
40	6	p14_4.5.10_s8_2_001_Merging001	Yellow 3	191.9	3516.95	928.58	33.52	8.07	7.07	14.18	304.92	0.528	8.92	Islet only	39	42156.4	3548.18	967.81	40.69	34478.6
40	8	p14_4.5.10_s8_2_001_Merging001	Yellow 4	478.72	3519.86	959.5	34.15	11.1	13.12	14.18	762	0.388	13.39	Islet only	39	42156.4	3548.18	967.81	40.69	34478.6
40	10	p14_4.5.10_s8_2_001_Merging001	Yellow 5	1172.04	3504.57	961.23	37.8	14.13	16.15	18.23	1217.2	0.442	19.31	Islet only	39	42156.4	3548.18	967.81	40.69	34478.6
40	12	p14_4.5.10_s8_2_001_Merging001	Yellow 6	191.9	3510.9	973.03	44.8	8.07	7.07	14.18	334.17	0.481	11.48	Islet only	39	42156.4	3548.18	967.81	40.69	34478.6
40	14	p14_4.5.10_s8_2_001_Merging001	Yellow 7	150.63	3526.44	978.18	57.02	7.07	8.08	12.15	263.56	0.519	8.69	Islet only	39	42156.4	3548.18	967.81	40.69	34478.6
40	16	p14_4.5.10_s8_2_001_Merging001	Yellow 8	152.7	3541.66	1001.48	56.63	7.07	10.09	10.13	302.91	0.456	9.52	Acinar only	0	0	0	0	0	0
40	18	p14_4.5.10_s8_2_001_Merging001	Yellow 9	280.63	3574.02	999.38	51.99	10.09	11.1	12.15	494.48	0.419	11.94	Acinar only	0	0	0	0	0	0
40	20	p14_4.5.10_s8_2_001_Merging001	Yellow 10	266.19	3550.8	1035.72	65.69	12.11	11.1	16.2	544.92	0.367	13.01	Acinar only	0	0	0	0	0	0
40	22	p14_4.5.10_s8_2_001_Merging001	Yellow 11	398.25	3564.29	1063.76	66.87	13.12	10.09	18.23	660.5	0.396	15.11	Acinar only	0	0	0	0	0	0
40	24	p14_4.5.10_s8_2_001_Merging001	Yellow 12	951.25	3617.01	1032.71	68.36	23.21	10.09	26.33	1584.07	0.295	28.8	Acinar only	0	0	0	0	0	0
40	2	p14_4.5.10_s8_2_001_Merging001	Yellow 1	503.48	3654.8	1105.1	64.03	12.11	14.13	16.2	786.78	0.389	18.68	Acinar only	0	0	0		0	0
41	2	p14_4.5.10_s8_2_001_Merging001	Yellow 1	749.04	4251.17	2595.6	33.54	12.11	20.19	18.23	1004.98	0.397	24.68	Acinar only	0	0	0	0	0	0
41	4	p14_4.5.10_s8_2_001_Merging001	Yellow 2	220.79	4160.34	2491.17	62.94	7.07	7.07	14.18	361.47	0.489	13.5	Acinar only	0	0	0	0	0	0
41	6	p14_4.5.10_s8_2_001_Merging001	Yellow 3	629.35	4158.02	2613.09	50.95	16.15	13.12	16.2	1089.49	0.326	16.28	Islet only	40	42121.4	4162.98	2623.44	56.04	21212
41	8	p14_4.5.10_s8_2_001_Merging001	Yellow 4	427.14	4142.35	2602.45	65.15	12.11	12.11	14.18	631.39	0.434	14.88	Islet only	40	42121.4	4162.98	2623.44	56.04	21212
41	10	p14_4.5.10_s8_2_001_Merging001	Yellow 5	1153.47	4176.47	2584.36	59.42	15.14	16.15	22.28	1465.38	0.363	19.97	Acinar only	0	0	0	0	0	0
41	12	p14_4.5.10_s8_2_001_Merging001	Yellow 6	229.04	4154.44	2498.46	61.55	7.07	7.07	14.18	376.32	0.481	11.8	Acinar only	0	0	0	0	0	0
41	14	p14_4.5.10_s8_2_001_Merging001	Yellow 7	839.83	4137.13	2578.44	65.75	17.16	12.11	22.28	1337.9	0.322	20.83	Acinar only	0	0	0	0	0	0
42	2	p14_4.5.10_s8_2_001_Merging001	Green 1	342.53	4162.93	2615.54	54.64	8.07	7.07	14.18	340.35	0.696	13.16	Islet only	40	42121.4	4162.98	2623.44	56.04
43	2	p14_4.5.10_s8_1_001_Merging001	Green 1	207.43	1517.46	1182.49	1.84	10.1	9.09	9.88	384.13	0.441	10.39	Acinar only	0	0	0	0	0	0
43	4	p14_4.5.10_s8_1_001_Merging001	Green 2	668.62	1515.43	1214.34	4.18	12.11	12.11	15.81	812.2	0.455	13.52	Acinar only	0	0	0	0	0	0
43	6	p14_4.5.10_s8_1_001_Merging001	Green 3	783.41	1506.74	1184.54	3.87	16.15	16.15	15.81	1139.63	0.361	18.62	Acinar only	0	0	0	0	0	0
43	8	p14_4.5.10_s8_1_001_Merging001	Green 4	140.97	1478.87	1207.43	8.64	7.07	7.07	15.81	278.58	0.47	9.39	Mixed	0	0	0	0	0	0
43	10	p14_4.5.10_s8_1_001_Merging001	Green 5	98.68	1477.94	1201.43	15.32	6.06	8.08	11.86	211.66	0.488	9.39	Acinar only	0	0	0	0	0	0
43	12	p14_4.5.10_s8_1_001_Merging001	Green 6	1095.56	1562.24	1209.87	9.96	17.16	20.19	21.74	1743.8	0.295	23.64	Acinar only	0	0	0	0	0	0
43	14	p14_4.5.10_s8_1_001_Merging001	Green 7	435	1516.81	1228.92	16.8	12.11	11.11	19.76	699.86	0.397	15	Islet only	41	75473	1495.02	1236.08	33.68	53353.2
43	16	p14_4.5.10_s8_1_001_Merging001	Green 8	187.29	1383.31	1260.18	24.58	6.06	8.08	19.76	360.02	0.44	18.26	Acinar only	0	0	0	0	0	0
43	18	p14_4.5.10_s8_1_001_Merging001	Green 9	306.11	1425.4	1261.18	28.48	18.17	8.08	13.83	529.51	0.415	18.62	Acinar only	0	0	0	0	0	0
43	20	p14_4.5.10_s8_1_001_Merging001	Green 10	573.96	1385.54	1278.7	26.14	22.21	10.1	19.76	981.55	0.34	21.88	Acinar only	0	0	0	0	0	0
43	22	p14_4.5.10_s8_1_001_Merging001	Green 11	223.54	1287.84	1221.41	38.65	7.07	11.11	15.81	388.62	0.458	11.26	Acinar only	0	0	0	0	0	0
43	24	p14_4.5.10_s8_1_001_Merging001	Green 12	76.53	1291.12	1195.05	39.83	5.05	7.07	11.86	168.89	0.516	10.53	Acinar only	0	0	0	0	0	0
43	26	p14_4.5.10_s8_1_001_Merging001	Green 13	207.43	1290.4	1329.48	45.64	7.07	8.08	15.81	385.48	0.44	8.68	Acinar only	0	0	0	0	0	0
43	28	p14_4.5.10_s8_1_001_Merging001	Green 14	151.04	1291.9	1233.96	46.05	7.07	11.11	11.86	338.19	0.406	11.71	Acinar only	0	0	0	0	0	0
44	4	p14_4.5.10_s7_2_001_Merging001	Red 2	1383.09	988.29	2648.36	38.6	19.18	16.15	23.71	1423.31	0.422	21.95	Islet only	42	137085	1014.08	2644.18	28.93	296315
44	6	p14_4.5.10_s7_2_001_Merging001	Red 3	80.53	987.53	2667.28	32.6	6.06	8.08	7.9	188.96	0.477	9.39	Islet only	42	137085	1014.08	2644.18	28.93	296315
44	10	p14_4.5.10_s7_2_001_Merging001	Red 5	1280.42	1102.01	2631.48	34.83	12.11	12.11	25.69	1129.36	0.505	20.45	Islet only	42	137085	1014.08	2644.18	28.93	296315
44	14	p14_4.5.10_s7_2_001_Merging001	Red 7	1189.82	1090.54	2613.18	44.35	13.12	12.11	25.69	1182.64	0.459	20.87	Islet only	42	137085	1014.08	2644.18	28.93	296315
44	26	p14_4.5.10_s7_2_001_Merging001	Red 13	2695.72	1113.34	2616.8	43.63	23.22	15.14	31.62	2504.16	0.374	28.73	Islet only	42	137085	1014.08	2644.18	28.93	296315
44	28	p14_4.5.10_s7_2_001_Merging001	Red 14	724.77	1106.17	2642.58	46.05	12.11	10.09	21.74	875.16	0.446	19.45	Islet only	42	137085	1014.08	2644.18	28.93	296315
44	30	p14_4.5.10_s7_2_001_Merging001	Red 15	982.46	1088.57	2639.76	46.98	10.09	15.14	23.71	1110.9	0.43	14.59	Islet only	42	137085	1014.08	2644.18	28.93	296315
44	4	p14_4.5.10_s7_2_001_Merging001	Red 2	1028.76	960.52	2584.19	33.37	14.13	16.15	25.69	1128.06	0.437	18.77	Acinar only	0	0	0	0	0	0
44	10	p14_4.5.10_s7_2_001_Merging001	Red 5	346.28	888.78	2608.46	40.46	17.16	7.07	15.81	625.98	0.381	17.47	Ductal only	0	0	0	0	0	0
44	14	p14_4.5.10_s7_2_001_Merging001	Red 7	350.3	1046.12	2562.83	47.4	13.12	10.09	17.78	589.42	0.408	13.31	Ductal only	0	0	0	0	0	0
44	16	p14_4.5.10_s7_2_001_Merging001	Red 8	2810.48	987.01	2595.13	37.44	23.22	19.18	35.57	3027.25	0.318	34.09	Ductal only	0	0	0	0	0	0
45	2	p14_4.5.10_s7_2_001_Merging001	Red 1	199.31	1394.79	2938.15	16.39	8.08	11.1	15.81	360.49	0.458	11.75	Islet only	43	187320	1374.84	2947.85	31.3	228957
45	8	p14_4.5.10_s7_2_001_Merging001	Red 4	221.46	1388.46	2897.86	18.97	10.09	13.12	15.81	533.19	0.332	13.1	Islet only	43	187320	1374.84	2947.85	31.3	228957
45	10	p14_4.5.10_s7_2_001_Merging001	Red 5	622.09	1419.01	2924.07	20.55	13.12	9.08	21.74	893.57	0.394	17.42	Islet only	43	187320	1374.84	2947.85	31.3	228957
45	12	p14_4.5.10_s7_2_001_Merging001	Red 6	450.96	1407.03	2897.83	29.24	9.08	11.1	19.76	620.44	0.458	18.6	Islet only	43	187320	1374.84	2947.85	31.3	228957
45	16	p14_4.5.10_s7_2_001_Merging001	Red 8	348.29	1396.46	2949.52	17.99	7.07	12.11	21.74	642.85	0.372	16.27	Islet only	43	187320	1374.84	2947.85	31.3	228957
45	18	p14_4.5.10_s7_2_001_Merging001	Red 9	758.99	1420.25	2960.08	22.98	9.08	17.16	25.69	1135.35	0.354	21.91	Islet only	43	187320	1374.84	2947.85	31.3	228957
45	20	p14_4.5.10_s7_2_001_Merging001	Red 10	428.82	1416.7	2906.98	21.06	9.08	11.1	21.74	752.93	0.365	11.94	Islet only	43	187320	1374.84	2947.85	31.3	228957
46	2	p14_4.5.10_s7_2_001_Merging001	Red 1	1515.97	1886.09	1898.73	30.05	26.24	19.18	25.69	1743.04	0.366	30.54	Islet only	44	132400	1920	1859.83	34.04	184002
46	4	p14_4.5.10_s7_2_001_Merging001	Red 2	1028.76	1937.6	1900.85	34.57	19.18	12.11	19.76	1358.19	0.363	18.72	Islet only	44	132400	1920	1859.83	34.04	184002
46	6	p14_4.5.10_s7_2_001_Merging001	Red 3	2254.82	1970.27	1855.61	45.3	15.14	17.16	33.59	2141.63	0.388	31.16	Islet only	44	132400	1920	1859.83	34.04	184002
47	2	p14_4.5.10_s7_2_001_Merging001	Red 1	1286.46	2300.01	2581.68	34.93	12.11	13.12	25.69	1261.69	0.453	19.55	Islet only	45	473147	2188.89	2642.11	37.86	704834
47	4	p14_4.5.10_s7_2_001_Merging001	Red 2	265.75	2080.77	2569.41	43.02	8.08	12.11	17.78	594.51	0.336	12.82	Islet only	45	473147	2188.89	2642.11	37.86	704834
48	2	p14_4.5.10_s7_2_001_Merging001	Red 1	380.5	2986.86	1325.92	22.08	11.1	15.14	15.81	694.64	0.366	18.09	Acinar only	0	0	0	0	0	0
48	4	p14_4.5.10_s7_2_001_Merging001	Red 2	1668.97	2981.58	1361.6	27.85	18.17	33.31	23.71	2036.33	0.334	35.48	Acinar only	0	0	0	0	0	0
48	6	p14_4.5.10_s7_2_001_Merging001	Red 3	463.04	2959.18	1344.67	39.77	17.16	9.08	19.76	813.12	0.356	18.6	Acinar only	0	0	0	0	0	0
48	8	p14_4.5.10_s7_2_001_Merging001	Red 4	1662.93	2964.18	1680.85	46.01	14.13	14.13	27.66	1566.31	0.433	19.44	Islet only	46	47101.7	2969.46	1659.96	37.3	65936
48	10	p14_4.5.10_s7_2_001_Merging001	Red 5	14851.6	2982.26	1419.98	31.7	31.29	37.35	43.47	9465.9	0.309	38.93	Acinar majority	0	0	0	0	0	0
48	12	p14_4.5.10_s7_2_001_Merging001	Red 6	8030.8	2985.33	1667.13	41.19	21.2	29.27	37.54	4980.46	0.389	36.28	Islet only	46	47101.7	2969.46	1659.96	37.3	65936
48	14	p14_4.5.10_s7_2_001_Merging001	Red 7	724.77	2961.21	1410.44	43.29	23.22	10.09	27.66	1116.57	0.349	25.19	Acinar only	0	0	0	0	0	0
48	16	p14_4.5.10_s7_2_001_Merging001	Red 8	1250.22	2925.77	1495.87	37.12	11.1	14.13	25.69	1326.7	0.423	18.77	Acinar only	0	0	0	0	0	0
48	18	p14_4.5.10_s7_2_001_Merging001	Red 9	3021.87	3008.42	1309.97	29.33	40.38	41.38	31.62	4474.31	0.226	42.69	Acinar only	0	0	0	0	0	0
48	20	p14_4.5.10_s7_2_001_Merging001	Red 10	2039.41	2968.65	1648.07	48.67	21.2	17.16	27.66	2270.21	0.343	25.15	Islet only	46	47101.7	2969.46	1659.96	37.3	65936
48	22	p14_4.5.10_s7_2_001_Merging001	Red 11	80.53	2972.82	1547.48	48.96	5.05	8.08	11.86	186.04	0.485	8.64	Acinar only	0	0	0	0	0	0
48	24	p14_4.5.10_s7_2_001_Merging001	Red 12	561.69	2964.58	1569.09	52.27	11.1	18.17	21.74	911.52	0.361	19.37	Acinar only	0	0	0	0	0	0
48	26	p14_4.5.10_s7_2_001_Merging001	Red 13	157.03	2970.71	1553.26	50.41	6.06	10.09	15.81	368.62	0.382	12.92	Acinar only	0	0	0	0	0	0
49	4	p14_4.5.10_s7_2_001_Merging001	Red 2	861.67	2936.23	2680.48	17.99	11.1	12.11	19.76	793.71	0.552	18.19	Islet only	47	23748.1	2934.72	2662.85	26.09	24116.5
49	16	p14_4.5.10_s7_2_001_Merging001	Red 8	471.1	2912.85	2656.49	30.21	9.08	8.08	21.74	535.61	0.547	19.81	Islet only	47	23748.1	2934.72	2662.85	26.09	24116.5
49	40	p14_4.5.10_s7_2_001_Merging001	Red 20	2093.77	2933.53	2655.27	30.46	19.18	19.18	31.62	2263.51	0.35	23.1	Islet only	47	23748.1	2934.72	2662.85	26.09	24116.5
49	6	p14_4.5.10_s7_2_001_Merging001	Red 3	257.69	2920.55	2660.3	19.13	7.07	9.08	15.81	385.76	0.508	9.51	Islet only	47	23748.1	2934.72	2662.85	26.09	24116.5
49	24	p14_4.5.10_s7_2_001_Merging001	Red 12	360.37	3117.84	2444.82	31.57	14.13	7.07	21.74	556.99	0.44	15.84	Islet only	48	19546.5	3123.9	2460.01	27.49	29562
49	18	p14_4.5.10_s7_2_001_Merging001	Red 9	116.77	3313.18	2253.68	24.02	6.06	5.05	13.83	202.6	0.57	12.07	Islet only	49	64594.7	3294.57	2258.36	32.72	48887.5
49	20	p14_4.5.10_s7_2_001_Merging001	Red 10	1258.27	3284.47	2281.29	27.34	12.11	12.11	25.69	1036.1	0.544	20.67	Islet only	49	64594.7	3294.57	2258.36	32.72	48887.5
49	28	p14_4.5.10_s7_2_001_Merging001	Red 14	11946.5	3290.77	2252.96	30.6	37.35	42.39	35.57	8167.66	0.309	43.31	Islet only	49	64594.7	3294.57	2258.36	32.72	48887.5
49	42	p14_4.5.10_s7_2_001_Merging001	Red 21	668.39	3269.11	2243.71	36.89	12.11	17.16	21.74	968.93	0.382	21.27	Islet only	49	64594.7	3294.57	2258.36	32.72	48887.5
49	10	p14_4.5.10_s7_2_001_Merging001	Red 5	714.7	3322.47	2115.63	24	10.09	17.16	17.78	887.92	0.435	19.88	Islet only	50	8284.47	3311.73	2108.09	27.76	8656.25
49	30	p14_4.5.10_s7_2_001_Merging001	Red 15	102.68	3316.66	2105.52	33.71	9.08	5.05	11.86	204.9	0.518	8.14	Islet only	50	8284.47	3311.73	2108.09	27.76	8656.25
49	8	p14_4.5.10_s7_2_001_Merging001	Red 4	1073.05	3353.51	2094.41	23.58	17.16	27.25	17.78	1527.85	0.332	28.04	Acinar only	0	0	0	0	0	0
49	26	p14_4.5.10_s7_2_001_Merging001	Red 13	102.68	3342.73	2100.69	27.78	7.07	5.05	11.86	178.73	0.593	7.05	Acinar only	0	0	0	0	0	0
49	12	p14_4.5.10_s7_2_001_Merging001	Red 6	124.82	3099.38	2420.45	25.08	8.08	5.05	11.86	236.56	0.511	7.14	Ductal only	0	0	0	0	0	0
49	14	p14_4.5.10_s7_2_001_Merging001	Red 7	714.7	3084.42	2435.81	25.91	17.16	20.19	17.78	1133.37	0.341	25.38	Ductal only	0	0	0	0	0	0
49	22	p14_4.5.10_s7_2_001_Merging001	Red 11	207.36	3171.95	2380.05	29.6	10.09	6.06	11.86	381.05	0.445	10.36	Ductal only	0	0	0	0	0	0
49	36	p14_4.5.10_s7_2_001_Merging001	Red 18	9087.75	3046.15	2481.19	28.35	64.6	63.59	39.52	8956.82	0.235	89.29	Ductal only	0	0	0	0	0	0
49	52	p14_4.5.10_s7_2_001_Merging001	Red 26	90.6	2932.9	2606.5	47.69	5.05	7.07	13.83	187.59	0.52	9.96	Ductal only	0	0	0	0	0	0
49	56	p14_4.5.10_s7_2_001_Merging001	Red 28	485.19	3253.45	2232.38	44.9	11.1	11.1	17.78	721.75	0.414	12.48	Ductal only	0	0	0	0	0	0
49	58	p14_4.5.10_s7_2_001_Merging001	Red 29	104.69	3246.03	2235.71	46.78	5.05	8.08	11.86	190.49	0.564	7.94	Ductal only	0	0	0	0	0	0
49	60	p14_4.5.10_s7_2_001_Merging001	Red 30	3446.66	3198.1	2354.19	35.98	39.37	33.31	27.66	4309.55	0.256	48.76	Ductal only	0	0	0	0	0	0
49	70	p14_4.5.10_s7_2_001_Merging001	Red 35	1826.01	3241.57	2258.06	46.79	20.19	39.37	21.74	3252.73	0.222	42.27	Ductal only	0	0	0	0	0	0
49	72	p14_4.5.10_s7_2_001_Merging001	Red 36	308.03	3229.87	2291.99	50.06	6.06	9.08	17.78	487.38	0.453	13.95	Ductal only	0	0	0	0	0	0
49	74	p14_4.5.10_s7_2_001_Merging001	Red 37	340.24	3225.05	2299.83	48.39	9.08	11.1	17.78	588.25	0.401	10.48	Ductal only	0	0	0	0	0	0
49	76	p14_4.5.10_s7_2_001_Merging001	Red 38	1886.4	3215.18	2315.6	43.28	14.13	33.31	21.74	2478.58	0.298	33.1	Ductal only	0	0	0	0	0	0
49	78	p14_4.5.10_s7_2_001_Merging001	Red 39	3992.25	2997.31	2519.8	44.55	31.29	45.42	35.57	4855.32	0.251	50.47	Ductal only	0	0	0	0	0	0
49	64	p14_4.5.10_s7_2_001_Merging001	Red 32	785.16	3289.62	2097.36	48.05	14.13	26.24	19.76	1317.26	0.312	29.57	Ductal only	0	0	0	0	0	0
49	66	p14_4.5.10_s7_2_001_Merging001	Red 33	1668.97	3269.84	2176.33	44.34	12.11	35.33	21.74	2224.17	0.306	35.99	Ductal only	0	0	0	0	0	0
49	78	p14_4.5.10_s7_2_001_Merging001	Red 39	3992.25	2997.31	2519.8	44.55	31.29	45.42	35.57	4855.32	0.251	50.47	Mixed	0	0	0	0	0	0
49	38	p14_4.5.10_s7_2_001_Merging001	Red 19	1509.93	2986.18	2568.79	38.82	14.13	10.09	25.69	1146.98	0.555	18.93	Acinar only	0	0	0	0	0	0
49	46	p14_4.5.10_s7_2_001_Merging001	Red 23	146.97	2957.59	2603.51	39.74	5.05	7.07	13.83	261.77	0.514	12.92	Acinar only	0	0	0	0	0	0
49	50	p14_4.5.10_s7_2_001_Merging001	Red 25	245.61	2959.7	2473.11	48.44	11.1	8.08	17.78	485.24	0.391	13.67	Acinar only	0	0	0	0	0	0
49	62	p14_4.5.10_s7_2_001_Merging001	Red 31	756.98	2980.79	2479.53	40.58	13.12	17.16	23.71	1195.6	0.336	21.6	Acinar only	0	0	0	0	0	0
49	32	p14_4.5.10_s7_2_001_Merging001	Red 16	9496.44	3249.14	2174	24.08	55.52	63.59	33.59	8485.03	0.256	77.31	Acinar only	0	0	0	0	0	0
49	2	p14_4.5.10_s7_2_001_Merging001	Red 1	525.45	3288.7	2206.54	16.27	9.08	12.11	13.83	618.72	0.509	13.25	Acinar only	0	0	0	0	0	0
49	8	p14_4.5.10_s7_2_001_Merging001	Red 4	1073.05	3353.51	2094.41	23.58	17.16	27.25	17.78	1527.85	0.332	28.04	Acinar only	0	0	0	0	0	0
49	10	p14_4.5.10_s7_2_001_Merging001	Red 5	714.7	3322.47	2115.63	24	10.09	17.16	17.78	887.92	0.435	19.88	Acinar only	0	0	0	0	0	0
49	30	p14_4.5.10_s7_2_001_Merging001	Red 15	102.68	3316.66	2105.52	33.71	9.08	5.05	11.86	204.9	0.518	8.14	Acinar only	0	0	0	0	0	0
49	32	p14_4.5.10_s7_2_001_Merging001	Red 16	9496.44	3249.14	2174	24.08	55.52	63.59	33.59	8485.03	0.256	77.31	Acinar only	0	0	0	0	0	0
49	34	p14_4.5.10_s7_2_001_Merging001	Red 17	185.22	3320.02	2212.96	35.53	6.06	9.08	15.81	343.31	0.458	10.22	Acinar only	0	0	0	0	0	0
49	48	p14_4.5.10_s7_2_001_Merging001	Red 24	2303.14	3297.35	2183.21	38.44	26.24	34.32	27.66	2699.11	0.312	39.88	Acinar only	0	0	0	0	0	0
49	54	p14_4.5.10_s7_2_001_Merging001	Red 27	491.23	3230.68	2132.55	43.16	9.08	16.15	17.78	842.21	0.357	15.79	Acinar only	0	0	0	0	0	0
49	68	p14_4.5.10_s7_2_001_Merging001	Red 34	7157.05	3285.19	2216.55	41.02	58.54	43.4	45.45	7508.87	0.239	68.37	Acinar only	0	0	0	0	0	0
49	80	p14_4.5.10_s7_2_001_Merging001	Red 40	84.56	3301.1	2156.97	55.47	5.05	5.05	11.86	173.28	0.538	10.33	Acinar only	0	0	0	0	0	0
49	82	p14_4.5.10_s7_2_001_Merging001	Red 41	493.24	3305.32	2167.3	52.13	12.11	15.14	17.78	787.75	0.383	17.47	Acinar only	0	0	0	0	0	0
49	44	p14_4.5.10_s7_2_001_Merging001	Red 22	76.5	2988.14	2493.82	38.58	4.04	7.07	11.86	183.25	0.476	9.96	Acinar only	0	0	0	0	0	0
50	2	p14_4.5.10_s7_2_001_Merging001	Green 1	80.53	1509.68	2563.67	25.34	6.06	6.06	15.81	195.31	0.462	14.2	Islet only	51	204937	1457.57	2561.65	30.41	161749
50	4	p14_4.5.10_s7_2_001_Merging001	Green 2	293.93	1499.94	2528.95	29.64	8.08	8.08	19.76	498.83	0.429	18.15	Islet only	51	204937	1457.57	2561.65	30.41	161749
50	6	p14_4.5.10_s7_2_001_Merging001	Green 3	861.67	1515.77	2563.73	33.72	15.14	13.12	29.64	1225.3	0.357	28.39	Islet only	51	204937	1457.57	2561.65	30.41	161749
50	8	p14_4.5.10_s7_2_001_Merging001	Green 4	654.3	1494.61	2494.03	33.8	10.09	11.1	25.69	893.91	0.408	24.24	Islet only	51	204937	1457.57	2561.65	30.41	161749
50	10	p14_4.5.10_s7_2_001_Merging001	Green 5	422.78	1480.42	2645.86	36.14	10.09	7.07	25.69	599.09	0.455	22.65	Islet only	51	204937	1457.57	2561.65	30.41	161749
50	12	p14_4.5.10_s7_2_001_Merging001	Green 6	459.02	1488.33	2505.72	34.48	8.08	9.08	23.71	628.33	0.458	20.69	Islet only	51	204937	1457.57	2561.65	30.41	161749
50	14	p14_4.5.10_s7_2_001_Merging001	Green 7	279.84	1505.43	2556.1	44.38	9.08	9.08	19.76	556.87	0.372	17.4	Islet only	51	204937	1457.57	2561.65	30.41	161749
50	16	p14_4.5.10_s7_2_001_Merging001	Green 8	595.92	1494.54	2536.7	43.22	10.09	14.13	29.64	1080.61	0.317	28.62	Islet only	51	204937	1457.57	2561.65	30.41	161749
50	18	p14_4.5.10_s7_2_001_Merging001	Green 9	229.51	1488.51	2547.25	47.61	8.08	9.08	13.83	472.03	0.384	13.47	Islet only	51	204937	1457.57	2561.65	30.41	161749
50	20	p14_4.5.10_s7_2_001_Merging001	Green 10	463.04	1487.05	2633.87	35.99	12.11	6.06	23.71	723.35	0.4	20.99	Islet only	51	204937	1457.57	2561.65	30.41	161749
51	4	p14_4.5.10_s7_2_001_Merging001	Green 2	1228.07	1596.48	2218.96	14.35	13.12	14.13	31.62	1772	0.313	26.87	Acinar only	0	0	0	0	0	0
51	12	p14_4.5.10_s7_2_001_Merging001	Green 6	1004.6	1640.64	2158.42	31.12	19.18	11.1	33.59	1753.22	0.277	30.27	Islet only	52	367490	1661.17	2144.84	31.43	295124
51	14	p14_4.5.10_s7_2_001_Merging001	Green 7	909.98	1632.65	2144.28	24.37	18.17	9.08	37.54	1489.2	0.305	36.09	Islet only	52	367490	1661.17	2144.84	31.43	295124
51	16	p14_4.5.10_s7_2_001_Merging001	Green 8	350.3	1627.38	2202.96	39.37	10.09	13.12	23.71	805.33	0.298	18.63	Ductal only	0	0	0	0	0	0
52	2	p14_4.5.10_s7_2_001_Merging001	Green 1	40.26	1983.08	1857.66	17.78	11.1	4.04	5.93	93.45	0.608	10.29	Acinar only	0	0	0	0	0	0
52	4	p14_4.5.10_s7_2_001_Merging001	Green 2	72.48	1968.32	1870.43	20.03	5.05	7.07	11.86	191.22	0.44	7.51	Islet only	44	132400	1920	1859.83	34.04	184002
52	6	p14_4.5.10_s7_2_001_Merging001	Green 3	148.98	1913.7	1919.67	25.9	8.08	8.08	13.83	329.76	0.412	13.57	Acinar only	0	0	0	0	0	0
52	8	p14_4.5.10_s7_2_001_Merging001	Green 4	2.01	1964.25	1929.93	21.74	1.01	1.01	1.98	10.02	0.77	0	Acinar only	0	0	0	0	0	0
52	10	p14_4.5.10_s7_2_001_Merging001	Green 5	80.53	1976.77	1925.71	24.01	7.07	5.05	11.86	183.16	0.492	8.53	Acinar only	0	0	0	0	0	0
52	12	p14_4.5.10_s7_2_001_Merging001	Green 6	283.87	2012.34	1922.48	25.79	9.08	8.08	21.74	563.1	0.371	17.75	Acinar only	0	0	0	0	0	0
52	14	p14_4.5.10_s7_2_001_Merging001	Green 7	90.6	1915.15	1878.92	26.7	7.07	5.05	15.81	220.21	0.443	15.4	Islet only	44	132400	1920	1859.83	34.04	184002
52	16	p14_4.5.10_s7_2_001_Merging001	Green 8	424.79	1980.17	1865.21	22.31	13.12	11.1	25.69	897.7	0.304	21.35	Islet only	44	132400	1920	1859.83	34.04	184002
52	18	p14_4.5.10_s7_2_001_Merging001	Green 9	124.82	2086.63	1930.5	44.01	6.06	4.04	17.78	255.23	0.473	14.76	Acinar only	0	0	0	0	0	0
52	20	p14_4.5.10_s7_2_001_Merging001	Green 10	229.51	2093.36	1924.64	43.21	8.08	8.08	19.76	508.17	0.357	15.92	Acinar only	0	0	0	0	0	0
52	22	p14_4.5.10_s7_2_001_Merging001	Green 11	308.03	1998.44	1922.02	49.06	9.08	7.07	21.74	581.42	0.379	20.57	Acinar only	0	0	0	0	0	0
52	24	p14_4.5.10_s7_2_001_Merging001	Green 12	489.22	2071.62	1931.1	43.63	12.11	12.11	25.69	921.49	0.326	23.54	Acinar only	0	0		0	0	0
53	2	p14_4.5.10_s7_2_001_Merging001	Green 1	84.56	2312.03	1263.64	17.31	5.05	9.08	11.86	219.15	0.425	12.15	Acinar only	0	0	0	0	0	0
53	4	p14_4.5.10_s7_2_001_Merging001	Green 2	126.83	2251.22	1181.4	23.77	8.08	6.06	15.81	299.46	0.408	14.76	Acinar only	0	0	0	0	0	0
53	6	p14_4.5.10_s7_2_001_Merging001	Green 3	155.02	2291.41	1242.91	26.05	6.06	7.07	23.71	381.62	0.366	22.04	Acinar only	0	0	0	0	0	0
53	8	p14_4.5.10_s7_2_001_Merging001	Green 4	714.7	2302.68	1239.33	21.93	14.13	17.16	27.66	1402.99	0.276	25.22	Acinar only	0	0	0	0	0	0
53	10	p14_4.5.10_s7_2_001_Merging001	Green 5	648.26	2194.87	1250.15	17.05	12.11	12.11	27.66	1090.36	0.332	26.26	Islet only	53	43586.6	2219.36	1256.23	28.01	45532.5
53	12	p14_4.5.10_s7_2_001_Merging001	Green 6	86.57	2212.3	1257.54	23.8	11.1	4.04	15.81	228.52	0.414	11.88	Acinar only	0	0	0	0	0	0
53	14	p14_4.5.10_s7_2_001_Merging001	Green 7	2.01	2235.78	1225.38	29.64	1.01	1.01	1.98	10.02	0.77	0	Acinar only	0	0	0	0	0	0
53	16	p14_4.5.10_s7_2_001_Merging001	Green 8	465.06	2289.98	1183.72	25.32	10.09	10.09	25.69	805.89	0.36	24.26	Acinar only	0	0	0	0	0	0
53	18	p14_4.5.10_s7_2_001_Merging001	Green 9	1606.56	2241.93	1190.74	30.96	21.2	14.13	33.59	2979.55	0.223	20.53	Acinar only	0	0	0	0	0	0
53	20	p14_4.5.10_s7_2_001_Merging001	Green 10	76.5	2291.98	1209.66	28.55	7.07	5.05	17.78	192.97	0.452	16.62	Acinar only	0	0	0	0	0	0
53	22	p14_4.5.10_s7_2_001_Merging001	Green 11	80.53	2243.98	1236.03	30.53	7.07	7.07	13.83	186.94	0.482	12.19	Acinar only	0	0	0	0	0	0
53	24	p14_4.5.10_s7_2_001_Merging001	Green 12	76.5	2315.06	1276.57	31.72	6.06	8.08	11.86	196.86	0.443	11.63	Acinar only	0	0	0	0	0	0
53	26	p14_4.5.10_s7_2_001_Merging001	Green 13	144.95	2297.01	1281.71	40.81	7.07	9.08	21.74	367.29	0.363	19.22	Acinar only	0	0	0	0	0	0
53	28	p14_4.5.10_s7_2_001_Merging001	Green 14	1866.27	2319.16	1260.89	33.33	20.19	21.2	33.59	3196.32	0.229	29.06	Acinar only	0	0	0	0	0	0
53	30	p14_4.5.10_s7_2_001_Merging001	Green 15	130.86	2233.87	1241.01	37.09	9.08	6.06	15.81	296.54	0.42	10.07	Acinar only	0	0	0	0	0	0
53	32	p14_4.5.10_s7_2_001_Merging001	Green 16	267.76	2287.47	1203.66	40.17	8.08	8.08	25.69	570.88	0.352	23.93	Acinar only	0	0	0	0	0	0
53	34	p14_4.5.10_s7_2_001_Merging001	Green 17	88.58	2281.34	1207.33	40.51	7.07	6.06	15.81	202.14	0.475	14.72	Acinar only	0	0	0	0	0	0
53	36	p14_4.5.10_s7_2_001_Merging001	Green 18	434.86	2251.8	1270.61	33.73	11.1	11.1	31.62	981.86	0.283	30.32	Ductal only	0	0	0	0	0	0
53	38	p14_4.5.10_s7_2_001_Merging001	Green 19	543.57	2301.91	1266.36	31.09	13.12	9.08	33.59	1034.35	0.311	32.02	Acinar only	0	0	0	0	0	0
53	40	p14_4.5.10_s7_2_001_Merging001	Green 20	1058.96	2272.72	1218.39	39.92	23.22	18.17	37.54	2241.62	0.224	29.81	Acinar only	0	0	0	0	0	0
53	42	p14_4.5.10_s7_2_001_Merging001	Green 21	1004.6	2330.66	1306.25	43.88	14.13	15.14	35.57	1745.66	0.278	34.81	Acinar only	0	0	0	0	0	0
53	44	p14_4.5.10_s7_2_001_Merging001	Green 22	326.14	2294.04	1219.79	43.19	9.08	8.08	25.69	655.33	0.35	23.93	Acinar only	0	0	0	0	0	0
53	46	p14_4.5.10_s7_2_001_Merging001	Green 23	2701.76	2300.35	1257.31	34.66	24.23	23.22	39.52	4245.71	0.221	30.02	Acinar only	0	0	0	0	0	0
53	48	p14_4.5.10_s7_2_001_Merging001	Green 24	86.57	2290.8	1199.8	35.11	6.06	3.03	25.69	212.52	0.445	23.73	Acinar only	0	0	0	0	0	0
53	50	p14_4.5.10_s7_2_001_Merging001	Green 25	1242.17	2350.74	1296.54	43.42	27.25	16.15	29.64	2604.25	0.215	29.8	Acinar only	0	0	0	0	0	0
53	52	p14_4.5.10_s7_2_001_Merging001	Green 26	136.9	2252.67	1247.08	49.02	6.06	7.07	17.78	292.63	0.439	16.13	Acinar only	0	0	0	0	0	0
53	54	p14_4.5.10_s7_2_001_Merging001	Green 27	748.92	2318.48	1300.88	39.49	20.19	13.12	29.64	1608.75	0.248	19.93	Acinar only	0	0	0	0	0	0
53	56	p14_4.5.10_s7_2_001_Merging001	Green 28	4.03	2288.26	1189.05	38.53	1.01	1.01	3.95	17.99	0.68	1.98	Acinar only	0	0	0	0	0	0
53	58	p14_4.5.10_s7_2_001_Merging001	Green 29	1791.78	2264.69	1247.72	38.24	27.25	20.19	47.42	3635.9	0.196	42.61	Acinar only	0	0	0	0	0	0
53	60	p14_4.5.10_s7_2_001_Merging001	Green 30	98.65	2316.48	1281.35	45.77	5.05	7.07	13.83	221.3	0.467	12.92	Acinar only	0	0	0	0	0	0
53	62	p14_4.5.10_s7_2_001_Merging001	Green 31	3144.67	2307.29	1290.29	36.95	23.22	26.24	41.5	6066.66	0.171	34.41	Acinar only	0	0	0	0	0	0
53	64	p14_4.5.10_s7_2_001_Merging001	Green 32	599.94	2282.14	1244.72	45.42	12.11	12.11	29.64	1264.65	0.272	26.35	Acinar only	0	0	0	0	0	0
53	66	p14_4.5.10_s7_2_001_Merging001	Green 33	658.33	2289.16	1281.49	37.33	11.1	11.1	27.66	1116	0.328	18.03	Acinar only	0	0	0	0	0	0
53	68	p14_4.5.10_s7_2_001_Merging001	Green 34	132.87	2261.77	1231.61	49.19	8.08	5.05	21.74	302.36	0.416	20.02	Acinar only	0	0	0	0	0	0
53	70	p14_4.5.10_s7_2_001_Merging001	Green 35	58.38	2361.22	1307.87	49.95	8.08	6.06	13.83	141.2	0.515	11.74	Acinar only	0	0	0	0	0	0
53	72	p14_4.5.10_s7_2_001_Merging001	Green 36	9806.47	2265.27	1188.61	35.3	44.41	44.41	57.3	17148.4	0.129	54.11	Acinar only	0	0	0	0	0	0
54	14	p14_4.5.10_s7_2_001_Merging001	Green 5	519.41	2857.21	2100.71	36.58	9.08	9.08	23.71	726.28	0.43	21.06	Islet only	54	104725	2879.5	2086.91	43.13	63827.8
54	18	p14_4.5.10_s7_2_001_Merging001	Green 7	92.61	2857.58	2087.5	43.09	6.06	6.06	15.81	208.5	0.475	14.3	Islet only	54	104725	2879.5	2086.91	43.13	63827.8
54	22	p14_4.5.10_s7_2_001_Merging001	Green 9	958.3	2876.84	2109.46	36.6	12.11	10.09	29.64	1137.11	0.413	28.28	Islet only	54	104725	2879.5	2086.91	43.13	63827.8
54	28	p14_4.5.10_s7_2_001_Merging001	Green 12	591.89	2889.69	2011.35	45.45	9.08	9.08	27.66	756.74	0.451	25.79	Acinar only	0	0	0	0	0	0
54	30	p14_4.5.10_s7_2_001_Merging001	Green 13	505.32	2897.98	2074.22	45.03	8.08	8.08	25.69	669.29	0.458	23.99	Islet only	54	104725	2879.5	2086.91	43.13	63827.8
54	32	p14_4.5.10_s7_2_001_Merging001	Green 14	469.08	2811.2	2114.84	40.73	11.1	12.11	23.71	988.98	0.295	16.98	Acinar only	0	0	0	0	0	0
54	34	p14_4.5.10_s7_2_001_Merging001	Green 15	479.15	2840.67	2134.62	44.27	12.11	10.09	35.57	954.96	0.31	33.61	Acinar only	0	0	0	0	0	0
54	36	p14_4.5.10_s7_2_001_Merging001	Green 16	1111.31	2828.83	2155.39	42.84	17.16	16.15	27.66	1738.14	0.299	24.98	Acinar only	0	0	0	0	0	0
55	2	p14_4.5.10_s7_2_001_Merging001	Yellow 1	2607.14	961.5	2649.49	29.8	19.18	14.13	35.57	2142.02	0.428	28	Islet only	42	137085	1014.08	2644.18	28.93	296315
55	4	p14_4.5.10_s7_2_001_Merging001	Yellow 2	845.56	1016.73	2632.89	41.71	11.1	16.15	17.78	1069.05	0.404	17.11	Islet only	42	137085	1014.08	2644.18	28.93	296315
55	6	p14_4.5.10_s7_2_001_Merging001	Yellow 3	5836.37	945.64	2677.17	29.73	37.35	26.24	35.57	5055.66	0.31	37.49	Islet only	42	137085	1014.08	2644.18	28.93	296315
55	8	p14_4.5.10_s7_2_001_Merging001	Yellow 4	1105.27	993.74	2642.47	37.15	11.1	14.13	23.71	1090.18	0.474	17.94	Islet only	42	137085	1014.08	2644.18	28.93	296315
55	10	p14_4.5.10_s7_2_001_Merging001	Yellow 5	3728.51	990.57	2666.48	36.63	26.24	24.23	35.57	3544.69	0.328	29.49	Islet only	42	137085	1014.08	2644.18	28.93	296315
55	12	p14_4.5.10_s7_2_001_Merging001	Yellow 6	948.23	981.64	2647.76	43.09	16.15	8.08	27.66	1003.74	0.465	15.27	Islet only	42	137085	1014.08	2644.18	28.93	296315
56	3	p14_4.5.10_s7_2_001_Merging001	Yellow 1	195.28	1873.9	1883.61	37.22	8.08	6.06	21.74	402.79	0.404	19.89	Islet only	44	132400	1920	1859.83	34.04	184002
56	5	p14_4.5.10_s7_2_001_Merging001	Yellow 2	96.64	1924.15	1901.83	39.07	6.06	6.06	11.86	228.76	0.445	9.43	Islet only	44	132400	1920	1859.83	34.04	184002
56	7	p14_4.5.10_s7_2_001_Merging001	Yellow 3	463.04	1909.55	1900.46	40.42	10.09	9.08	25.69	770.25	0.376	23.93	Islet only	44	132400	1920	1859.83	34.04	184002
56	9	p14_4.5.10_s7_2_001_Merging001	Yellow 4	96.64	1876.21	1897.02	46.85	9.08	6.06	11.86	247.91	0.411	10.22	Islet only	44	132400	1920	1859.83	34.04	184002
56	11	p14_4.5.10_s7_2_001_Merging001	Yellow 5	118.78	1871.44	1865.58	49.07	7.07	5.05	13.83	253.12	0.462	11.14	Islet only	44	132400	1920	1859.83	34.04	184002
57	18	p14_4.5.10_s7_2_001_Merging001	Yellow 8	18996.9	2289.34	2688.05	41.64	70.66	39.37	53.35	18625.1	0.185	85.13	Mixed	45	473147	2188.89	2642.11	37.86	704834
58	8	p14_4.5.10_s7_2_001_Merging001	Yellow 4	195.28	2775.35	1991.07	34.28	8.08	9.08	17.78	367.9	0.442	16.72	Islet only	55	195121	2756.4	2023.69	36.57	85767.1
58	10	p14_4.5.10_s7_2_001_Merging001	Yellow 5	5268.64	2839.6	1829.13	50.99	29.27	30.28	27.66	5087.29	0.288	33.85	Acinar only	0	0	0	0	0	0
58	12	p14_4.5.10_s7_2_001_Merging001	Yellow 6	227137	2771.2	1953.1	40.51	143.33	145.35	57.3	131375	0.137	182.63	Mixed	55	195121	2756.4	2023.69	36.57	85767.1

## Sheet: Fig. 2n; S1h,I,j,k,m
				R26 ChromA DBA E9.5 to P14
Clone ID	Cluster ID	Item Name	Name	Volume (µm³)	Centroid X (µm)	Centroid Y (µm)	Centroid Z (µm)	Bounds X (µm)	Bounds Y (µm)	Bounds Z (µm)	Surface Area (µm²)	Shape Factor	Longest Axis (µm)	Cell type	Total islet no	Labelled islet no	Islet ID	Volume (µm³)	Centroid X (µm)	Centroid Y (µm)	Centroid Z (µm)	Surface Area (µm²)
1	2	E9toP14_51a_slide6_1_Merging001	Yellow 1	630.87	1403.13	6962.52	3.88	14.06	14.06	11.86	973.92	0.365	13.82	Acinar only	56	8	0	0	0	0	0	0
1	4	E9toP14_51a_slide6_1_Merging001	Yellow 2	309.66	1002.83	7022.51	7.11	12.98	8.65	17.78	606.32	0.365	15.5	Acinar only	56	8	0	0	0	0	0	0
1	6	E9toP14_51a_slide6_1_Merging001	Yellow 3	409.03	1270.32	6942.29	5.28	12.98	14.06	13.83	701.85	0.38	13.95	Acinar only	56	8	0	0	0	0	0	0
1	8	E9toP14_51a_slide6_1_Merging001	Yellow 4	256.51	1060.55	7026.01	2.03	11.9	9.73	9.88	471.06	0.414	11.03	Acinar only	56	8	0	0	0	0	0	0
1	10	E9toP14_51a_slide6_1_Merging001	Yellow 5	134.03	1112.71	7011.65	7.15	7.57	6.49	15.81	260.67	0.486	14.25	Acinar only	56	8	0	0	0	0	0	0
1	12	E9toP14_51a_slide6_1_Merging001	Yellow 6	1139.26	1001.19	7063.47	5.67	14.06	19.46	15.81	1431.5	0.369	18.77	Acinar only	56	8	0	0	0	0	0	0
1	14	E9toP14_51a_slide6_1_Merging001	Yellow 7	217.22	1146.93	6996.71	12.72	14.06	10.81	13.83	425.61	0.411	16.69	Acinar only	56	8	0	0	0	0	0	0
1	16	E9toP14_51a_slide6_1_Merging001	Yellow 8	2964.85	1032.19	6900.51	13.02	18.39	17.3	35.57	2295.32	0.435	33.57	Acinar only	56	8	0	0	0	0	0	0
1	18	E9toP14_51a_slide6_1_Merging001	Yellow 9	76.26	1227.48	6929.76	14.79	5.41	4.33	11.86	162.52	0.535	10.17	Acinar only	56	8	0	0	0	0	0	0
1	20	E9toP14_51a_slide6_1_Merging001	Yellow 10	80.88	1048.48	7074.29	12.19	5.41	6.49	11.86	173.32	0.522	7.04	Acinar only	56	8	0	0	0	0	0	0
1	22	E9toP14_51a_slide6_1_Merging001	Yellow 11	2867.8	1048.23	7017.76	6.65	24.87	30.28	21.74	4198.03	0.233	30.38	Acinar only	56	8	0	0	0	0	0	0
1	24	E9toP14_51a_slide6_1_Merging001	Yellow 12	5215.65	1177.36	6891.12	25.22	30.28	29.2	43.47	5198.08	0.28	41.52	Acinar only	56	8	0	0	0	0	0	0
1	26	E9toP14_51a_slide6_1_Merging001	Yellow 13	1072.25	1166.6	6910.2	17.55	22.71	12.98	29.64	1418.05	0.357	24.65	Acinar only	56	8	0	0	0	0	0	0
1	28	E9toP14_51a_slide6_1_Merging001	Yellow 14	150.21	1210.41	6935.49	21.04	7.57	6.49	15.81	300.72	0.454	14.25	Acinar only	56	8	0	0	0	0	0	0
1	30	E9toP14_51a_slide6_1_Merging001	Yellow 15	101.68	1082.35	7025.41	15.31	5.41	5.41	11.86	191.65	0.55	10.62	Acinar only	56	8	0	0	0	0	0	0
1	32	E9toP14_51a_slide6_1_Merging001	Yellow 16	281.93	1487.48	7046.92	20.25	7.57	6.49	17.78	408.22	0.509	15.01	Acinar only	56	8	0	0	0	0	0	0
1	34	E9toP14_51a_slide6_1_Merging001	Yellow 17	2227.68	990.25	7052.63	7.49	20.55	27.03	25.69	3327.43	0.248	31.33	Acinar only	56	8	0	0	0	0	0	0
1	36	E9toP14_51a_slide6_1_Merging001	Yellow 18	501.46	1195.5	6941.65	14.72	11.9	17.3	19.76	788.94	0.387	17.47	Acinar only	56	8	0	0	0	0	0	0
1	38	E9toP14_51a_slide6_1_Merging001	Yellow 19	212.6	1174.39	7004.34	19.39	7.57	6.49	15.81	331.76	0.519	14.17	Acinar only	56	8	0	0	0	0	0	0
1	40	E9toP14_51a_slide6_1_Merging001	Yellow 20	78.57	1009.62	7034	18.89	4.33	5.41	13.83	164.84	0.538	10.62	Acinar only	56	8	0	0	0	0	0	0
1	42	E9toP14_51a_slide6_1_Merging001	Yellow 21	436.76	989.23	7032.52	11.72	14.06	12.98	25.69	904.61	0.308	16.2	Acinar only	56	8	0	0	0	0	0	0
1	44	E9toP14_51a_slide6_1_Merging001	Yellow 22	131.72	1021	7043.51	18.89	7.57	6.49	15.81	263.67	0.475	14.17	Acinar only	56	8	0	0	0	0	0	0
1	46	E9toP14_51a_slide6_1_Merging001	Yellow 23	4210.42	867.46	6855.57	23.45	29.2	35.68	41.5	4177.72	0.302	50.31	Acinar only	56	8	0	0	0	0	0	0
1	48	E9toP14_51a_slide6_1_Merging001	Yellow 24	101.68	1083.77	7022.14	26.63	6.49	6.49	13.83	228.11	0.462	11.26	Acinar only	56	8	0	0	0	0	0	0
1	50	E9toP14_51a_slide6_1_Merging001	Yellow 25	120.17	997.82	7033.25	22.15	6.49	7.57	15.81	263.54	0.447	14.85	Acinar only	56	8	0	0	0	0	0	0
1	52	E9toP14_51a_slide6_1_Merging001	Yellow 26	4700.32	1282.72	6884.71	13.77	28.12	34.6	27.66	6433.65	0.211	33.77	Acinar only	56	8	0	0	0	0	0	0
1	54	E9toP14_51a_slide6_1_Merging001	Yellow 27	129.41	1195.2	6930.41	23.39	7.57	5.41	13.83	266.62	0.464	12.48	Acinar only	56	8	0	0	0	0	0	0
1	56	E9toP14_51a_slide6_1_Merging001	Yellow 28	2308.56	1056.83	7059.05	21.82	24.87	20.55	27.66	2569.41	0.329	30.91	Acinar only	56	8	0	0	0	0	0	0
1	58	E9toP14_51a_slide6_1_Merging001	Yellow 29	2680.62	1382.18	6954.9	13.59	28.12	20.55	31.62	3826.87	0.244	36.8	Acinar only	56	8	0	0	0	0	0	0
1	60	E9toP14_51a_slide6_1_Merging001	Yellow 30	129.41	1004.67	6913.32	27.7	41.1	5.41	5.93	305.9	0.404	40.03	Acinar only	56	8	0	0	0	0	0	0
1	62	E9toP14_51a_slide6_1_Merging001	Yellow 31	180.25	1441.32	7030.83	26.25	7.57	7.57	13.83	332.86	0.464	10.45	Acinar only	56	8	0	0	0	0	0	0
1	64	E9toP14_51a_slide6_1_Merging001	Yellow 32	1287.16	1474.85	7039.12	24.52	14.06	17.3	27.66	1873.78	0.305	19.35	Acinar only	56	8	0	0	0	0	0	0
1	66	E9toP14_51a_slide6_1_Merging001	Yellow 33	87.81	1102.32	6961.64	32.45	6.49	4.33	9.88	175.15	0.545	9.01	Acinar only	56	8	0	0	0	0	0	0
1	68	E9toP14_51a_slide6_1_Merging001	Yellow 34	3429.34	977.88	6973.02	17.39	25.96	43.25	31.62	3778.19	0.291	47.98	Acinar only	56	8	0	0	0	0	0	0
1	70	E9toP14_51a_slide6_1_Merging001	Yellow 35	85.5	1198.49	6932.21	36.85	6.49	5.41	13.83	207.75	0.452	12.34	Acinar only	56	8	0	0	0	0	0	0
1	72	E9toP14_51a_slide6_1_Merging001	Yellow 36	1215.52	1380.16	6968.62	30.85	18.39	14.06	23.71	1585.47	0.347	24.65	Acinar only	56	8	0	0	0	0	0	0
1	74	E9toP14_51a_slide6_1_Merging001	Yellow 37	27.73	1451.3	7059.47	35.4	7.57	3.24	3.95	61.33	0.722	6.84	Acinar only	56	8	0	0	0	0	0	0
1	76	E9toP14_51a_slide6_1_Merging001	Yellow 38	3840.68	1174.2	6767.01	45.2	31.36	49.74	31.62	4602.34	0.258	56.34	Acinar only	56	8	0	0	0	0	0	0
1	78	E9toP14_51a_slide6_1_Merging001	Yellow 39	19813.5	1400.33	7016.51	20.72	48.67	43.25	45.45	20371.2	0.174	48.96	Acinar only	56	8	0	0	0	0	0	0
1	80	E9toP14_51a_slide6_1_Merging001	Yellow 40	427.51	1281.44	6910.03	37.24	11.9	11.89	17.78	688.9	0.398	11.7	Acinar only	56	8	0	0	0	0	0	0
1	82	E9toP14_51a_slide6_1_Merging001	Yellow 41	6387.26	1221.8	6872.65	35.84	45.42	23.79	47.42	5576.49	0.299	47.7	Acinar only	56	8	0	0	0	0	0	0
1	84	E9toP14_51a_slide6_1_Merging001	Yellow 42	1467.41	1035.65	7014.04	40.58	18.39	15.14	27.66	2366.46	0.264	23.46	Acinar only	56	8	0	0	0	0	0	0
1	86	E9toP14_51a_slide6_1_Merging001	Yellow 43	681.71	1221.37	7022.2	42.14	15.14	9.73	25.69	1159.57	0.323	18.68	Acinar only	56	8	0	0	0	0	0	0
1	88	E9toP14_51a_slide6_1_Merging001	Yellow 44	1118.46	1449.46	7052.93	35.28	16.22	16.22	25.69	1790.62	0.291	20.81	Acinar only	56	8	0	0	0	0	0	0
1	90	E9toP14_51a_slide6_1_Merging001	Yellow 45	161.76	1347.1	7059.74	45.9	6.49	9.73	15.81	351.8	0.408	8.94	Acinar only	56	8	0	0	0	0	0	0
1	92	E9toP14_51a_slide6_1_Merging001	Yellow 46	452.93	1344.36	7070.06	42.62	8.65	11.89	19.76	711.45	0.401	13.44	Acinar only	56	8	0	0	0	0	0	0
1	94	E9toP14_51a_slide6_1_Merging001	Yellow 47	180.25	1137.33	7002	46.21	8.65	8.65	15.81	383.66	0.402	14.89	Acinar only	56	8	0	0	0	0	0	0
1	96	E9toP14_51a_slide6_1_Merging001	Yellow 48	210.29	1288.55	7035.96	46.84	7.57	8.65	13.83	334.25	0.512	13.03	Acinar only	56	8	0	0	0	0	0	0
1	98	E9toP14_51a_slide6_1_Merging001	Yellow 49	110.92	1257.62	7087.81	40.75	5.41	5.41	13.83	227.95	0.49	12.05	Acinar only	56	8	0	0	0	0	0	0
1	100	E9toP14_51a_slide6_1_Merging001	Yellow 50	97.06	1252.65	7089.42	43.33	6.49	6.49	9.88	216.31	0.472	8.31	Acinar only	56	8	0	0	0	0	0	0
1	102	E9toP14_51a_slide6_1_Merging001	Yellow 51	168.69	1230.26	6924.31	42.5	6.49	6.49	15.81	306.65	0.481	14.21	Acinar only	56	8	0	0	0	0	0	0
1	104	E9toP14_51a_slide6_1_Merging001	Yellow 52	161.76	1284.51	6926.1	43.53	8.65	7.57	13.83	342.57	0.419	13.18	Acinar only	56	8	0	0	0	0	0	0
1	106	E9toP14_51a_slide6_1_Merging001	Yellow 53	381.29	1208.31	6931.51	40.96	16.22	6.49	21.74	710.03	0.358	16.26	Acinar only	56	8	0	0	0	0	0	0
1	108	E9toP14_51a_slide6_1_Merging001	Yellow 54	76.26	1114.15	6966.86	45.87	5.41	7.57	7.9	159.68	0.545	7.12	Acinar only	56	8	0	0	0	0	0	0
1	110	E9toP14_51a_slide6_1_Merging001	Yellow 55	108.61	1349.89	7029.07	46.79	5.41	7.57	13.83	223	0.494	12.24	Acinar only	56	8	0	0	0	0	0	0
1	112	E9toP14_51a_slide6_1_Merging001	Yellow 56	7947.1	1050.36	7094.77	28.17	27.04	44.33	41.5	9637.29	0.2	44.31	Acinar only	56	8	0	0	0	0	0	0
1	114	E9toP14_51a_slide6_1_Merging001	Yellow 57	640.11	1055.44	7020.49	43.74	12.98	12.98	25.69	1032.8	0.348	24.49	Acinar only	56	8	0	0	0	0	0	0
1	116	E9toP14_51a_slide6_1_Merging001	Yellow 58	233.4	1094.81	7023.53	46.72	9.73	9.73	15.81	433.78	0.423	10.39	Acinar only	56	8	0	0	0	0	0	0
1	118	E9toP14_51a_slide6_1_Merging001	Yellow 59	464.49	1436.18	7066.04	42.18	9.73	12.98	21.74	868.67	0.334	16.65	Acinar only	56	8	0	0	0	0	0	0
1	120	E9toP14_51a_slide6_1_Merging001	Yellow 60	482.97	1414.97	7063.26	41.14	16.22	9.73	15.81	842.76	0.353	16.83	Acinar only	56	8	0	0	0	0	0	0
1	122	E9toP14_51a_slide6_1_Merging001	Yellow 61	15475.9	1277.79	7095.52	22.14	52.99	37.85	51.38	16030.1	0.187	53.05	Acinar only	56	8	0	0	0	0	0	0
1	124	E9toP14_51a_slide6_1_Merging001	Yellow 62	110.92	1442.37	7132.82	47.42	6.49	6.49	9.88	196.64	0.568	6.15	Acinar only	56	8	0	0	0	0	0	0
1	126	E9toP14_51a_slide6_1_Merging001	Yellow 63	3464	1215.71	6818.83	43	18.39	23.79	35.57	3476.85	0.318	34.88	Acinar only	56	8	0	0	0	0	0	0
1	128	E9toP14_51a_slide6_1_Merging001	Yellow 64	194.11	1455.96	7069.01	46.44	8.65	7.57	15.81	397.77	0.408	8.67	Acinar only	56	8	0	0	0	0	0	0
1	130	E9toP14_51a_slide6_1_Merging001	Yellow 65	887.38	1443.89	7072.75	44.39	15.14	14.06	23.71	1518.74	0.294	18.74	Acinar only	56	8	0	0	0	0	0	0
1	132	E9toP14_51a_slide6_1_Merging001	Yellow 66	173.32	1232.91	7080.18	46.34	7.57	9.73	13.83	358.45	0.419	10.49	Acinar only	56	8	0	0	0	0	0	0
1	134	E9toP14_51a_slide6_1_Merging001	Yellow 67	141844	1321.49	6972.55	19.05	287.68	143.82	61.26	161707	0.0813	289.91	Acinar majority	56	8	0	0	0	0	0	0
1	136	E9toP14_51a_slide6_1_Merging001	Yellow 68	90230.5	1136.41	6982.19	21.37	126.54	128.68	57.3	93302.4	0.104	146.77	Acinar only	56	8	0	0	0	0	0	0
1	138	E9toP14_51a_slide6_1_Merging001	Yellow 69	1832.52	1271.67	7017.54	43.41	17.3	34.6	23.71	3531.6	0.205	34.47	Acinar only	56	8	0	0	0	0	0	0
1	140	E9toP14_51a_slide6_1_Merging001	Yellow 70	418.27	1241.09	7088.34	41.12	9.73	12.98	19.76	853.33	0.317	14.44	Acinar only	56	8	0	0	0	0	0	0
1	142	E9toP14_51a_slide6_1_Merging001	Yellow 71	17754.5	1431.92	7104.81	37.14	63.81	50.82	45.45	21532.2	0.153	62.74	Acinar only	56	8	0	0	0	0	0	0
1	144	E9toP14_51a_slide6_1_Merging001	Yellow 72	18919.1	1405.82	7169.36	34.95	61.65	59.47	53.35	20231.4	0.17	65.9	Acinar only	56	8	0	0	0	0	0	0
1	146	E9toP14_51a_slide6_1_Merging001	Yellow 73	3221.36	1194	6965.41	44.49	29.2	27.03	31.62	4548.22	0.232	28.14	Acinar only	56	8	0	0	0	0	0	0
1	148	E9toP14_51a_slide6_1_Merging001	Yellow 74	1987.35	1023.05	7039.44	44.16	24.87	21.63	27.66	3232.02	0.237	27.37	Acinar only	56	8	0	0	0	0	0	0
1	150	E9toP14_51a_slide6_1_Merging001	Yellow 75	33551.6	1229.25	7033.53	26.25	114.64	68.12	59.28	37126.3	0.136	122.91	Acinar only	56	8	0	0	0	0	0	0
1	152	E9toP14_51a_slide6_1_Merging001	Yellow 76	198.74	1238.95	6955.18	98.8	88.68	2.16	1.98	491.37	0.335	87.6	Acinar only	56	8	0	0	0	0	0	0
2	2	E9toP14_51a_slide6_1_Merging001	Red 1	122.48	1367.54	5777.7	2.24	7.57	7.57	9.88	218.8	0.545	7.2	Acinar only	56	8	0	0	0	0	0	0
2	4	E9toP14_51a_slide6_1_Merging001	Red 2	617	1161.62	5907.74	6.48	11.9	10.81	19.76	702.69	0.499	14.08	Islet only	56	8	1	2479.57	1166.14	5904.83	13.36	3693.81
2	6	E9toP14_51a_slide6_1_Merging001	Red 3	73.95	1338	5765.8	5.13	6.49	4.33	13.83	168.17	0.507	8.65	Acinar only	56	8	0	0	0	0	0	0
2	8	E9toP14_51a_slide6_1_Merging001	Red 4	73.95	1340.3	5765.15	12.41	5.41	6.49	11.86	166.76	0.511	7.2	Acinar only	56	8	0	0	0	0	0	0
2	10	E9toP14_51a_slide6_1_Merging001	Red 5	76.26	1249.6	5849.84	20.54	5.41	7.57	11.86	160.62	0.541	9.37	Acinar only	56	8	0	0	0	0	0	0
2	12	E9toP14_51a_slide6_1_Merging001	Red 6	5696.31	1355.42	5804.42	8.44	32.45	75.69	25.69	6997.44	0.22	75.95	Acinar only	56	8	0	0	0	0	0	0
2	14	E9toP14_51a_slide6_1_Merging001	Red 7	117.85	1256.16	5856.41	22.08	4.33	8.65	19.76	252.76	0.46	17.82	Acinar only	56	8	0	0	0	0	0	0
2	16	E9toP14_51a_slide6_1_Merging001	Red 8	619.31	1264.82	5861.57	15.51	11.9	12.98	23.71	1082.27	0.325	17.56	Acinar only	56	8	0	0	0	0	0	0
2	18	E9toP14_51a_slide6_1_Merging001	Red 9	2220.75	1331.99	5852.58	13.97	20.55	23.79	33.59	2933.26	0.281	35.53	Acinar only	56	8	0	0	0	0	0	0
2	20	E9toP14_51a_slide6_1_Merging001	Red 10	92.44	1318.98	5848.95	35.81	7.57	7.57	11.86	217.16	0.455	7.12	Acinar only	56	8	0	0	0	0	0	0
2	22	E9toP14_51a_slide6_1_Merging001	Red 11	103.99	1298.92	5889.77	43.03	5.41	8.65	15.81	241.34	0.443	14.65	Acinar only	56	8	0	0	0	0	0	0
2	24	E9toP14_51a_slide6_1_Merging001	Red 12	150.21	1318.74	5843.92	39.92	8.65	6.49	17.78	348.63	0.392	15.12	Acinar only	56	8	0	0	0	0	0	0
2	26	E9toP14_51a_slide6_1_Merging001	Red 13	346.63	1301.84	5879.21	36.62	8.65	12.98	17.78	715.94	0.333	13.98	Acinar only	56	8	0	0	0	0	0	0
2	28	E9toP14_51a_slide6_1_Merging001	Red 14	22323.1	1276.54	5850.27	31.39	44.34	102.73	59.28	24175.5	0.159	108.81	Ductal only	56	8	0	0	0	0	0	0
3	2	E9toP14_51a_slide6_1_Merging001	Red 1	277.31	2547.4	3659.49	27.93	7.57	15.14	11.86	568.11	0.362	14.96	Islet only	56	8	2	15182.5	2549.9	3644.4	28.92	21692.1
3	4	E9toP14_51a_slide6_1_Merging001	Red 2	122.48	2370.63	3452.34	48.36	7.57	6.49	11.86	211.81	0.563	7.25	Acinar only	56	8	0	0	0	0	0	0
3	6	E9toP14_51a_slide6_1_Merging001	Red 3	173.32	2601.09	3581.72	52.69	10.82	7.57	13.83	381.16	0.394	11.4	Ductal only	56	8	0	0	0	0	0	0
3	8	E9toP14_51a_slide6_1_Merging001	Red 4	94.75	2544.85	3541.76	48.63	5.41	7.57	11.86	179.67	0.559	9.37	Ductal only	56	8	0	0	0	0	0	0
3	10	E9toP14_51a_slide6_1_Merging001	Red 5	168.69	2522.56	3644.15	45.26	6.49	5.41	17.78	297.7	0.496	15.99	Acinar only	56	8	0	0	0	0	0	0
3	12	E9toP14_51a_slide6_1_Merging001	Red 6	80.88	2415.66	3642.7	51.26	6.49	6.49	9.88	183.23	0.494	7.44	Acinar only	56	8	0	0	0	0	0	0
3	14	E9toP14_51a_slide6_1_Merging001	Red 7	1465.1	2584.76	3573.95	53.79	18.39	17.3	19.76	2219.08	0.281	21.15	Mixed	56	8	0	0	0	0	0	0
3	16	E9toP14_51a_slide6_1_Merging001	Red 8	97.06	2536.53	3520.64	78.62	6.49	6.49	15.81	219.8	0.465	12.8	Ductal only	56	8	0	0	0	0	0	0
4	14	E9toP14_51a_slide6_1_Merging001	Red 7	168.69	2194	3012	37.14	5.41	7.57	13.83	252.56	0.585	8.04	Islet only	56	8	3	279778	2123.43	2984.94	51.36	235043
4	24	E9toP14_51a_slide6_1_Merging001	Red 12	147.9	1706.62	3323.44	36.77	6.49	5.41	11.86	220.77	0.613	9.27	Acinar only	56	8	0	0	0	0	0	0
4	26	E9toP14_51a_slide6_1_Merging001	Red 13	1689.25	1965.87	2711.49	42.9	15.14	19.46	19.76	1368.93	0.501	21.39	Ductal only	56	8	0	0	0	0	0	0
4	34	E9toP14_51a_slide6_1_Merging001	Red 17	177.94	2029.49	3367.08	34.26	7.57	8.65	11.86	311.54	0.491	9.68	Acinar only	56	8	0	0	0	0	0	0
4	36	E9toP14_51a_slide6_1_Merging001	Red 18	434.44	2001.63	2666.43	42.18	9.73	9.73	11.86	461.38	0.601	12.59	Ductal only	56	8	0	0	0	0	0	0
4	40	E9toP14_51a_slide6_1_Merging001	Red 20	244.95	2104.71	2975.66	45.75	9.73	8.65	17.78	423.66	0.447	12.21	Islet only	56	8	3	279778	2123.43	2984.94	51.36	235043
4	44	E9toP14_51a_slide6_1_Merging001	Red 22	191.8	2166.29	3012.54	35.71	14.06	7.57	9.88	331.24	0.486	14.91	Islet only	56	8	3	279778	2123.43	2984.94	51.36	235043
4	46	E9toP14_51a_slide6_1_Merging001	Red 23	543.06	1952.65	2691.06	40.96	9.73	15.14	15.81	629.07	0.512	14.22	Ductal only	56	8	0	0	0	0	0	0
4	48	E9toP14_51a_slide6_1_Merging001	Red 24	76.26	2025.73	2706.21	38.62	6.49	5.41	7.9	146.27	0.595	6.78	Acinar only	56	8	0	0	0	0	0	0
4	54	E9toP14_51a_slide6_1_Merging001	Red 27	90.12	2127.86	3023.49	45.65	5.41	5.41	13.83	169.45	0.574	12.1	Islet only	56	8	3	279778	2123.43	2984.94	51.36	235043
4	56	E9toP14_51a_slide6_1_Merging001	Red 28	212.6	2146.03	3177.6	36.49	8.65	8.65	13.83	367.25	0.469	12.86	Acinar only	56	8	0	0	0	0	0	0
4	58	E9toP14_51a_slide6_1_Merging001	Red 29	554.61	2036.64	2668.33	43.92	9.73	15.14	15.81	577.79	0.565	17.49	Ductal only	56	8	0	0	0	0	0	0
4	60	E9toP14_51a_slide6_1_Merging001	Red 30	76.26	2032.45	2703.3	40.06	5.41	5.41	7.9	140.53	0.619	6.7	Acinar only	56	8	0	0	0	0	0	0
4	62	E9toP14_51a_slide6_1_Merging001	Red 31	1199.34	1900.22	2732.52	46.28	16.22	20.55	23.71	1285.01	0.425	27.36	Acinar only	56	8	0	0	0	0	0	0
4	72	E9toP14_51a_slide6_1_Merging001	Red 36	5090.86	2021.65	2624.26	46.23	35.69	34.6	27.66	3428.8	0.417	43.47	Ductal only	56	8	0	0	0	0	0	0
4	74	E9toP14_51a_slide6_1_Merging001	Red 37	1515.93	1939.35	2685.96	46.47	14.06	17.3	25.69	1221.58	0.522	22.13	Acinar only	56	8	0	0	0	0	0	0
4	76	E9toP14_51a_slide6_1_Merging001	Red 38	219.53	1921.71	2776.34	46.57	7.57	6.49	11.86	295.93	0.595	11.47	Acinar only	56	8	0	0	0	0	0	0
4	84	E9toP14_51a_slide6_1_Merging001	Red 42	1485.89	2061.93	2600	51.02	10.82	18.38	21.74	1186.36	0.531	19.3	Ductal only	56	8	0	0	0	0	0	0
4	86	E9toP14_51a_slide6_1_Merging001	Red 43	1576.02	2004.3	2654.51	46.33	18.39	19.46	19.76	1443.7	0.454	21	Ductal only	56	8	0	0	0	0	0	0
4	90	E9toP14_51a_slide6_1_Merging001	Red 45	337.39	1759.48	2982.27	47.06	11.9	10.81	13.83	575.3	0.407	13.99	Ductal only	56	8	0	0	0	0	0	0
4	98	E9toP14_51a_slide6_1_Merging001	Red 49	392.85	1550.53	2941.55	50.46	7.57	10.81	13.83	461.62	0.562	10.99	Islet ony	56	8	4	151420	1603.55	2921.91	51.34	132930
4	100	E9toP14_51a_slide6_1_Merging001	Red 50	1710.05	1580.31	3006.21	47.86	24.87	15.14	25.69	1729.92	0.4	26.89	Islet only	56	8	5	105570	1541.95	3016.92	52.27	81044.9
4	102	E9toP14_51a_slide6_1_Merging001	Red 51	1587.57	2098.67	3007.31	50.52	19.47	20.55	23.71	2284.51	0.288	24.9	Islet only	56	8	3	279778	2123.43	2984.94	51.36	235043
4	106	E9toP14_51a_slide6_1_Merging001	Red 53	247.26	1807.72	2974.13	47.74	8.65	14.06	11.86	414.52	0.46	14.35	Ductal only	56	8	0	0	0	0	0	0
4	108	E9toP14_51a_slide6_1_Merging001	Red 54	238.02	2124.33	3037.01	48.81	7.57	7.57	11.86	353.05	0.526	8.74	Islet only	56	8	3	279778	2123.43	2984.94	51.36	235043
4	110	E9toP14_51a_slide6_1_Merging001	Red 55	709.44	1572.9	3038.37	48.13	23.79	15.14	17.78	981.56	0.392	24.71	Islet only	56	8	5	105570	1541.95	3016.92	52.27	81044.9
4	112	E9toP14_51a_slide6_1_Merging001	Red 56	127.1	2075.08	3057.18	50.01	8.65	7.57	15.81	270.96	0.451	14.85	Islet only	56	8	3	279778	2123.43	2984.94	51.36	235043
4	114	E9toP14_51a_slide6_1_Merging001	Red 57	1227.08	1350.42	2573.61	59.17	10.82	19.46	21.74	1075.95	0.515	21.04	Acinar only	56	8	0	0	0	0	0	0
4	118	E9toP14_51a_slide6_1_Merging001	Red 59	1887.99	1795.99	2959.85	53.1	31.36	41.09	19.76	2900.61	0.255	46.94	Ductal only	56	8	0	0	0	0	0	0
4	120	E9toP14_51a_slide6_1_Merging001	Red 60	3119.68	1737.62	3123.46	43.51	29.2	21.63	29.64	3289.86	0.314	29.96	Islet only	56	8	7	167111	1735.09	3154.77	46.41	146912
4	124	E9toP14_51a_slide6_1_Merging001	Red 62	3015.69	1854.6	2668.27	58.61	21.63	18.38	29.64	2344.76	0.431	26.72	Islet only	56	8	8	66225.1	1857	2688.59	62.35	57908.1
4	126	E9toP14_51a_slide6_1_Merging001	Red 63	106.3	1847.17	2929.56	56.79	5.41	6.49	9.88	191.23	0.567	6.43	Ductal only	56	8	0	0	0	0	0	0
4	130	E9toP14_51a_slide6_1_Merging001	Red 65	1552.91	2119.14	3014.94	47.54	23.79	28.11	27.66	2482.07	0.261	29.54	Islet only	56	8	3	279778	2123.43	2984.94	51.36	235043
4	136	E9toP14_51a_slide6_1_Merging001	Red 68	3128.93	2129.17	3000.88	46.92	42.18	29.2	25.69	4374.65	0.236	46.14	Islet only	56	8	3	279778	2123.43	2984.94	51.36	235043
4	138	E9toP14_51a_slide6_1_Merging001	Red 69	115.54	1818.13	3166.9	58.49	6.49	8.65	9.88	222.81	0.515	11.16	Acinar only	56	8	0	0	0	0	0	0
4	140	E9toP14_51a_slide6_1_Merging001	Red 70	182.56	1352.81	2600.58	58.8	7.57	8.65	11.86	306.54	0.508	9.51	Acinar only	56	8	0	0	0	0	0	0
4	142	E9toP14_51a_slide6_1_Merging001	Red 71	1515.93	1840.03	2676.91	60.24	12.98	17.3	23.71	1267.19	0.504	17.3	Islet only	56	8	8	66225.1	1857	2688.59	62.35	57908.1
4	148	E9toP14_51a_slide6_1_Merging001	Red 74	3482.49	1836.07	2691.03	61.2	23.79	36.77	25.69	3019.98	0.368	39.97	Islet only	56	8	8	66225.1	1857	2688.59	62.35	57908.1
4	150	E9toP14_51a_slide6_1_Merging001	Red 75	1834.84	1670.94	2726.65	60.35	31.36	17.3	23.71	1722.28	0.421	33.31	Acinar only	56	8	0	0	0	0	0	0
4	152	E9toP14_51a_slide6_1_Merging001	Red 76	1765.51	1643.93	2917.65	56.39	17.3	19.46	35.57	2101.49	0.336	31.64	Islet only	56	8	4	151420	1603.55	2921.91	51.34	132930
4	158	E9toP14_51a_slide6_1_Merging001	Red 79	3172.83	1874.96	2680.99	58.1	21.63	25.95	33.59	2789.78	0.374	30.65	Islet only	56	8	8	66225.1	1857	2688.59	62.35	57908.1
4	162	E9toP14_51a_slide6_1_Merging001	Red 81	1250.18	1606.26	3047.04	62.35	21.63	10.81	19.76	1343.2	0.418	22.67	Islet only	56	8	6	185080	1629.92	3046.73	64.11	200959
4	164	E9toP14_51a_slide6_1_Merging001	Red 82	194.11	2201.83	2472.59	64.15	7.57	7.57	11.86	310.19	0.523	11.87	Acinar only	56	8	0	0	0	0	0	0
4	166	E9toP14_51a_slide6_1_Merging001	Red 83	3165.9	1970.35	2712.85	72.21	27.04	28.11	25.69	3223.71	0.323	30.56	Ductal only	56	8	0	0	0	0	0	0
4	170	E9toP14_51a_slide6_1_Merging001	Red 85	1458.16	1980.28	2772.46	66.66	22.71	30.28	29.64	1686.42	0.369	39.77	Acinar only	56	8	0	0	0	0	0	0
4	172	E9toP14_51a_slide6_1_Merging001	Red 86	1693.87	1605.79	2887.86	71.72	15.14	14.06	27.66	1614.42	0.426	25.36	Islet only	56	8	4	151420	1603.55	2921.91	51.34	132930
4	176	E9toP14_51a_slide6_1_Merging001	Red 88	1065.31	1658.68	3015.41	73.64	16.22	14.06	19.76	1230.4	0.41	16.58	Islet only	56	8	6	185080	1629.92	3046.73	64.11	200959
4	178	E9toP14_51a_slide6_1_Merging001	Red 89	3537.95	1864.52	2715.73	69.34	28.12	20.55	31.62	3006.34	0.373	29.96	Islet only	56	8	8	66225.1	1857	2688.59	62.35	57908.1
4	182	E9toP14_51a_slide6_1_Merging001	Red 91	242.64	1602.29	2995.75	77.03	12.98	7.57	13.83	420.86	0.447	12.25	Islet only	56	8	6	185080	1629.92	3046.73	64.11	200959
4	184	E9toP14_51a_slide6_1_Merging001	Red 92	198.74	1610.8	2998.22	75.59	10.82	6.49	9.88	319.7	0.515	10.56	Islet only	56	8	6	185080	1629.92	3046.73	64.11	200959
4	186	E9toP14_51a_slide6_1_Merging001	Red 93	707.13	1657.38	3039.44	80.58	10.82	12.98	21.74	845.73	0.454	15.5	Islet only	56	8	6	185080	1629.92	3046.73	64.11	200959
4	188	E9toP14_51a_slide6_1_Merging001	Red 94	485.28	1626.45	2999.12	79.97	9.73	11.89	19.76	733.82	0.407	18.69	Islet only	56	8	6	185080	1629.92	3046.73	64.11	200959
4	190	E9toP14_51a_slide6_1_Merging001	Red 95	1904.16	1859.77	2409.82	75.23	22.71	20.55	37.54	1692.57	0.439	39.18	Acinar only	56	8	0	0	0	0	0	0
4	194	E9toP14_51a_slide6_1_Merging001	Red 97	97.06	1521.79	3044.72	82.19	5.41	6.49	11.86	195.47	0.523	7.04	Islet only	56	8	5	105570	1541.95	3016.92	52.27	81044.9
4	198	E9toP14_51a_slide6_1_Merging001	Red 99	612.38	1868.87	2704.98	79.99	10.82	11.89	19.76	743.76	0.469	15.68	Islet only	56	8	8	66225.1	1857	2688.59	62.35	57908.1
4	200	E9toP14_51a_slide6_1_Merging001	Red 100	1058.38	1590.77	2899.95	81.35	12.98	15.14	23.71	1209.3	0.415	17.01	Islet only	56	8	4	151420	1603.55	2921.91	51.34	132930
4	202	E9toP14_51a_slide6_1_Merging001	Red 101	892	1643.49	3048.72	81.47	12.98	10.81	23.71	991.7	0.452	15.61	Islet only	56	8	6	185080	1629.92	3046.73	64.11	200959
4	204	E9toP14_51a_slide6_1_Merging001	Red 102	1504.38	1850.49	2682.45	80.78	17.3	19.46	19.76	1533.97	0.414	18.77	Islet only	56	8	8	66225.1	1857	2688.59	62.35	57908.1
4	206	E9toP14_51a_slide6_1_Merging001	Red 103	249.57	1630.28	3036.14	84.44	7.57	7.57	13.83	413.14	0.464	13.21	Islet only	56	8	6	185080	1629.92	3046.73	64.11	200959
4	208	E9toP14_51a_slide6_1_Merging001	Red 104	487.59	1607.76	3015.24	80.67	11.9	10.81	21.74	645.74	0.464	19.21	Islet only	56	8	6	185080	1629.92	3046.73	64.11	200959
1	2	E9toP14_51a_slide6_2_Merging001	Yellow 1	94.75	971.99	6411.08	26.03	5.41	4.33	13.83	183.74	0.547	12.34	Acinar only	68	3	0	0	0	0	0	0
1	4	E9toP14_51a_slide6_2_Merging002	Yellow 2	392.87	998.55	6406.25	26.01	7.57	10.81	17.78	557.93	0.465	12.72	Acinar only	68	3	0	0	0	0	0	0
1	6	E9toP14_51a_slide6_2_Merging003	Yellow 3	300.43	960.95	6509.03	35.39	7.57	11.89	21.74	533.26	0.407	21.81	Acinar only	68	3	0	0	0	0	0	0
1	8	E9toP14_51a_slide6_2_Merging004	Yellow 4	515.35	970.03	6424.01	25.08	14.06	24.87	19.76	903.13	0.344	29.12	Acinar only	68	3	0	0	0	0	0	0
1	10	E9toP14_51a_slide6_2_Merging005	Yellow 5	1023.76	796.37	6304.42	35.51	25.96	29.2	17.78	1327.55	0.37	37	Acinar only	68	3	0	0	0	0	0	0
1	12	E9toP14_51a_slide6_2_Merging006	Yellow 6	1021.45	985.62	6427.39	33.18	18.39	31.36	23.71	1525.79	0.321	33.07	Acinar only	68	3	0	0	0	0	0	0
1	14	E9toP14_51a_slide6_2_Merging007	Yellow 7	78.57	951.32	6469.08	35.97	7.57	3.24	9.88	155.87	0.569	8.79	Acinar only	68	3	0	0	0	0	0	0
1	16	E9toP14_51a_slide6_2_Merging008	Yellow 8	727.96	759.05	6280.92	35.95	14.06	12.98	19.76	741.97	0.527	16.94	Acinar only	68	3	0	0	0	0	0	0
1	18	E9toP14_51a_slide6_2_Merging009	Yellow 9	254.21	784	6355.16	33.47	11.9	12.98	13.83	437.81	0.443	16.2	Acinar only	68	3	0	0	0	0	0	0
1	20	E9toP14_51a_slide6_2_Merging010	Yellow 10	97.06	995.98	6490	36.23	8.65	4.33	11.86	186.21	0.549	9.62	Acinar only	68	3	0	0	0	0	0	0
1	22	E9toP14_51a_slide6_2_Merging011	Yellow 11	1185.53	1169.71	6295.39	45.63	14.06	12.98	33.59	1301.06	0.416	31.63	Acinar only	68	3	0	0	0	0	0	0
1	24	E9toP14_51a_slide6_2_Merging012	Yellow 12	212.61	959.6	6468.61	30.74	7.57	5.41	17.78	339.95	0.507	16.39	Acinar only	68	3	0	0	0	0	0	0
1	26	E9toP14_51a_slide6_2_Merging013	Yellow 13	106.31	771.66	6478.19	38.36	6.49	6.49	9.88	194.57	0.558	8.1	Acinar only	68	3	0	0	0	0	0	0
1	28	E9toP14_51a_slide6_2_Merging014	Yellow 14	896.66	761.04	6329.52	37.41	18.39	16.22	19.76	935.7	0.481	22.28	Acinar only	68	3	0	0	0	0	0	0
1	30	E9toP14_51a_slide6_2_Merging015	Yellow 15	90.13	815.88	6495.05	40.63	7.57	7.57	9.88	187.6	0.518	10.45	Acinar only	68	3	0	0	0	0	0	0
1	32	E9toP14_51a_slide6_2_Merging016	Yellow 16	6634.83	1012.09	6426.42	30.33	41.1	15.14	37.54	5152.51	0.331	41.28	Acinar only	68	3	0	0	0	0	0	0
1	34	E9toP14_51a_slide6_2_Merging017	Yellow 17	827.33	1196.84	6493.8	48.48	19.47	17.3	23.71	1525.87	0.279	21.45	Acinar only	68	3	0	0	0	0	0	0
1	36	E9toP14_51a_slide6_2_Merging018	Yellow 18	80.88	785.27	6567.99	54.48	5.41	5.41	11.86	172.53	0.524	10.11	Acinar only	68	3	0	0	0	0	0	0
1	38	E9toP14_51a_slide6_2_Merging019	Yellow 19	589.3	1183.04	6304.51	51.91	8.65	18.38	25.69	891.63	0.381	19.07	Acinar only	68	3	0	0	0	0	0	0
1	40	E9toP14_51a_slide6_2_Merging020	Yellow 20	307.36	1051.99	6435.55	54.72	16.22	10.81	21.74	574.5	0.383	17.55	Acinar only	68	3	0	0	0	0	0	0
1	42	E9toP14_51a_slide6_2_Merging021	Yellow 21	2609.1	785.57	6470.84	45.38	40.02	15.14	31.62	2901.2	0.316	39.37	Acinar only	68	3	0	0	0	0	0	0
1	44	E9toP14_51a_slide6_2_Merging022	Yellow 22	1522.94	821.06	6487.02	49.13	37.85	16.22	29.64	1935.07	0.331	38.85	Acinar only	68	3	0	0	0	0	0	0
1	46	E9toP14_51a_slide6_2_Merging023	Yellow 23	2172.32	1202.73	6517	48.91	17.3	17.3	27.66	2708.05	0.3	22.75	Acinar only	68	3	0	0	0	0	0	0
1	48	E9toP14_51a_slide6_2_Merging024	Yellow 24	76.26	1128.09	6453.66	64.25	5.41	6.49	11.86	185.59	0.469	9.99	Acinar only	68	3	0	0	0	0	0	0
1	50	E9toP14_51a_slide6_2_Merging025	Yellow 25	13646.4	1027.48	6461.8	41.22	58.4	42.17	53.35	10793	0.256	76.16	Acinar only	68	3	0	0	0	0	0	0
1	52	E9toP14_51a_slide6_2_Merging026	Yellow 26	4164.39	1363.39	6198.7	54.21	37.85	32.44	35.57	4675.12	0.268	44.32	Acinar only	68	3	0	0	0	0	0	0
1	54	E9toP14_51a_slide6_2_Merging027	Yellow 27	751.07	758.12	6328.34	67.01	7.57	20.55	21.74	938.72	0.426	20.04	Acinar only	68	3	0	0	0	0	0	0
1	56	E9toP14_51a_slide6_2_Merging028	Yellow 28	159.46	1104.7	6457.44	70.88	6.49	8.65	15.81	321.56	0.442	12.86	Acinar only	68	3	0	0	0	0	0	0
1	58	E9toP14_51a_slide6_2_Merging029	Yellow 29	422.91	1008.68	6499.15	72.52	10.82	12.98	23.71	640.25	0.426	20.82	Acinar only	68	3	0	0	0	0	0	0
1	60	E9toP14_51a_slide6_2_Merging030	Yellow 30	665.56	801.66	6566.75	69.65	11.9	14.06	21.74	1231.77	0.299	15.26	Acinar only	68	3	0	0	0	0	0	0
1	62	E9toP14_51a_slide6_2_Merging031	Yellow 31	194.12	1147.07	6442.06	72.24	8.65	10.81	11.86	385.06	0.421	11.81	Acinar only	68	3	0	0	0	0	0	0
1	64	E9toP14_51a_slide6_2_Merging032	Yellow 32	143.28	1130.01	6476.89	74.35	6.49	7.57	15.81	303.31	0.437	14.04	Acinar only	68	3	0	0	0	0	0	0
1	66	E9toP14_51a_slide6_2_Merging033	Yellow 33	1867.27	802.76	6345.36	66.36	14.06	34.6	29.64	2161.75	0.339	34.47	Acinar only	68	3	0	0	0	0	0	0
1	68	E9toP14_51a_slide6_2_Merging034	Yellow 34	106.31	1147.92	6409.5	71.18	6.49	7.57	13.83	217.89	0.498	9.33	Acinar only	68	3	0	0	0	0	0	0
1	70	E9toP14_51a_slide6_2_Merging035	Yellow 35	92.44	1146.63	6433.32	70.25	8.65	4.33	15.81	208.97	0.473	11.72	Acinar only	68	3	0	0	0	0	0	0
1	72	E9toP14_51a_slide6_2_Merging036	Yellow 36	2701.54	939.16	6482.07	54.64	21.63	21.63	47.42	3310.51	0.283	46.51	Acinar only	68	3	0	0	0	0	0	0
1	74	E9toP14_51a_slide6_2_Merging037	Yellow 37	147.9	1031.17	6460.97	73.91	6.49	8.65	15.81	281.32	0.481	14.57	Acinar only	68	3	0	0	0	0	0	0
1	76	E9toP14_51a_slide6_2_Merging038	Yellow 38	5613.37	1039.79	6478.61	66.26	31.36	22.71	39.52	6256.78	0.244	31.03	Acinar only	68	3	0	0	0	0	0	0
1	78	E9toP14_51a_slide6_2_Merging039	Yellow 39	184.88	1369.13	6522.47	78.05	7.57	7.57	15.81	371.45	0.423	10.28	Acinar only	68	3	0	0	0	0	0	0
1	80	E9toP14_51a_slide6_2_Merging040	Yellow 40	161.77	1144.66	6392.32	78.05	8.65	8.65	13.83	370.63	0.387	10.73	Acinar only	68	3	0	0	0	0	0	0
1	82	E9toP14_51a_slide6_2_Merging041	Yellow 41	212.61	1141.41	6402.32	73.24	12.98	6.49	11.86	412.29	0.418	12.49	Acinar only	68	3	0	0	0	0	0	0
1	84	E9toP14_51a_slide6_2_Merging042	Yellow 42	256.52	1155.41	6419.32	74.64	8.65	10.81	15.81	451.68	0.432	10.65	Acinar only	68	3	0	0	0	0	0	0
1	86	E9toP14_51a_slide6_2_Merging043	Yellow 43	526.9	1145.15	6422.94	72.64	16.22	9.73	19.76	972.23	0.324	16.2	Acinar only	68	3	0	0	0	0	0	0
1	88	E9toP14_51a_slide6_2_Merging044	Yellow 44	427.53	1188.01	6471.06	70.87	11.9	10.81	25.69	900.29	0.305	19.43	Acinar only	68	3	0	0	0	0	0	0
1	90	E9toP14_51a_slide6_2_Merging045	Yellow 45	4917.77	771.16	6500.36	63.29	28.12	38.93	39.52	5337.21	0.262	44.44	Acinar only	68	3	0	0	0	0	0	0
1	92	E9toP14_51a_slide6_2_Merging046	Yellow 46	5449.3	1263.8	6491.98	72.96	38.94	28.11	31.62	6995.38	0.214	43.6	Acinar only	68	3	0	0	0	0	0	0
1	94	E9toP14_51a_slide6_2_Merging047	Yellow 47	159.46	1348.69	6529.5	72.83	6.49	9.73	15.81	345.26	0.412	10.54	Acinar only	68	3	0	0	0	0	0	0
1	96	E9toP14_51a_slide6_2_Merging048	Yellow 48	1113.89	792.31	6609.13	68.17	10.82	16.22	27.66	1745.4	0.298	24.66	Acinar only	68	3	0	0	0	0	0	0
1	98	E9toP14_51a_slide6_2_Merging049	Yellow 49	716.4	1114.06	6440.77	73.91	17.3	14.06	23.71	1487.66	0.26	16.91	Acinar only	68	3	0	0	0	0	0	0
1	100	E9toP14_51a_slide6_2_Merging050	Yellow 50	1167.05	1357.55	6535.75	73.91	16.22	27.03	23.71	2369.73	0.226	26.64	Acinar only	68	3	0	0	0	0	0	0
1	102	E9toP14_51a_slide6_2_Merging051	Yellow 51	151795	1133.42	6505.12	55.88	131.95	139.49	65.21	150960	0.0912	148.08	Acinar only	68	3	0	0	0	0	0	0
4	2	E9toP14_51a_slide6_2_Merging050	Red 1	1086.16	1347.21	2334.19	43.29	7.57	16.22	23.71	1022.25	0.5	19.84	Acinar only	68	3	0	0	0	0	0	0
4	4	E9toP14_51a_slide6_2_Merging051	Red 2	1465.16	1144.26	2822.01	48.92	16.22	10.81	25.69	1390.46	0.449	19.6	Acinar only	68	3	0	0	0	0	0	0
4	6	E9toP14_51a_slide6_2_Merging052	Red 3	249.59	1348.03	2285.82	52.44	5.41	8.65	15.81	349.2	0.549	9.68	Acinar only	68	3	0	0	0	0	0	0
4	8	E9toP14_51a_slide6_2_Merging053	Red 4	117.86	917.3	2977.07	45.95	5.41	8.65	9.88	246.84	0.471	9.68	Acinar only	68	3	0	0	0	0	0	0
4	10	E9toP14_51a_slide6_2_Merging054	Red 5	873.55	1550.44	2517.42	52.59	10.82	14.06	17.78	809.36	0.546	17.31	Acinar only	68	3	0	0	0	0	0	0
4	12	E9toP14_51a_slide6_2_Merging055	Red 6	1536.8	1273.31	2838.34	53.47	14.06	9.73	31.62	1303.24	0.494	30.21	Acinar only	68	3	0	0	0	0	0	0
4	14	E9toP14_51a_slide6_2_Merging056	Red 7	1867.27	1620.78	2429.02	50.03	24.88	19.46	25.69	1772.09	0.414	29.4	Acinar only	68	3	0	0	0	0	0	0
4	16	E9toP14_51a_slide6_2_Merging057	Red 8	7295.77	1576.21	2497.67	52.3	41.1	45.42	29.64	6069.27	0.3	52.71	Acinar only	68	3	0	0	0	0	0	0
4	18	E9toP14_51a_slide6_2_Merging058	Red 9	630.9	929.44	2862.92	38.77	15.14	12.98	31.62	1089.27	0.327	28.38	Acinar only	68	3	0	0	0	0	0	0
4	20	E9toP14_51a_slide6_2_Merging059	Red 10	279.63	1551.08	2504.51	52.47	8.65	9.73	11.86	410.86	0.503	10.89	Acinar only	68	3	0	0	0	0	0	0
4	22	E9toP14_51a_slide6_2_Merging060	Red 11	101.68	1139.16	2812.48	54.34	5.41	6.49	13.83	208.35	0.506	13.03	Acinar only	68	3	0	0	0	0	0	0
4	24	E9toP14_51a_slide6_2_Merging061	Red 12	78.57	1551.96	2528.37	55.73	4.33	5.41	7.9	113.05	0.785	5.96	Acinar only	68	3	0	0	0	0	0	0
4	26	E9toP14_51a_slide6_2_Merging062	Red 13	80.88	1546.58	2533.9	55.89	3.24	4.33	9.88	132.32	0.684	8.19	Acinar only	68	3	0	0	0	0	0	0
4	28	E9toP14_51a_slide6_2_Merging063	Red 14	90.13	1142.14	2806.45	56.34	4.33	5.41	11.86	158.95	0.612	10.11	Acinar only	68	3	0	0	0	0	0	0
4	30	E9toP14_51a_slide6_2_Merging064	Red 15	1830.3	1296.29	2303.08	58.65	16.22	12.98	27.66	1419.14	0.51	19.5	Acinar only	68	3	0	0	0	0	0	0
4	32	E9toP14_51a_slide6_2_Merging065	Red 16	2606.79	1575.12	2401.04	53.44	48.67	23.79	23.71	3030.27	0.302	52.31	Acinar only	68	3	0	0	0	0	0	0
4	34	E9toP14_51a_slide6_2_Merging066	Red 17	268.07	1123.05	2620.65	53.64	8.65	14.06	15.81	515.36	0.39	13.74	Ductal only	68	3	0	0	0	0	0	0
4	36	E9toP14_51a_slide6_2_Merging067	Red 18	110.93	1341.12	2685.07	58.04	5.41	8.65	11.86	217.81	0.513	7.87	Acinar only	68	3	0	0	0	0	0	0
4	38	E9toP14_51a_slide6_2_Merging068	Red 19	1418.94	1287.45	2851	48.51	9.73	16.22	27.66	1256.39	0.486	25.1	Acinar only	68	3	0	0	0	0	0	0
4	40	E9toP14_51a_slide6_2_Merging069	Red 20	1204.02	1265.04	2511.18	59.34	18.39	11.89	23.71	1359.24	0.403	24.24	Acinar only	68	3	0	0	0	0	0	0
4	42	E9toP14_51a_slide6_2_Merging070	Red 21	94.75	1330.09	2475.01	69.79	7.57	5.41	15.81	236.49	0.425	15.2	Acinar only	68	3	0	0	0	0	0	0
4	44	E9toP14_51a_slide6_2_Merging071	Red 22	131.73	1115.76	2855.55	62.99	6.49	7.57	15.81	230.78	0.543	14.21	Acinar only	68	3	0	0	0	0	0	0
4	46	E9toP14_51a_slide6_2_Merging071	Red 23	117.86	1742.14	2322.3	67.65	7.57	7.57	11.86	257.44	0.452	13	Islet only	68	3	9	47583.1	1741.73	2339.52	72.22	52510.6
4	48	E9toP14_51a_slide6_2_Merging070	Red 24	3496.52	1487.73	2416.81	56.16	15.14	23.79	31.62	2390.16	0.466	23.15	Acinar only	68	3	0	0	0	0	0	0
4	50	E9toP14_51a_slide6_2_Merging071	Red 25	1643.11	1580.8	2688.09	78.02	10.82	16.22	29.64	1396.69	0.482	22.12	Acinar only	68	3	0	0	0	0	0	0
4	52	E9toP14_51a_slide6_2_Merging071	Red 26	1680.08	1757.62	2330.49	65.1	22.71	18.38	25.69	2032.71	0.336	26.02	Islet only	68	3	9	47583.1	1741.73	2339.52	72.22	52510.6
4	54	E9toP14_51a_slide6_2_Merging071	Red 27	2364.13	1341.44	2691.97	69.41	19.47	20.55	37.54	2645.16	0.324	35.82	Acinar only	68	3	0	0	0	0	0	0
4	56	E9toP14_51a_slide6_2_Merging071	Red 28	471.44	1268.05	2709.46	67.24	10.82	7.57	19.76	581.35	0.504	18.81	Islet only	68	3	18	495932	1286.59	2676.23	63.65	279712
4	58	E9toP14_51a_slide6_2_Merging071	Red 29	942.88	1344.42	2717.45	69.03	8.65	21.63	25.69	1309.23	0.355	22.82	Acinar only	68	3	0	0	0	0	0	0
4	60	E9toP14_51a_slide6_2_Merging072	Red 30	794.98	1446.75	2465.3	76.78	11.9	19.46	35.57	1154.55	0.359	26.99	Acinar only	68	3	0	0	0	0	0	0
4	62	E9toP14_51a_slide6_2_Merging073	Red 31	171.01	1351.73	2511.58	80.05	9.73	12.98	15.81	343.39	0.434	14.47	Acinar only	68	3	0	0	0	0	0	0
4	64	E9toP14_51a_slide6_2_Merging074	Red 32	108.62	1366.41	2516.93	77.36	6.49	10.81	9.88	233.02	0.472	9.79	Acinar only	68	3	0	0	0	0	0	0
4	66	E9toP14_51a_slide6_2_Merging075	Red 33	198.74	1368.38	2534.22	74.63	6.49	10.81	15.81	376.99	0.437	10.72	Acinar only	68	3	0	0	0	0	0	0
4	68	E9toP14_51a_slide6_2_Merging076	Red 34	83.2	1362.99	2524.34	75.42	4.33	9.73	7.9	182.25	0.506	9.45	Acinar only	68	3	0	0	0	0	0	0
4	70	E9toP14_51a_slide6_2_Merging077	Red 35	115.55	1571.49	2675.57	74.46	5.41	5.41	15.81	206.93	0.554	13.92	Acinar only	68	3	0	0	0	0	0	0
4	72	E9toP14_51a_slide6_2_Merging078	Red 36	2359.51	1190.28	2422.39	82.7	17.3	18.38	27.66	1987.67	0.431	28.61	Acinar only	68	3	0	0	0	0	0	0
4	74	E9toP14_51a_slide6_2_Merging079	Red 37	249.59	1415.56	2882.98	83.32	10.82	10.81	15.81	447.61	0.428	12.49	Acinar only	68	3	0	0	0	0	0	0
4	76	E9toP14_51a_slide6_2_Merging080	Red 38	1599.2	1177.39	2450.4	88.11	8.65	18.38	29.64	1530.63	0.432	20.04	Acinar only	68	3	0	0	0	0	0	0
4	78	E9toP14_51a_slide6_2_Merging081	Red 39	1911.18	1355.07	2482.25	77.42	22.71	16.22	31.62	2115.26	0.352	30.74	Acinar only	68	3	0	0	0	0	0	0
4	80	E9toP14_51a_slide6_2_Merging082	Red 40	99.37	1067.14	2661.97	86.76	7.57	8.65	11.86	244.97	0.424	9.57	Ductal only	68	3	0	0	0	0	0	0
4	82	E9toP14_51a_slide6_2_Merging083	Red 41	226.48	1062.6	2667.57	85.86	8.65	11.89	17.78	501.65	0.358	14.81	Ductal only	68	3	0	0	0	0	0	0
4	84	E9toP14_51a_slide6_2_Merging084	Red 42	561.57	1433.98	2461.98	95	8.65	10.81	23.71	790.45	0.416	19.69	Acinar only	68	3	0	0	0	0	0	0
4	86	E9toP14_51a_slide6_2_Merging085	Red 43	707.16	1706.58	2481.78	83.35	15.14	14.06	21.74	995.01	0.386	18.05	Acinar only	68	3	0	0	0	0	0	0
4	88	E9toP14_51a_slide6_2_Merging071	Red 44	108.62	1229.9	2613.84	90.77	6.49	7.57	13.83	228.16	0.483	8.61	Islet only	68	3	18	495932	1286.59	2676.23	63.65	279712
4	90	E9toP14_51a_slide6_2_Merging072	Red 45	628.59	1232.77	2646.5	88.89	10.82	12.98	19.76	999.48	0.355	14.47	Islet only	68	3	18	495932	1286.59	2676.23	63.65	279712
4	92	E9toP14_51a_slide6_2_Merging073	Red 46	198.74	1766.68	2352.53	96.73	7.57	8.65	13.83	415.6	0.396	13.21	Islet only	68	3	9	47583.1	1741.73	2339.52	72.22	52510.6
4	94	E9toP14_51a_slide6_2_Merging074	Red 47	316.6	1237.15	2659.31	88.52	10.82	10.81	17.78	623.77	0.36	17.09	Islet only	68	3	18	495932	1286.59	2676.23	63.65	279712
4	96	E9toP14_51a_slide6_2_Merging075	Red 48	1372.72	1761.37	2363.53	85.97	16.22	14.06	27.66	1492.36	0.4	25.03	Islet only	68	3	9	47583.1	1741.73	2339.52	72.22	52510.6
4	98	E9toP14_51a_slide6_2_Merging084	Red 49	85.51	1772.19	2364.17	99.01	5.41	6.49	9.88	175.78	0.534	8.1	Acinar only	68	3	0	0	0	0	0	0
4	100	E9toP14_51a_slide6_2_Merging085	Red 50	1730.93	1716.88	2401.47	93.53	12.98	28.11	27.66	2217.26	0.314	27.19	Acinar only	68	3	0	0	0	0	0	0
4	102	E9toP14_51a_slide6_2_Merging086	Red 51	140.97	1773.26	2347.85	95.17	6.49	8.65	13.83	315.99	0.415	8.12	Acinar only	68	3	0	0	0	0	0	0
4	104	E9toP14_51a_slide6_2_Merging087	Red 52	78.57	1763.72	2374.44	97.06	5.41	5.41	11.86	169.64	0.523	9.99	Acinar only	68	3	0	0	0	0	0	0
4	106	E9toP14_51a_slide6_2_Merging088	Red 53	177.95	1779.88	2360.88	97.47	6.49	7.57	15.81	346.88	0.441	14.65	Acinar only	68	3	0	0	0	0	0	0
5	2	E9toP14_51a_slide6_2_Merging085	Red 1	168.7	1560.15	4528.77	22.3	6.49	12.98	11.86	312.32	0.473	13.07	Acinar only	68	3	0	0	0	0	0	0
5	4	E9toP14_51a_slide6_2_Merging086	Red 2	150.21	1608.74	4559.58	28.33	5.41	9.73	9.88	242.73	0.563	9.57	Acinar only	68	3	0	0	0	0	0	0
5	6	E9toP14_51a_slide6_2_Merging087	Red 3	781.11	1554.27	4586.68	28.91	19.47	10.81	19.76	994.44	0.412	20.01	Acinar only	68	3	0	0	0	0	0	0
5	8	E9toP14_51a_slide6_2_Merging074	Red 4	173.32	1621.41	4503.06	32.72	9.73	10.81	9.88	349.29	0.43	10.39	Islet only	68	3	19	132801	1646.28	4503.65	55.78	68502.9
5	10	E9toP14_51a_slide6_2_Merging075	Red 5	80.88	1622.69	4514.03	29.13	6.49	5.41	9.88	166.8	0.542	6.78	Islet only	68	3	19	132801	1646.28	4503.65	55.78	68502.9
5	12	E9toP14_51a_slide6_2_Merging086	Red 6	150.21	1615.05	4551.3	29.09	12.98	7.57	9.88	297.01	0.46	12.49	Acinar only	68	3	0	0	0	0	0	0
5	14	E9toP14_51a_slide6_2_Merging087	Red 7	318.92	1539.5	4514.2	33.58	10.82	11.89	11.86	610.55	0.37	13.78	Acinar only	68	3	0	0	0	0	0	0
5	16	E9toP14_51a_slide6_2_Merging074	Red 8	175.63	1628.21	4506.36	39.52	8.65	8.65	15.81	400.67	0.379	15.2	Islet only	68	3	19	132801	1646.28	4503.65	55.78	68502.9
5	18	E9toP14_51a_slide6_2_Merging075	Red 9	335.09	1633.2	4529.58	37.31	9.73	10.81	19.76	732.03	0.319	17.66	Islet only	68	3	19	132801	1646.28	4503.65	55.78	68502.9
5	20	E9toP14_51a_slide6_2_Merging086	Red 10	804.22	1629.6	4547.43	38.54	12.98	14.06	21.74	949.6	0.44	18.27	Acinar only	68	3	0	0	0	0	0	0
5	22	E9toP14_51a_slide6_2_Merging087	Red 11	1578.4	1652.55	4534.48	58.48	23.79	15.14	21.74	2391.46	0.274	24.35	Ductal only	68	3	0	0	0	0	0	0
5	24	E9toP14_51a_slide6_2_Merging088	Red 12	152.52	1669.71	4514.65	73.92	7.57	9.73	11.86	306.02	0.451	12.72	Ductal only	68	3	0	0	0	0	0	0
5	26	E9toP14_51a_slide6_2_Merging089	Red 13	1030.7	1667.53	4499.28	70.91	20.55	20.55	31.62	2062.92	0.239	30.6	Ductal only	68	3	0	0	0	0	0	0
6	2	Merge only_Panc_E9toP14_51a_slide6_3_0.01mg per gram_DBA ChromA (cropped)	Cyan 1	74.48	1949.79	3430.01	5.02	8.08	8.07	7.9	177.82	0.481	9.05	Acinar only	53	9	0	0	0	0	0	0
6	6	Merge only_Panc_E9toP14_51a_slide6_3_0.01mg per gram_DBA ChromA (cropped)	Cyan 3	253.63	1892.23	3460.76	4.88	12.11	13.12	11.86	561.77	0.345	13.08	Acinar only	53	9	0	0	0	0	0	0
6	12	Merge only_Panc_E9toP14_51a_slide6_3_0.01mg per gram_DBA ChromA (cropped)	Cyan 6	144.93	1975.91	3294.64	9.06	11.1	10.09	7.9	306.95	0.435	12.94	Acinar only	53	9	0	0	0	0	0	0
6	14	Merge only_Panc_E9toP14_51a_slide6_3_0.01mg per gram_DBA ChromA (cropped)	Cyan 7	2967.08	2007.45	3417.87	10.09	27.25	28.26	23.71	4213.35	0.237	31.06	Acinar only	53	9	0	0	0	0	0	0
6	18	Merge only_Panc_E9toP14_51a_slide6_3_0.01mg per gram_DBA ChromA (cropped)	Cyan 9	271.75	1921.54	3511.51	9.95	12.11	9.08	17.78	538.93	0.376	19.55	Acinar only	53	9	0	0	0	0	0	0
6	22	Merge only_Panc_E9toP14_51a_slide6_3_0.01mg per gram_DBA ChromA (cropped)	Cyan 11	2741.63	1878.56	3426.44	7.64	21.2	30.28	19.76	3496.01	0.271	30.69	Acinar only	53	9	0	0	0	0	0	0
6	24	Merge only_Panc_E9toP14_51a_slide6_3_0.01mg per gram_DBA ChromA (cropped)	Cyan 12	108.7	1871.53	3422.3	17.67	6.06	6.06	11.86	206.78	0.533	11.28	Acinar only	53	9	0	0	0	0	0	0
6	26	Merge only_Panc_E9toP14_51a_slide6_3_0.01mg per gram_DBA ChromA (cropped)	Cyan 13	88.57	2138.32	3531.43	18.37	6.06	10.09	9.88	189.67	0.507	9.96	Acinar only	53	9	0	0	0	0	0	0
6	28	Merge only_Panc_E9toP14_51a_slide6_3_0.01mg per gram_DBA ChromA (cropped)	Cyan 14	80.52	1855.46	3364.82	23.81	10.09	5.05	13.83	189.21	0.477	15.07	Islet only	53	9	9	149948	1862.3	3299.51	37.53	146105
6	30	Merge only_Panc_E9toP14_51a_slide6_3_0.01mg per gram_DBA ChromA (cropped)	Cyan 15	136.88	2115.43	3469.59	18.66	7.07	8.07	11.86	236.18	0.544	8.16	Ductal only	53	9	0	0	0	0	0	0
6	32	Merge only_Panc_E9toP14_51a_slide6_3_0.01mg per gram_DBA ChromA (cropped)	Cyan 16	100.65	1943.9	3467.05	20.23	7.07	6.06	11.86	202.79	0.516	8.53	Acinar only	53	9	0	0	0	0	0	0
6	34	Merge only_Panc_E9toP14_51a_slide6_3_0.01mg per gram_DBA ChromA (cropped)	Cyan 17	1284.26	2098.78	3472.06	24.63	22.21	17.16	21.74	1643.25	0.348	22.58	Acinar only	53	9	0	0	0	0	0	0
6	36	Merge only_Panc_E9toP14_51a_slide6_3_0.01mg per gram_DBA ChromA (cropped)	Cyan 18	92.6	2100.18	3570.5	23.41	7.07	7.06	13.83	224.67	0.441	9.39	Acinar only	53	9	0	0	0	0	0	0
6	40	Merge only_Panc_E9toP14_51a_slide6_3_0.01mg per gram_DBA ChromA (cropped)	Cyan 20	20872.2	1913.5	3427.95	13.03	67.63	63.58	31.62	19160.4	0.191	71.87	Acinar only	53	9	0	0	0	0	0	0
6	42	Merge only_Panc_E9toP14_51a_slide6_3_0.01mg per gram_DBA ChromA (cropped)	Cyan 21	4682.12	2131.62	3442.5	22.69	29.27	29.27	23.71	4750.61	0.285	30.62	Acinar only	53	9	0	0	0	0	0	0
6	44	Merge only_Panc_E9toP14_51a_slide6_3_0.01mg per gram_DBA ChromA (cropped)	Cyan 22	92.6	1937.63	3466.99	20.75	6.06	7.06	11.86	205.07	0.483	8.47	Acinar only	53	9	0	0	0	0	0	0
6	46	Merge only_Panc_E9toP14_51a_slide6_3_0.01mg per gram_DBA ChromA (cropped)	Cyan 23	82.53	2064.2	3575.68	27.57	8.08	5.05	11.86	203.79	0.45	11.03	Acinar only	53	9	0	0	0	0	0	0
6	48	Merge only_Panc_E9toP14_51a_slide6_3_0.01mg per gram_DBA ChromA (cropped)	Cyan 24	72.47	2038.6	3580.43	18.33	5.05	6.06	11.86	165.77	0.507	10.53	Acinar only	53	9	0	0	0	0	0	0
6	50	Merge only_Panc_E9toP14_51a_slide6_3_0.01mg per gram_DBA ChromA (cropped)	Cyan 25	171.1	2072.21	3580.52	22.83	8.08	9.08	17.78	366.71	0.406	14.59	Acinar only	53	9	0	0	0	0	0	0
6	56	Merge only_Panc_E9toP14_51a_slide6_3_0.01mg per gram_DBA ChromA (cropped)	Cyan 28	92.6	1917.04	3300.42	24.44	8.08	9.08	9.88	218.59	0.453	9.52	Islet only	53	9	9	149948	1862.3	3299.51	37.53	146105
6	60	Merge only_Panc_E9toP14_51a_slide6_3_0.01mg per gram_DBA ChromA (cropped)	Cyan 30	82.53	2680.01	3919.31	25.69	27.25	4.04	1.98	195.76	0.468	26.26	Acinar only	53	9	0	0	0	0	0	0
6	66	Merge only_Panc_E9toP14_51a_slide6_3_0.01mg per gram_DBA ChromA (cropped)	Cyan 33	1195.69	2068.68	3217.06	30.63	18.17	18.17	17.78	1558.03	0.35	21.38	Acinar only	53	9	0	0	0	0	0	0
6	68	Merge only_Panc_E9toP14_51a_slide6_3_0.01mg per gram_DBA ChromA (cropped)	Cyan 34	82.53	1926.65	3257.32	31.62	8.08	6.06	13.83	212.22	0.432	7.34	Acinar only	53	9	0	0	0	0	0	0
6	70	Merge only_Panc_E9toP14_51a_slide6_3_0.01mg per gram_DBA ChromA (cropped)	Cyan 35	84.54	1888.83	3284.99	33.45	6.06	8.07	11.86	182.68	0.51	7.35	Islet only	53	9	9	149948	1862.3	3299.51	37.53	146105
6	72	Merge only_Panc_E9toP14_51a_slide6_3_0.01mg per gram_DBA ChromA (cropped)	Cyan 36	1827.76	1900.71	3288.67	30.52	22.21	25.23	19.76	1993.37	0.363	26.98	Islet only	53	9	9	149948	1862.3	3299.51	37.53	146105
6	74	Merge only_Panc_E9toP14_51a_slide6_3_0.01mg per gram_DBA ChromA (cropped)	Cyan 37	1248.03	1869.34	3317.55	32.22	20.19	19.18	19.76	1584.23	0.354	23.1	Islet only	53	9	9	149948	1862.3	3299.51	37.53	146105
6	76	Merge only_Panc_E9toP14_51a_slide6_3_0.01mg per gram_DBA ChromA (cropped)	Cyan 38	1153.42	2113.09	3449.67	22.07	18.17	16.15	21.74	1406.69	0.378	19.55	Acinar only	53	9	0	0	0	0	0	0
6	80	Merge only_Panc_E9toP14_51a_slide6_3_0.01mg per gram_DBA ChromA (cropped)	Cyan 40	14338.2	2006.48	3483.56	14.86	55.52	41.38	41.5	17532.9	0.163	59.05	Acinar only	53	9	0	0	0	0	0	0
6	84	Merge only_Panc_E9toP14_51a_slide6_3_0.01mg per gram_DBA ChromA (cropped)	Cyan 42	110.71	1862.66	3277.89	38.23	9.08	7.06	11.86	240.21	0.464	9.05	Islet only	53	9	9	149948	1862.3	3299.51	37.53	146105
6	86	Merge only_Panc_E9toP14_51a_slide6_3_0.01mg per gram_DBA ChromA (cropped)	Cyan 43	114.74	1876.98	3284.91	33.04	11.1	9.08	7.9	284.59	0.401	11.96	Islet only	53	9	9	149948	1862.3	3299.51	37.53	146105
6	88	Merge only_Panc_E9toP14_51a_slide6_3_0.01mg per gram_DBA ChromA (cropped)	Cyan 44	134.87	1867.37	3291.03	34.03	8.08	12.11	9.88	284.98	0.446	11.68	Islet only	53	9	9	149948	1862.3	3299.51	37.53	146105
6	90	Merge only_Panc_E9toP14_51a_slide6_3_0.01mg per gram_DBA ChromA (cropped)	Cyan 45	12331.3	1903.89	3361.36	19.72	38.36	43.4	45.45	12633.5	0.204	53.78	Acinar only	53	9	0	0	0	0	0	0
6	92	Merge only_Panc_E9toP14_51a_slide6_3_0.01mg per gram_DBA ChromA (cropped)	Cyan 46	78.5	1884.06	3277.07	36.63	7.07	7.06	11.86	188.53	0.47	9.86	Islet only	53	9	9	149948	1862.3	3299.51	37.53	146105
6	94	Merge only_Panc_E9toP14_51a_slide6_3_0.01mg per gram_DBA ChromA (cropped)	Cyan 47	5640.28	1970.06	3285.16	26.83	50.47	36.33	29.64	8736.52	0.175	49.62	Acinar only	53	9	0	0	0	0	0	0
6	96	Merge only_Panc_E9toP14_51a_slide6_3_0.01mg per gram_DBA ChromA (cropped)	Cyan 48	5698.65	2084.06	3492.14	21.57	33.31	27.25	37.54	5594.06	0.276	32.86	Acinar only	53	9	0	0	0	0	0	0
6	98	Merge only_Panc_E9toP14_51a_slide6_3_0.01mg per gram_DBA ChromA (cropped)	Cyan 49	1086.99	1996.51	3511.31	28.56	17.16	15.14	15.81	1399.91	0.365	16.55	Acinar only	53	9	0	0	0	0	0	0
6	100	Merge only_Panc_E9toP14_51a_slide6_3_0.01mg per gram_DBA ChromA (cropped)	Cyan 50	86.56	1949.83	3260.51	41.77	7.07	7.06	9.88	183.51	0.516	6.76	Acinar only	53	9	0	0	0	0	0	0
6	102	Merge only_Panc_E9toP14_51a_slide6_3_0.01mg per gram_DBA ChromA (cropped)	Cyan 51	124.8	1832.39	3298.14	38.4	5.05	11.1	13.83	279.59	0.432	12.82	Islet only	53	9	9	149948	1862.3	3299.51	37.53	146105
6	104	Merge only_Panc_E9toP14_51a_slide6_3_0.01mg per gram_DBA ChromA (cropped)	Cyan 52	535.44	2065.07	3410.99	36.06	16.15	11.1	13.83	984.34	0.324	15.94	Acinar only	53	9	0	0	0	0	0	0
6	106	Merge only_Panc_E9toP14_51a_slide6_3_0.01mg per gram_DBA ChromA (cropped)	Cyan 53	1672.76	2157.82	3228.08	37.59	18.17	27.25	19.76	2470.48	0.276	28.92	Acinar only	53	9	0	0	0	0	0	0
6	108	Merge only_Panc_E9toP14_51a_slide6_3_0.01mg per gram_DBA ChromA (cropped)	Cyan 54	5227.62	2036.52	3451.27	30.59	37.35	34.31	25.69	7148.35	0.204	44.71	Acinar only	53	9	0	0	0	0	0	0
6	110	Merge only_Panc_E9toP14_51a_slide6_3_0.01mg per gram_DBA ChromA (cropped)	Cyan 55	7751.86	2014.23	3153.57	40.59	41.38	39.36	25.69	9554.06	0.198	45.15	Acinar only	53	9	0	0	0	0	0	0
6	112	Merge only_Panc_E9toP14_51a_slide6_3_0.01mg per gram_DBA ChromA (cropped)	Cyan 56	4599.59	2145.82	3586.71	41.85	31.29	44.41	25.69	5685.59	0.235	44.38	Acinar only	53	9	0	0	0	0	0	0
6	114	Merge only_Panc_E9toP14_51a_slide6_3_0.01mg per gram_DBA ChromA (cropped)	Cyan 57	384.47	2437.4	3756.43	42.83	18.17	12.11	13.83	845.13	0.303	17.42	Acinar only	53	9	0	0	0	0	0	0
6	118	Merge only_Panc_E9toP14_51a_slide6_3_0.01mg per gram_DBA ChromA (cropped)	Cyan 59	1181.6	1937.26	3257.56	37.4	19.18	16.15	21.74	1989.96	0.272	21.4	Acinar only	53	9	0	0	0	0	0	0
6	120	Merge only_Panc_E9toP14_51a_slide6_3_0.01mg per gram_DBA ChromA (cropped)	Cyan 60	3603.18	2133.22	3310.3	40.35	29.27	38.35	31.62	5779.1	0.197	41.61	Acinar only	53	9	0	0	0	0	0	0
6	122	Merge only_Panc_E9toP14_51a_slide6_3_0.01mg per gram_DBA ChromA (cropped)	Cyan 61	241.55	2318.1	3674.06	47.77	10.09	10.09	11.86	449.35	0.417	11.26	Acinar only	53	9	0	0	0	0	0	0
6	124	Merge only_Panc_E9toP14_51a_slide6_3_0.01mg per gram_DBA ChromA (cropped)	Cyan 62	233.5	2321.4	3699.75	44.65	6.06	16.15	11.86	437.44	0.419	15.44	Acinar only	53	9	0	0	0	0	0	0
6	126	Merge only_Panc_E9toP14_51a_slide6_3_0.01mg per gram_DBA ChromA (cropped)	Cyan 63	2461.83	2033.36	3284.88	37.63	24.23	21.19	21.74	3996.71	0.221	26.57	Acinar only	53	9	0	0	0	0	0	0
6	128	Merge only_Panc_E9toP14_51a_slide6_3_0.01mg per gram_DBA ChromA (cropped)	Cyan 64	4724.39	1887.43	3327.71	33.55	31.29	36.33	35.57	6257.94	0.218	39.26	Islet only	53	9	9	149948	1862.3	3299.51	37.53	146105
6	130	Merge only_Panc_E9toP14_51a_slide6_3_0.01mg per gram_DBA ChromA (cropped)	Cyan 65	112.73	2316.34	3527.5	47.88	8.08	6.06	11.86	237.76	0.475	8.37	Acinar only	53	9	0	0	0	0	0	0
6	132	Merge only_Panc_E9toP14_51a_slide6_3_0.01mg per gram_DBA ChromA (cropped)	Cyan 66	599.86	2275.61	3616.64	49.03	13.12	23.21	13.83	1129.27	0.305	25.05	Acinar only	53	9	0	0	0	0	0	0
6	134	Merge only_Panc_E9toP14_51a_slide6_3_0.01mg per gram_DBA ChromA (cropped)	Cyan 67	5471.19	2447.36	3732.48	42.39	29.27	27.25	29.64	5227.19	0.287	33.2	Acinar only	53	9	0	0	0	0	0	0
6	136	Merge only_Panc_E9toP14_51a_slide6_3_0.01mg per gram_DBA ChromA (cropped)	Cyan 68	116.75	2447.4	3750.97	45.89	7.07	6.06	9.88	239.82	0.482	7.84	Acinar only	53	9	0	0	0	0	0	0
6	138	Merge only_Panc_E9toP14_51a_slide6_3_0.01mg per gram_DBA ChromA (cropped)	Cyan 69	374.41	2176.06	3579.13	52.56	13.12	14.13	15.81	734.7	0.342	16.55	Acinar only	53	9	0	0	0	0	0	0
6	140	Merge only_Panc_E9toP14_51a_slide6_3_0.01mg per gram_DBA ChromA (cropped)	Cyan 70	179.15	2331.82	3626.05	53.17	10.09	8.07	15.81	362.63	0.424	9.96	Acinar only	53	9	0	0	0	0	0	0
6	142	Merge only_Panc_E9toP14_51a_slide6_3_0.01mg per gram_DBA ChromA (cropped)	Cyan 71	148.96	2413.83	3818.76	47.4	7.07	7.06	11.86	244.71	0.555	9.43	Acinar only	53	9	0	0	0	0	0	0
6	144	Merge only_Panc_E9toP14_51a_slide6_3_0.01mg per gram_DBA ChromA (cropped)	Cyan 72	108.7	2322.09	3844.42	51.27	4.04	7.06	9.88	199.51	0.552	8.71	Acinar only	53	9	0	0	0	0	0	0
6	146	Merge only_Panc_E9toP14_51a_slide6_3_0.01mg per gram_DBA ChromA (cropped)	Cyan 73	293.89	2318.08	3905.12	43.35	12.11	9.08	13.83	477.29	0.448	13.56	Acinar only	53	9	0	0	0	0	0	0
6	148	Merge only_Panc_E9toP14_51a_slide6_3_0.01mg per gram_DBA ChromA (cropped)	Cyan 74	152.98	2392.14	3932.26	50.41	10.09	8.07	11.86	326.57	0.424	10.84	Ductal only	53	9	0	0	0	0	0	0
6	150	Merge only_Panc_E9toP14_51a_slide6_3_0.01mg per gram_DBA ChromA (cropped)	Cyan 75	100.65	2446.2	4027.82	47.23	7.07	8.07	9.88	221.5	0.472	9.86	Acinar only	53	9	0	0	0	0	0	0
6	152	Merge only_Panc_E9toP14_51a_slide6_3_0.01mg per gram_DBA ChromA (cropped)	Cyan 76	98.63	1920.08	3165.07	53.23	8.08	7.06	11.86	233.2	0.443	10.01	Acinar only	53	9	0	0	0	0	0	0
6	154	Merge only_Panc_E9toP14_51a_slide6_3_0.01mg per gram_DBA ChromA (cropped)	Cyan 77	86.56	2347.15	3990.54	53.44	5.05	8.07	13.83	223.73	0.423	11.41	Acinar only	53	9	0	0	0	0	0	0
6	156	Merge only_Panc_E9toP14_51a_slide6_3_0.01mg per gram_DBA ChromA (cropped)	Cyan 78	150.97	2519.7	4110.86	46.08	6.06	9.08	11.86	279.64	0.49	10.02	Acinar only	53	9	0	0	0	0	0	0
6	158	Merge only_Panc_E9toP14_51a_slide6_3_0.01mg per gram_DBA ChromA (cropped)	Cyan 79	253.63	2135	3487.64	53.38	12.11	11.1	17.78	566.49	0.342	15.15	Acinar only	53	9	0	0	0	0	0	0
6	160	Merge only_Panc_E9toP14_51a_slide6_3_0.01mg per gram_DBA ChromA (cropped)	Cyan 80	199.28	2221.24	3643.09	55.81	7.07	10.09	11.86	362.02	0.456	9.96	Acinar only	53	9	0	0	0	0	0	0
6	162	Merge only_Panc_E9toP14_51a_slide6_3_0.01mg per gram_DBA ChromA (cropped)	Cyan 81	239.54	2414.14	3828.09	54.98	11.1	15.14	11.86	526.45	0.354	16.87	Acinar only	53	9	0	0	0	0	0	0
6	164	Merge only_Panc_E9toP14_51a_slide6_3_0.01mg per gram_DBA ChromA (cropped)	Cyan 82	589.79	2468.31	4129.34	51.15	19.18	14.13	15.81	1199.59	0.284	20.37	Acinar only	53	9	0	0	0	0	0	0
6	166	Merge only_Panc_E9toP14_51a_slide6_3_0.01mg per gram_DBA ChromA (cropped)	Cyan 83	263.7	2054.36	3537.43	54.86	9.08	16.15	13.83	522.36	0.381	15.3	Acinar only	53	9	0	0	0	0	0	0
6	168	Merge only_Panc_E9toP14_51a_slide6_3_0.01mg per gram_DBA ChromA (cropped)	Cyan 84	134.87	2264.47	3618.35	53.88	9.08	9.08	11.86	333.06	0.382	10.11	Acinar only	53	9	0	0	0	0	0	0
6	170	Merge only_Panc_E9toP14_51a_slide6_3_0.01mg per gram_DBA ChromA (cropped)	Cyan 85	1163.48	2106.6	3630.16	49.37	21.2	18.17	23.71	1909.67	0.28	22.87	Acinar only	53	9	0	0	0	0	0	0
6	172	Merge only_Panc_E9toP14_51a_slide6_3_0.01mg per gram_DBA ChromA (cropped)	Cyan 86	249.61	2359.17	3739.22	54.34	9.08	10.09	11.86	467.54	0.41	10.31	Acinar only	53	9	0	0	0	0	0	0
6	174	Merge only_Panc_E9toP14_51a_slide6_3_0.01mg per gram_DBA ChromA (cropped)	Cyan 87	144.93	2409.69	3769.5	48.06	7.07	8.07	15.81	292.86	0.456	11.74	Acinar only	53	9	0	0	0	0	0	0
6	176	Merge only_Panc_E9toP14_51a_slide6_3_0.01mg per gram_DBA ChromA (cropped)	Cyan 88	134.87	2370.4	3828.09	53.12	7.07	7.06	13.83	279.26	0.455	10.01	Acinar only	53	9	0	0	0	0	0	0
6	178	Merge only_Panc_E9toP14_51a_slide6_3_0.01mg per gram_DBA ChromA (cropped)	Cyan 89	257.66	2415.84	3853.48	54.88	11.1	15.14	13.83	532.3	0.368	15.5	Acinar only	53	9	0	0	0	0	0	0
6	180	Merge only_Panc_E9toP14_51a_slide6_3_0.01mg per gram_DBA ChromA (cropped)	Cyan 90	3307.27	2141.71	3494.88	50.59	38.36	39.36	25.69	5925.47	0.181	45.3	Acinar only	53	9	0	0	0	0	0	0
6	182	Merge only_Panc_E9toP14_51a_slide6_3_0.01mg per gram_DBA ChromA (cropped)	Cyan 91	102.66	2343.33	3792.22	57.54	6.06	6.06	13.83	206.15	0.514	8.77	Acinar only	53	9	0	0	0	0	0	0
6	184	Merge only_Panc_E9toP14_51a_slide6_3_0.01mg per gram_DBA ChromA (cropped)	Cyan 92	106.69	1918.86	3169.99	60.36	8.08	8.07	13.83	258.2	0.421	11.76	Acinar only	53	9	0	0	0	0	0	0
6	186	Merge only_Panc_E9toP14_51a_slide6_3_0.01mg per gram_DBA ChromA (cropped)	Cyan 93	103214	2065.17	3264.47	28.06	136.27	106.98	61.26	89240.2	0.119	143.5	Acinar only	53	9	0	0	0	0	0	0
6	188	Merge only_Panc_E9toP14_51a_slide6_3_0.01mg per gram_DBA ChromA (cropped)	Cyan 94	857.52	1950.12	3266.25	56.03	19.18	20.18	17.78	1746.15	0.25	22.26	Acinar only	53	9	0	0	0	0	0	0
6	190	Merge only_Panc_E9toP14_51a_slide6_3_0.01mg per gram_DBA ChromA (cropped)	Cyan 95	9539.36	2148.19	3399.85	41.13	49.46	36.33	37.54	13916	0.156	49.98	Acinar only	53	9	0	0	0	0	0	0
6	192	Merge only_Panc_E9toP14_51a_slide6_3_0.01mg per gram_DBA ChromA (cropped)	Cyan 96	94.61	2137.62	3486.14	54.74	10.09	9.08	9.88	235.28	0.427	11.03	Acinar only	53	9	0	0	0	0	0	0
6	194	Merge only_Panc_E9toP14_51a_slide6_3_0.01mg per gram_DBA ChromA (cropped)	Cyan 97	485.12	2350.73	4010.06	60.61	12.11	26.24	17.78	990.06	0.302	26	Acinar only	53	9	0	0	0	0	0	0
6	196	Merge only_Panc_E9toP14_51a_slide6_3_0.01mg per gram_DBA ChromA (cropped)	Cyan 98	74.48	1910.69	3230.57	56.98	7.07	8.07	11.86	175.48	0.488	10.65	Acinar only	53	9	0	0	0	0	0	0
6	198	Merge only_Panc_E9toP14_51a_slide6_3_0.01mg per gram_DBA ChromA (cropped)	Cyan 99	209.35	2122.52	3320.65	63.31	8.08	10.09	15.81	450.8	0.378	12.37	Acinar only	53	9	0	0	0	0	0	0
6	200	Merge only_Panc_E9toP14_51a_slide6_3_0.01mg per gram_DBA ChromA (cropped)	Cyan 100	146.95	2368.42	3637.81	61.93	9.08	9.08	13.83	352.89	0.382	13.38	Acinar only	53	9	0	0	0	0	0	0
6	202	Merge only_Panc_E9toP14_51a_slide6_3_0.01mg per gram_DBA ChromA (cropped)	Cyan 101	706.54	2205.67	3666.02	62.48	19.18	23.21	21.74	1514.06	0.253	25.94	Acinar only	53	9	0	0	0	0	0	0
6	204	Merge only_Panc_E9toP14_51a_slide6_3_0.01mg per gram_DBA ChromA (cropped)	Cyan 102	253.63	2194.01	3675.56	63.77	14.13	10.09	17.78	601.48	0.322	17.15	Acinar only	53	9	0	0	0	0	0	0
6	206	Merge only_Panc_E9toP14_51a_slide6_3_0.01mg per gram_DBA ChromA (cropped)	Cyan 103	169.09	2247.78	3703.06	62.34	9.08	11.1	11.86	352.36	0.42	13.96	Acinar only	53	9	0	0	0	0	0	0
6	208	Merge only_Panc_E9toP14_51a_slide6_3_0.01mg per gram_DBA ChromA (cropped)	Cyan 104	4023.88	2396.44	3834.47	56.02	24.23	66.61	31.62	6270.86	0.195	70.02	Acinar only	53	9	0	0	0	0	0	0
6	210	Merge only_Panc_E9toP14_51a_slide6_3_0.01mg per gram_DBA ChromA (cropped)	Cyan 105	3935.31	2379.42	4010.77	54.09	40.38	37.34	25.69	5856.49	0.206	40.63	Acinar only	53	9	0	0	0	0	0	0
6	212	Merge only_Panc_E9toP14_51a_slide6_3_0.01mg per gram_DBA ChromA (cropped)	Cyan 106	5189.38	1986.84	3166.55	55.99	51.48	43.4	27.66	9075.19	0.16	50.44	Acinar only	53	9	0	0	0	0	0	0
6	214	Merge only_Panc_E9toP14_51a_slide6_3_0.01mg per gram_DBA ChromA (cropped)	Cyan 107	314.02	2229.96	3484.76	65.8	16.15	11.1	13.83	674.59	0.331	16.08	Acinar only	53	9	0	0	0	0	0	0
6	216	Merge only_Panc_E9toP14_51a_slide6_3_0.01mg per gram_DBA ChromA (cropped)	Cyan 108	809.2	2128.99	3566.65	57.54	14.13	16.15	23.71	1451.03	0.289	17.73	Acinar only	53	9	0	0	0	0	0	0
6	218	Merge only_Panc_E9toP14_51a_slide6_3_0.01mg per gram_DBA ChromA (cropped)	Cyan 109	7838.42	2373.56	3779.51	54.9	51.48	59.54	31.62	11158.8	0.171	63.67	Acinar only	53	9	0	0	0	0	0	0
6	220	Merge only_Panc_E9toP14_51a_slide6_3_0.01mg per gram_DBA ChromA (cropped)	Cyan 110	1576.14	2103.89	3273.65	65.15	35.33	27.25	25.69	3110.46	0.211	39.92	Acinar only	53	9	0	0	0	0	0	0
6	224	Merge only_Panc_E9toP14_51a_slide6_3_0.01mg per gram_DBA ChromA (cropped)	Cyan 112	99127.6	1962.78	3195.05	40.62	151.41	152.39	67.18	114669	0.0903	166.3	Acinar only	53	9	0	0	0	0	0	0
6	226	Merge only_Panc_E9toP14_51a_slide6_3_0.01mg per gram_DBA ChromA (cropped)	Cyan 113	126.82	2246.32	3709.89	65.62	9.08	9.08	11.86	285.66	0.427	12.26	Acinar only	53	9	0	0	0	0	0	0
6	228	Merge only_Panc_E9toP14_51a_slide6_3_0.01mg per gram_DBA ChromA (cropped)	Cyan 114	1479.52	2451.08	3960.37	57.34	22.21	23.21	33.59	2416.02	0.26	30.91	Acinar only	53	9	0	0	0	0	0	0
6	230	Merge only_Panc_E9toP14_51a_slide6_3_0.01mg per gram_DBA ChromA (cropped)	Cyan 115	203.31	2462.14	4057.57	63.19	8.08	14.13	13.83	428.65	0.39	15.45	Acinar only	53	9	0	0	0	0	0	0
6	232	Merge only_Panc_E9toP14_51a_slide6_3_0.01mg per gram_DBA ChromA (cropped)	Cyan 116	84.54	2324.81	3911.22	74.48	5.05	6.06	13.83	232.29	0.401	11.28	Acinar only	53	9	0	0	0	0	0	0
6	234	Merge only_Panc_E9toP14_51a_slide6_3_0.01mg per gram_DBA ChromA (cropped)	Cyan 117	3323.38	2180.03	3615.64	64.83	28.26	27.25	25.69	4541.52	0.237	29.75	Islet only	53	9	10	7309.01	2183.39	3614.82	65.46	6700.53
6	236	Merge only_Panc_E9toP14_51a_slide6_3_0.01mg per gram_DBA ChromA (cropped)	Cyan 118	1270.17	2162.75	3643.42	73.48	22.21	38.35	19.76	2645.48	0.214	42.76	Ductal only	53	9	0	0	0	0	0	0
6	238	Merge only_Panc_E9toP14_51a_slide6_3_0.01mg per gram_DBA ChromA (cropped)	Cyan 119	78.5	2322.75	3907.04	76.46	6.06	7.06	11.86	178.11	0.498	10.21	Acinar only	53	9	0	0	0	0	0	0
6	240	Merge only_Panc_E9toP14_51a_slide6_3_0.01mg per gram_DBA ChromA (cropped)	Cyan 120	6511.89	2361.56	3976.17	57.18	79.74	36.33	47.42	10999.5	0.153	82.38	Mixed	53	9	0	0	0	0	0	0
6	242	Merge only_Panc_E9toP14_51a_slide6_3_0.01mg per gram_DBA ChromA (cropped)	Cyan 121	1026.6	2214.82	3678.15	66.84	20.19	22.2	23.71	1893.02	0.26	25.66	Acinar only	53	9	0	0	0	0	0	0
6	244	Merge only_Panc_E9toP14_51a_slide6_3_0.01mg per gram_DBA ChromA (cropped)	Cyan 122	14384.5	2556.84	4281	58.45	55.52	57.53	37.54	18333.7	0.156	69.17	Acinar only	53	9	0	0	0	0	0	0
6	246	Merge only_Panc_E9toP14_51a_slide6_3_0.01mg per gram_DBA ChromA (cropped)	Cyan 123	194384	2073.18	3566.24	44.7	152.42	145.33	75.09	184725	0.0878	170.65	Mixed	53	9	11	3478.37	2074.58	3566.42	56.56	3356.73
6	248	Merge only_Panc_E9toP14_51a_slide6_3_0.01mg per gram_DBA ChromA (cropped)	Cyan 124	78.5	2266.82	3686.53	81.12	6.06	7.06	13.83	197.65	0.449	9.86	Acinar only	53	9	0	0	0	0	0	0
6	250	Merge only_Panc_E9toP14_51a_slide6_3_0.01mg per gram_DBA ChromA (cropped)	Cyan 125	1010.5	2343.96	3745.93	72.29	20.19	22.2	21.74	1854.02	0.263	28.3	Acinar only	53	9	0	0	0	0	0	0
6	252	Merge only_Panc_E9toP14_51a_slide6_3_0.01mg per gram_DBA ChromA (cropped)	Cyan 126	460.96	2219.64	3748.2	76.54	13.12	10.09	19.76	927.37	0.311	18.41	Acinar only	53	9	0	0	0	0	0	0
6	254	Merge only_Panc_E9toP14_51a_slide6_3_0.01mg per gram_DBA ChromA (cropped)	Cyan 127	72.47	2464.89	4022.65	74.37	5.05	5.05	13.83	172.28	0.488	12.07	Acinar only	53	9	0	0	0	0	0	0
6	256	Merge only_Panc_E9toP14_51a_slide6_3_0.01mg per gram_DBA ChromA (cropped)	Cyan 128	165.06	2639.55	4326.26	76.65	9.08	8.07	13.83	385.49	0.377	10.11	Acinar only	53	9	0	0	0	0	0	0
6	258	Merge only_Panc_E9toP14_51a_slide6_3_0.01mg per gram_DBA ChromA (cropped)	Cyan 129	5255.81	2201.78	3482.04	69.33	38.36	29.27	27.66	6721.59	0.217	38.75	Acinar only	53	9	0	0	0	0	0	0
6	260	Merge only_Panc_E9toP14_51a_slide6_3_0.01mg per gram_DBA ChromA (cropped)	Cyan 130	5527.55	2115.36	3662.15	64.11	40.38	34.31	41.5	9595.6	0.158	44.95	Mixed	53	9	12	2614.82	2118.52	3647.96	79.69	2657.42
6	262	Merge only_Panc_E9toP14_51a_slide6_3_0.01mg per gram_DBA ChromA (cropped)	Cyan 131	2326.97	2138.21	3551.84	74.54	21.2	29.27	25.69	3765.06	0.226	30.69	Acinar only	53	9	0	0	0	0	0	0
6	264	Merge only_Panc_E9toP14_51a_slide6_3_0.01mg per gram_DBA ChromA (cropped)	Cyan 132	1266.14	2251.32	3623.93	76.48	22.21	22.2	19.76	2349.51	0.241	26.61	Acinar only	53	9	0	0	0	0	0	0
6	266	Merge only_Panc_E9toP14_51a_slide6_3_0.01mg per gram_DBA ChromA (cropped)	Cyan 133	257.66	2126.56	3683.56	77.34	12.11	8.07	13.83	509.81	0.384	16.71	Acinar only	53	9	0	0	0	0	0	0
6	268	Merge only_Panc_E9toP14_51a_slide6_3_0.01mg per gram_DBA ChromA (cropped)	Cyan 134	998.42	2240.86	3737.83	78.14	23.22	14.13	19.76	2044.8	0.236	22.98	Acinar only	53	9	0	0	0	0	0	0
6	270	Merge only_Panc_E9toP14_51a_slide6_3_0.01mg per gram_DBA ChromA (cropped)	Cyan 135	72.47	2285.65	3798.01	85.24	5.05	5.05	9.88	176.52	0.476	8.7	Acinar only	53	9	0	0	0	0	0	0
6	272	Merge only_Panc_E9toP14_51a_slide6_3_0.01mg per gram_DBA ChromA (cropped)	Cyan 136	88.57	2630.23	4343.57	85.01	5.05	9.08	11.86	190.9	0.503	11.48	Acinar only	53	9	0	0	0	0	0	0
6	274	Merge only_Panc_E9toP14_51a_slide6_3_0.01mg per gram_DBA ChromA (cropped)	Cyan 137	5322.23	2251.84	3672.23	68.79	48.45	35.32	39.52	6528.03	0.226	52.53	Acinar only	53	9	0	0	0	0	0	0
6	276	Merge only_Panc_E9toP14_51a_slide6_3_0.01mg per gram_DBA ChromA (cropped)	Cyan 138	126.82	2357.16	3904.21	89.74	7.07	11.1	17.78	329.18	0.371	17.78	Acinar only	53	9	0	0	0	0	0	0
6	278	Merge only_Panc_E9toP14_51a_slide6_3_0.01mg per gram_DBA ChromA (cropped)	Cyan 139	533.43	2357.67	3912.44	82.95	14.13	12.11	23.71	1180.99	0.269	19.42	Acinar only	53	9	0	0	0	0	0	0
6	280	Merge only_Panc_E9toP14_51a_slide6_3_0.01mg per gram_DBA ChromA (cropped)	Cyan 140	114.74	2348.21	3525.23	89.82	7.07	7.06	11.86	227.69	0.502	8.28	Acinar only	53	9	0	0	0	0	0	0
6	282	Merge only_Panc_E9toP14_51a_slide6_3_0.01mg per gram_DBA ChromA (cropped)	Cyan 141	114.74	2364.59	3892.31	88.78	8.08	10.09	9.88	266.01	0.429	9.91	Acinar only	53	9	0	0	0	0	0	0
6	284	Merge only_Panc_E9toP14_51a_slide6_3_0.01mg per gram_DBA ChromA (cropped)	Cyan 142	13364	2359.08	3524.57	64.41	60.56	57.53	53.35	18925.6	0.144	64.24	Acinar only	53	9	0	0	0	0	0	0
6	286	Merge only_Panc_E9toP14_51a_slide6_3_0.01mg per gram_DBA ChromA (cropped)	Cyan 143	382.46	2133.81	3649.92	84.98	11.1	15.14	17.78	817.12	0.312	16.48	Acinar only	53	9	0	0	0	0	0	0
6	288	Merge only_Panc_E9toP14_51a_slide6_3_0.01mg per gram_DBA ChromA (cropped)	Cyan 144	545.51	2382.16	3856.01	94.48	13.12	16.15	23.71	1129.83	0.286	15.92	Acinar only	53	9	0	0	0	0	0	0
6	290	Merge only_Panc_E9toP14_51a_slide6_3_0.01mg per gram_DBA ChromA (cropped)	Cyan 145	565.64	2327.01	3885.07	87.06	17.16	22.2	23.71	1272.38	0.26	28.09	Acinar only	53	9	0	0	0	0	0	0
6	292	Merge only_Panc_E9toP14_51a_slide6_3_0.01mg per gram_DBA ChromA (cropped)	Cyan 146	183.18	2329.79	3898.08	90.92	13.12	10.09	13.83	423.87	0.368	12.49	Acinar only	53	9	0	0	0	0	0	0
6	294	Merge only_Panc_E9toP14_51a_slide6_3_0.01mg per gram_DBA ChromA (cropped)	Cyan 147	1461.4	2346.48	3513.64	87.35	25.23	21.19	25.69	3173.33	0.196	26.32	Acinar only	53	9	0	0	0	0	0	0
6	296	Merge only_Panc_E9toP14_51a_slide6_3_0.01mg per gram_DBA ChromA (cropped)	Cyan 148	1030.63	2266.84	3621.9	88.38	17.16	20.18	21.74	2134.68	0.231	22.44	Acinar only	53	9	0	0	0	0	0	0
6	298	Merge only_Panc_E9toP14_51a_slide6_3_0.01mg per gram_DBA ChromA (cropped)	Cyan 149	22057.9	2160.85	3715.86	74.57	73.68	58.54	43.47	31989.7	0.119	81.73	Mixed	53	9	13	20564.3	2166.82	3718.95	74.48	20792
6	300	Merge only_Panc_E9toP14_51a_slide6_3_0.01mg per gram_DBA ChromA (cropped)	Cyan 150	70757.1	2473.99	4197.46	70.43	112.04	96.89	55.33	79980.3	0.103	113.76	Mixed	53	9	0	0	0	0	0	0
6	302	Merge only_Panc_E9toP14_51a_slide6_3_0.01mg per gram_DBA ChromA (cropped)	Cyan 151	1537.89	2145.18	3567.95	96.04	19.18	17.16	27.66	3056.79	0.211	24.3	Acinar only	53	9	0	0	0	0	0	0
6	304	Merge only_Panc_E9toP14_51a_slide6_3_0.01mg per gram_DBA ChromA (cropped)	Cyan 152	16206.2	2237.96	3603.7	68.37	51.48	46.42	59.28	20208.4	0.153	62.01	Acinar only	53	9	0	0	0	0	0	0
6	306	Merge only_Panc_E9toP14_51a_slide6_3_0.01mg per gram_DBA ChromA (cropped)	Cyan 153	591.81	2219.62	3673.32	100.31	11.1	17.16	17.78	1122.09	0.304	18.15	Acinar only	53	9	0	0	0	0	0	0
6	308	Merge only_Panc_E9toP14_51a_slide6_3_0.01mg per gram_DBA ChromA (cropped)	Cyan 154	698.49	2371.02	3899.91	92.56	16.15	20.18	21.74	1454.2	0.262	25.13	Acinar only	53	9	0	0	0	0	0	0
6	310	Merge only_Panc_E9toP14_51a_slide6_3_0.01mg per gram_DBA ChromA (cropped)	Cyan 155	35146.1	2503.07	4256.97	70.48	73.68	55.51	61.26	45648.1	0.114	78.42	Acinar only	53	9	0	0	0	0	0	0
6	312	Merge only_Panc_E9toP14_51a_slide6_3_0.01mg per gram_DBA ChromA (cropped)	Cyan 156	38465.4	2262.55	3527.53	73.59	96.9	52.48	63.23	48782	0.113	105.87	Mixed	53	9	14	3548.83	2260.89	3503.07	59.58	5105.79
6	314	Merge only_Panc_E9toP14_51a_slide6_3_0.01mg per gram_DBA ChromA (cropped)	Cyan 157	1016.54	2210.66	3549.99	94.1	17.16	16.15	21.74	1886.4	0.259	17.32	Acinar only	53	9	0	0	0	0	0	0
6	316	Merge only_Panc_E9toP14_51a_slide6_3_0.01mg per gram_DBA ChromA (cropped)	Cyan 158	384.47	2098.09	3581	92.37	16.15	12.11	21.74	819.26	0.312	16.44	Acinar only	53	9	0	0	0	0	0	0
6	318	Merge only_Panc_E9toP14_51a_slide6_3_0.01mg per gram_DBA ChromA (cropped)	Cyan 159	70851.7	2291.27	3927.48	72.64	110.02	98.91	63.23	83915.4	0.0987	137.76	Acinar only	53	9	0	0	0	0	0	0
6	320	Merge only_Panc_E9toP14_51a_slide6_3_0.01mg per gram_DBA ChromA (cropped)	Cyan 160	444.86	2350.74	3949.12	95.38	10.09	12.11	23.71	927.89	0.304	21.56	Mixed	53	9	0	0	0	0	0	0
6	322	Merge only_Panc_E9toP14_51a_slide6_3_0.01mg per gram_DBA ChromA (cropped)	Cyan 161	82.53	2469.25	4081.28	99.81	7.07	8.07	11.86	194.99	0.47	11.5	Acinar only	53	9	0	0	0	0	0	0
6	324	Merge only_Panc_E9toP14_51a_slide6_3_0.01mg per gram_DBA ChromA (cropped)	Cyan 162	84.54	2474.92	4100.77	100.49	5.05	6.06	15.81	196.88	0.473	14.41	Acinar only	53	9	0	0	0	0	0	0
6	326	Merge only_Panc_E9toP14_51a_slide6_3_0.01mg per gram_DBA ChromA (cropped)	Cyan 163	225.45	2361.82	4010.65	101.22	12.11	8.07	15.81	501.71	0.357	14.69	Acinar only	53	9	0	0	0	0	0	0
6	328	Merge only_Panc_E9toP14_51a_slide6_3_0.01mg per gram_DBA ChromA (cropped)	Cyan 164	251.62	2386.4	4028.55	99.7	8.08	12.11	15.81	561.98	0.343	11.68	Acinar only	53	9	0	0	0	0	0	0
6	330	Merge only_Panc_E9toP14_51a_slide6_3_0.01mg per gram_DBA ChromA (cropped)	Cyan 165	88.57	2237.21	3683.6	96.96	8.08	6.06	13.83	210.06	0.457	8.34	Acinar only	53	9	0	0	0	0	0	0
6	332	Merge only_Panc_E9toP14_51a_slide6_3_0.01mg per gram_DBA ChromA (cropped)	Cyan 166	499.21	2480.32	4113.83	96.98	13.12	15.14	21.74	1131.69	0.269	17.81	Acinar only	53	9	0	0	0	0	0	0
6	334	Merge only_Panc_E9toP14_51a_slide6_3_0.01mg per gram_DBA ChromA (cropped)	Cyan 167	766.93	2275.17	3636.41	102.81	13.12	21.19	19.76	1586.6	0.255	20.68	Acinar only	53	9	0	0	0	0	0	0
6	336	Merge only_Panc_E9toP14_51a_slide6_3_0.01mg per gram_DBA ChromA (cropped)	Cyan 168	72.47	2196.12	3661.82	100.94	4.04	6.06	11.86	159.23	0.528	7.79	Acinar only	53	9	0	0	0	0	0	0
6	338	Merge only_Panc_E9toP14_51a_slide6_3_0.01mg per gram_DBA ChromA (cropped)	Cyan 169	1095.04	2232.71	3693.02	97.95	16.15	17.16	25.69	2000.99	0.257	22.43	Acinar only	53	9	0	0	0	0	0	0
6	340	Merge only_Panc_E9toP14_51a_slide6_3_0.01mg per gram_DBA ChromA (cropped)	Cyan 170	15109.2	2185.76	3686.67	83.12	93.87	88.81	51.38	23687.9	0.125	125.73	Acinar only	53	9	0	0	0	0	0	0
6	342	Merge only_Panc_E9toP14_51a_slide6_3_0.01mg per gram_DBA ChromA (cropped)	Cyan 171	322.07	2371.86	3911.76	94.64	13.12	11.1	17.78	702.14	0.324	15.68	Acinar only	53	9	0	0	0	0	0	0
6	344	Merge only_Panc_E9toP14_51a_slide6_3_0.01mg per gram_DBA ChromA (cropped)	Cyan 172	1157.44	2481.06	4100	97.33	23.22	26.24	27.66	2413.13	0.221	31.69	Acinar only	53	9	0	0	0	0	0	0
6	346	Merge only_Panc_E9toP14_51a_slide6_3_0.01mg per gram_DBA ChromA (cropped)	Cyan 173	495.19	2290.56	3633.97	104.36	10.09	14.13	17.78	1008.25	0.3	14.57	Acinar only	53	9	0	0	0	0	0	0
6	348	Merge only_Panc_E9toP14_51a_slide6_3_0.01mg per gram_DBA ChromA (cropped)	Cyan 174	90.58	2236.98	3698.69	104.64	6.06	11.1	11.86	237.66	0.41	12.86	Acinar only	53	9	0	0	0	0	0	0
6	350	Merge only_Panc_E9toP14_51a_slide6_3_0.01mg per gram_DBA ChromA (cropped)	Cyan 175	527.39	2489.4	4126.62	100.47	17.16	11.1	17.78	1169.75	0.27	17.73	Acinar only	53	9	0	0	0	0	0	0
6	352	Merge only_Panc_E9toP14_51a_slide6_3_0.01mg per gram_DBA ChromA (cropped)	Cyan 176	668.3	2366.17	3936.16	101.62	17.16	17.16	25.69	1502.22	0.246	19.45	Acinar only	53	9	0	0	0	0	0	0
6	354	Merge only_Panc_E9toP14_51a_slide6_3_0.01mg per gram_DBA ChromA (cropped)	Cyan 177	189326	2444.11	4062.04	68	160.49	179.64	77.06	235340	0.0678	183.63	Mixed	53	9	0	0	0	0	0	0
6	356	Merge only_Panc_E9toP14_51a_slide6_3_0.01mg per gram_DBA ChromA (cropped)	Cyan 178	114360	2314.38	3786.97	80.99	108	177.63	71.14	171700	0.0664	184.21	Mixed	53	9	0	0	0	0	0	0
4	8	Merge only_Panc_E9toP14_51a_slide6_3_0.01mg per gram_DBA ChromA (cropped)	Red 3	213.37	1993.3	3107.58	15.86	8.08	16.15	9.88	365.92	0.472	15.56	Ductal only	53	9	0	0	0	0	0	0
4	34	Merge only_Panc_E9toP14_51a_slide6_3_0.01mg per gram_DBA ChromA (cropped)	Red 16	106.69	1912.1	2457.36	42.65	4.04	8.07	7.9	163.84	0.664	7.4	Acinar only	53	9	0	0	0	0	0	0
4	40	Merge only_Panc_E9toP14_51a_slide6_3_0.01mg per gram_DBA ChromA (cropped)	Red 19	76.49	1891.83	2456.11	42.85	4.04	7.06	5.93	129.53	0.673	7.05	Acinar only	53	9	0	0	0	0	0	0
4	80	Merge only_Panc_E9toP14_51a_slide6_3_0.01mg per gram_DBA ChromA (cropped)	Red 39	1662.69	1854	3111.84	72.21	26.24	34.31	19.76	1767.84	0.384	39.92	Acinar only	53	9	0	0	0	0	0	0
4	84	Merge only_Panc_E9toP14_51a_slide6_3_0.01mg per gram_DBA ChromA (cropped)	Red 41	875.63	1789.98	2969.01	77.31	10.09	11.1	19.76	727.62	0.608	17.62	Acinar only	53	9	0	0	0	0	0	0
4	86	Merge only_Panc_E9toP14_51a_slide6_3_0.01mg per gram_DBA ChromA (cropped)	Red 42	692.45	1901.11	2319.34	82.23	10.09	12.11	17.78	669.37	0.565	17.01	Acinar only	53	9	0	0	0	0	0	0
4	88	Merge only_Panc_E9toP14_51a_slide6_3_0.01mg per gram_DBA ChromA (cropped)	Red 43	853.49	1814.94	2565.09	81.39	19.18	10.09	15.81	964.33	0.451	18.86	Acinar only	53	9	0	0	0	0	0	0
4	90	Merge only_Panc_E9toP14_51a_slide6_3_0.01mg per gram_DBA ChromA (cropped)	Red 44	428.76	1845.94	2572.25	78.05	14.13	10.09	15.81	550.59	0.499	14.59	Acinar only	53	9	0	0	0	0	0	0
4	92	Merge only_Panc_E9toP14_51a_slide6_3_0.01mg per gram_DBA ChromA (cropped)	Red 45	1119.2	1877.33	2623.4	78.8	9.08	22.2	21.74	1034.07	0.504	24.28	Acinar only	53	9	0	0	0	0	0	0
4	94	Merge only_Panc_E9toP14_51a_slide6_3_0.01mg per gram_DBA ChromA (cropped)	Red 46	283.83	2206.65	2793.85	78.96	8.08	11.1	9.88	370.23	0.564	11.93	Acinar only	53	9	0	0	0	0	0	0
4	96	Merge only_Panc_E9toP14_51a_slide6_3_0.01mg per gram_DBA ChromA (cropped)	Red 47	2330.99	1806.95	3106.19	78.59	12.11	26.24	23.71	2126.54	0.4	27.12	Ductal only	53	9	0	0	0	0	0	0
4	98	Merge only_Panc_E9toP14_51a_slide6_3_0.01mg per gram_DBA ChromA (cropped)	Red 48	946.09	2231.79	2815.81	80.69	12.11	12.11	17.78	806.86	0.578	14.64	Acinar only	53	9	0	0	0	0	0	0
4	100	Merge only_Panc_E9toP14_51a_slide6_3_0.01mg per gram_DBA ChromA (cropped)	Red 49	74.48	1729.14	3105.26	80.21	5.05	7.06	7.9	178.21	0.48	7.51	Ductal only	53	9	0	0	0	0	0	0
4	102	Merge only_Panc_E9toP14_51a_slide6_3_0.01mg per gram_DBA ChromA (cropped)	Red 50	110.71	1922.14	2322.29	83.49	6.06	7.06	11.86	233.65	0.477	11.81	Acinar only	53	9	0	0	0	0	0	0
4	104	Merge only_Panc_E9toP14_51a_slide6_3_0.01mg per gram_DBA ChromA (cropped)	Red 51	456.94	2220.21	2816.09	80.7	9.08	12.11	13.83	502.8	0.571	12.75	Acinar only	53	9	0	0	0	0	0	0
4	106	Merge only_Panc_E9toP14_51a_slide6_3_0.01mg per gram_DBA ChromA (cropped)	Red 52	1211.79	1981.8	2941.89	93.63	17.16	12.11	27.66	1182.74	0.465	21.48	Acinar only	53	9	0	0	0	0	0	0
4	108	Merge only_Panc_E9toP14_51a_slide6_3_0.01mg per gram_DBA ChromA (cropped)	Red 53	1328.55	1729.26	3122.81	83.37	12.11	31.29	21.74	1662.61	0.352	31.31	Mixed	53	9	0	0	0	0	0	0
4	110	Merge only_Panc_E9toP14_51a_slide6_3_0.01mg per gram_DBA ChromA (cropped)	Red 54	74.48	1792.81	3139.71	86.04	3.03	5.05	11.86	134.3	0.637	9.98	Acinar only	53	9	0	0	0	0	0	0
4	112	Merge only_Panc_E9toP14_51a_slide6_3_0.01mg per gram_DBA ChromA (cropped)	Red 55	551.55	1873.25	2539.82	89.84	10.09	12.11	15.81	711.81	0.457	16.79	Acinar only	53	9	0	0	0	0	0	0
4	114	Merge only_Panc_E9toP14_51a_slide6_3_0.01mg per gram_DBA ChromA (cropped)	Red 56	104.67	2176.83	2697.28	86.15	9.08	6.06	13.83	239.97	0.448	9.03	Acinar only	53	9	0	0	0	0	0	0
4	116	Merge only_Panc_E9toP14_51a_slide6_3_0.01mg per gram_DBA ChromA (cropped)	Red 57	1485.56	1798.59	3078.87	84.5	14.13	14.13	27.66	1310.96	0.48	18.14	Mixed	53	9	0	0	0	0	0	0
4	118	Merge only_Panc_E9toP14_51a_slide6_3_0.01mg per gram_DBA ChromA (cropped)	Red 58	289.86	1719.58	3138.66	84.78	11.1	10.09	15.81	416.18	0.509	15	Acinar only	53	9	0	0	0	0	0	0
4	120	Merge only_Panc_E9toP14_51a_slide6_3_0.01mg per gram_DBA ChromA (cropped)	Red 59	917.9	2178.44	2735.31	91.46	15.14	13.12	15.81	986.42	0.463	16.87	Acinar only	53	9	0	0	0	0	0	0
4	122	Merge only_Panc_E9toP14_51a_slide6_3_0.01mg per gram_DBA ChromA (cropped)	Red 60	3905.12	2201.86	2778.73	80.37	25.23	41.38	27.66	3334.01	0.36	44.74	Acinar only	53	9	0	0	0	0	0	0
4	124	Merge only_Panc_E9toP14_51a_slide6_3_0.01mg per gram_DBA ChromA (cropped)	Red 61	1932.43	1828.22	3078.44	84.18	22.21	23.21	23.71	1788.91	0.419	27.3	Acinar only	53	9	0	0	0	0	0	0
4	126	Merge only_Panc_E9toP14_51a_slide6_3_0.01mg per gram_DBA ChromA (cropped)	Red 62	1227.9	2218.64	3370.12	93.68	17.16	19.18	19.76	1293.01	0.429	24.49	Acinar only	53	9	0	0	0	0	0	0
4	128	Merge only_Panc_E9toP14_51a_slide6_3_0.01mg per gram_DBA ChromA (cropped)	Red 63	491.16	2104.3	2442.09	94.61	9.08	10.09	15.81	518.03	0.581	12.82	Acinar only	53	9	0	0	0	0	0	0
4	130	Merge only_Panc_E9toP14_51a_slide6_3_0.01mg per gram_DBA ChromA (cropped)	Red 64	80.52	2159.36	2729.83	95.05	8.08	6.06	9.88	186.83	0.483	9.54	Acinar only	53	9	0	0	0	0	0	0
4	134	Merge only_Panc_E9toP14_51a_slide6_3_0.01mg per gram_DBA ChromA (cropped)	Red 66	1413.09	1780.19	3140.1	85.76	15.14	20.18	23.71	1367.16	0.445	22.59	Ductal only	53	9	0	0	0	0	0	0
4	138	Merge only_Panc_E9toP14_51a_slide6_3_0.01mg per gram_DBA ChromA (cropped)	Red 68	1020.56	2032.52	2444.24	105.07	15.14	9.08	19.76	974.73	0.503	16.69	Acinar only	53	9	0	0	0	0	0	0
4	140	Merge only_Panc_E9toP14_51a_slide6_3_0.01mg per gram_DBA ChromA (cropped)	Red 69	1078.94	2166.18	2707.98	90.84	14.13	20.18	27.66	1240.26	0.41	24.02	Acinar only	53	9	0	0	0	0	0	0
4	142	Merge only_Panc_E9toP14_51a_slide6_3_0.01mg per gram_DBA ChromA (cropped)	Red 70	201.29	1835.27	3065.82	101.8	9.08	7.06	13.83	314.64	0.528	9.49	Acinar only	53	9	0	0	0	0	0	0
4	144	Merge only_Panc_E9toP14_51a_slide6_3_0.01mg per gram_DBA ChromA (cropped)	Red 71	72.47	1743.67	3068.47	105.28	7.07	4.04	13.83	175.22	0.48	11.09	Ductal only	53	9	0	0	0	0	0	0
4	146	Merge only_Panc_E9toP14_51a_slide6_3_0.01mg per gram_DBA ChromA (cropped)	Red 72	1330.56	1848.51	3057.29	99.21	20.19	16.15	21.74	1284.57	0.455	24.54	Acinar only	53	9	0	0	0	0	0	0
4	148	Merge only_Panc_E9toP14_51a_slide6_3_0.01mg per gram_DBA ChromA (cropped)	Red 73	132.85	1971.2	2705.95	110.24	7.07	8.07	15.81	252.94	0.498	8.9	Acinar only	53	9	0	0	0	0	0	0
4	150	Merge only_Panc_E9toP14_51a_slide6_3_0.01mg per gram_DBA ChromA (cropped)	Red 74	243.57	1761.22	2585.33	108.97	10.09	7.06	15.81	358.69	0.526	10.14	Acinar only	53	9	0	0	0	0	0	0
4	152	Merge only_Panc_E9toP14_51a_slide6_3_0.01mg per gram_DBA ChromA (cropped)	Red 75	344.21	1963.4	2712.15	110.77	8.08	11.1	15.81	529.36	0.449	10.72	Acinar only	53	9	0	0	0	0	0	0
1	2	Merge only_Panc_E9toP14_51a_slide6_3_0.01mg per gram_DBA ChromA (cropped)	Yellow 1	134.87	676.21	6874.39	22.33	4.04	13.12	9.88	264.7	0.48	13.82	Acinar only	53	9	0	0	0	0	0	0
1	4	Merge only_Panc_E9toP14_51a_slide6_3_0.01mg per gram_DBA ChromA (cropped)	Yellow 2	1328.55	661	6913.97	27.13	19.18	28.26	23.71	1671.86	0.35	30.27	Acinar only	53	9	0	0	0	0	0	0
1	6	Merge only_Panc_E9toP14_51a_slide6_3_0.01mg per gram_DBA ChromA (cropped)	Yellow 3	2131.71	688.51	6912.53	41.11	20.19	40.37	27.66	2423.03	0.331	46.42	Acinar only	53	9	0	0	0	0	0	0
1	8	Merge only_Panc_E9toP14_51a_slide6_3_0.01mg per gram_DBA ChromA (cropped)	Yellow 4	970.24	604.86	6975.75	42.18	22.21	21.19	17.78	1111.16	0.427	28.47	Acinar only	53	9	0	0	0	0	0	0
1	10	Merge only_Panc_E9toP14_51a_slide6_3_0.01mg per gram_DBA ChromA (cropped)	Yellow 5	1038.68	1189.07	6902.98	46.88	24.23	15.14	25.69	1268.66	0.391	29.52	Acinar only	53	9	0	0	0	0	0	0
1	12	Merge only_Panc_E9toP14_51a_slide6_3_0.01mg per gram_DBA ChromA (cropped)	Yellow 6	110.71	1151.26	6902.85	53.32	7.07	10.09	11.86	230.75	0.483	11.96	Acinar only	53	9	0	0	0	0	0	0
1	14	Merge only_Panc_E9toP14_51a_slide6_3_0.01mg per gram_DBA ChromA (cropped)	Yellow 7	4464.72	771.32	6614.83	48.46	31.29	41.38	27.66	4595.9	0.285	43.27	Islet only	53	9	15	210222	735.41	6617.96	47.21	139176
1	16	Merge only_Panc_E9toP14_51a_slide6_3_0.01mg per gram_DBA ChromA (cropped)	Yellow 8	664.27	719.39	7062.49	64.27	14.13	8.07	21.74	791.5	0.465	16.55	Acinar only	53	9	0	0	0	0	0	0
1	18	Merge only_Panc_E9toP14_51a_slide6_3_0.01mg per gram_DBA ChromA (cropped)	Yellow 9	185.19	1188.73	6805.45	58.59	10.09	8.07	13.83	344.31	0.456	12.95	Acinar only	53	9	0	0	0	0	0	0
1	20	Merge only_Panc_E9toP14_51a_slide6_3_0.01mg per gram_DBA ChromA (cropped)	Yellow 10	3550.84	642.89	6770.12	53.16	38.36	18.17	39.52	3479.62	0.323	48.94	Islet only	53	9	16	297089	680.16	6796.8	52.65	185563
1	22	Merge only_Panc_E9toP14_51a_slide6_3_0.01mg per gram_DBA ChromA (cropped)	Yellow 11	1129.26	1213.2	6880.48	76.33	13.12	10.09	29.64	1163.05	0.451	28.44	Ductal only	53	9	0	0	0	0	0	0
1	24	Merge only_Panc_E9toP14_51a_slide6_3_0.01mg per gram_DBA ChromA (cropped)	Yellow 12	120.78	734.94	7066.89	72.35	7.07	6.06	17.78	253.07	0.467	16.44	Acinar only	53	9	0	0	0	0	0	0
1	26	Merge only_Panc_E9toP14_51a_slide6_3_0.01mg per gram_DBA ChromA (cropped)	Yellow 13	80.52	728.95	7063.22	70.44	7.07	4.04	11.86	161.54	0.558	10.16	Acinar only	53	9	0	0	0	0	0	0
1	28	Merge only_Panc_E9toP14_51a_slide6_3_0.01mg per gram_DBA ChromA (cropped)	Yellow 14	779.01	1167.51	6919	79.72	15.14	10.09	21.74	954.26	0.429	22.19	Acinar only	53	9	0	0	0	0	0	0
1	30	Merge only_Panc_E9toP14_51a_slide6_3_0.01mg per gram_DBA ChromA (cropped)	Yellow 15	2212.23	745.85	6942.31	66.71	32.3	21.19	29.64	2293.7	0.358	32.94	Acinar only	53	9	0	0	0	0	0	0
1	32	Merge only_Panc_E9toP14_51a_slide6_3_0.01mg per gram_DBA ChromA (cropped)	Yellow 16	1421.14	1213.85	6802.05	74.78	25.23	21.19	27.66	1634.26	0.374	32.63	Acinar only	53	9	0	0	0	0	0	0
1	34	Merge only_Panc_E9toP14_51a_slide6_3_0.01mg per gram_DBA ChromA (cropped)	Yellow 17	940.05	1202.44	6893.86	78.32	15.14	12.11	31.62	1122.26	0.414	27.12	Acinar only	53	9	0	0	0	0	0	0
1	36	Merge only_Panc_E9toP14_51a_slide6_3_0.01mg per gram_DBA ChromA (cropped)	Yellow 18	4492.9	1609.18	6434.19	55.57	67.63	29.27	49.4	4690.98	0.281	78.17	Acinar only	53	9	0	0	0	0	0	0
1	38	Merge only_Panc_E9toP14_51a_slide6_3_0.01mg per gram_DBA ChromA (cropped)	Yellow 19	1028.62	1234.02	6794.19	83.88	15.14	20.18	21.74	1307.23	0.377	27.04	Acinar only	53	9	0	0	0	0	0	0
1	40	Merge only_Panc_E9toP14_51a_slide6_3_0.01mg per gram_DBA ChromA (cropped)	Yellow 20	84.54	1547.97	6532.57	90	5.05	4.04	13.83	158.15	0.589	11.94	Acinar only	53	9	0	0	0	0	0	0
1	42	Merge only_Panc_E9toP14_51a_slide6_3_0.01mg per gram_DBA ChromA (cropped)	Yellow 21	2324.95	1746.57	6586.35	85.94	29.27	69.64	23.71	3395.56	0.25	72.26	Acinar only	53	9	0	0	0	0	0	0
1	44	Merge only_Panc_E9toP14_51a_slide6_3_0.01mg per gram_DBA ChromA (cropped)	Yellow 22	1384.91	1558.97	6556.18	90.56	20.19	22.2	21.74	1838.78	0.327	26.21	Acinar only	53	9	0	0	0	0	0	0
1	46	Merge only_Panc_E9toP14_51a_slide6_3_0.01mg per gram_DBA ChromA (cropped)	Yellow 23	6183.77	574.81	6781.78	69.66	44.41	47.43	65.21	6349.23	0.257	65.99	Acinar only	53	9	0	0	0	0	0	0
1	48	Merge only_Panc_E9toP14_51a_slide6_3_0.01mg per gram_DBA ChromA (cropped)	Yellow 24	92.6	1543.47	6530.83	90.6	5.05	4.04	15.81	192.06	0.515	14.12	Acinar only	53	9	0	0	0	0	0	0
7	2	Merge only_Panc_E9toP14_51a_slide6_3_0.01mg per gram_DBA ChromA (cropped)	Green 1	434.8	649	6439.23	20.51	10.09	13.12	13.83	537.73	0.516	15.08	Acinar only	53	9	0	0	0	0	0	0
7	4	Merge only_Panc_E9toP14_51a_slide6_3_0.01mg per gram_DBA ChromA (cropped)	Green 2	187.2	580.17	6527.47	19.29	7.07	7.06	11.86	269.52	0.587	9.85	Acinar only	53	9	0	0	0	0	0	0
7	6	Merge only_Panc_E9toP14_51a_slide6_3_0.01mg per gram_DBA ChromA (cropped)	Green 3	394.54	670.77	6486.98	27.43	12.11	10.09	19.76	559.04	0.465	13.52	Islet only	53	9	17	89431.2	699.73	6448.2	25.15	104799
7	8	Merge only_Panc_E9toP14_51a_slide6_3_0.01mg per gram_DBA ChromA (cropped)	Green 4	74.48	591.96	6545.66	32.2	6.06	5.05	13.83	173.26	0.494	10.86	Acinar only	53	9	0	0	0	0	0	0
7	10	Merge only_Panc_E9toP14_51a_slide6_3_0.01mg per gram_DBA ChromA (cropped)	Green 5	845.44	691.16	6510.15	35.14	12.11	9.08	23.71	873.08	0.495	19.94	Islet only	53	9	17	89431.2	699.73	6448.2	25.15	104799
7	12	Merge only_Panc_E9toP14_51a_slide6_3_0.01mg per gram_DBA ChromA (cropped)	Green 6	100.65	576.27	6481.56	41.42	5.05	7.06	9.88	169.19	0.618	6.45	Acinar only	53	9	0	0	0	0	0	0
7	14	Merge only_Panc_E9toP14_51a_slide6_3_0.01mg per gram_DBA ChromA (cropped)	Green 7	233.5	534.82	6494.1	41.7	6.06	8.07	11.86	281.94	0.65	9.28	Acinar only	53	9	0	0	0	0	0	0
7	16	Merge only_Panc_E9toP14_51a_slide6_3_0.01mg per gram_DBA ChromA (cropped)	Green 8	82.53	534.43	6503.64	43.71	4.04	5.05	13.83	168.72	0.543	11.86	Acinar only	53	9	0	0	0	0	0	0
7	18	Merge only_Panc_E9toP14_51a_slide6_3_0.01mg per gram_DBA ChromA (cropped)	Green 9	157.01	522.74	6441.26	50.19	5.05	6.06	15.81	264.6	0.532	14.55	Acinar only	53	9	0	0	0	0	0	0
7	20	Merge only_Panc_E9toP14_51a_slide6_3_0.01mg per gram_DBA ChromA (cropped)	Green 10	418.69	509.2	6463.28	47.18	9.08	11.1	23.71	622.16	0.435	23.97	Acinar only	53	9	0	0	0	0	0	0
7	22	Merge only_Panc_E9toP14_51a_slide6_3_0.01mg per gram_DBA ChromA (cropped)	Green 11	279.8	527.04	6435.75	57.03	8.08	7.06	17.78	377.28	0.548	13.91	Acinar only	53	9	0	0	0	0	0	0
7	24	Merge only_Panc_E9toP14_51a_slide6_3_0.01mg per gram_DBA ChromA (cropped)	Green 12	241.55	527.68	6443.07	57.8	7.07	7.06	19.76	425.14	0.441	18.01	Acinar only	53	9	0	0	0	0	0	0
7	26	Merge only_Panc_E9toP14_51a_slide6_3_0.01mg per gram_DBA ChromA (cropped)	Green 13	730.7	538.53	6442.53	56.17	15.14	16.15	23.71	1161.23	0.338	22.8	Acinar only	53	9	0	0	0	0	0	0
7	28	Merge only_Panc_E9toP14_51a_slide6_3_0.01mg per gram_DBA ChromA (cropped)	Green 14	336.16	525.94	6455.55	55.97	8.08	8.07	15.81	468.58	0.499	15.56	Acinar only	53	9	0	0	0	0	0	0
7	30	Merge only_Panc_E9toP14_51a_slide6_3_0.01mg per gram_DBA ChromA (cropped)	Green 15	193.24	513.94	6469.95	57.06	6.06	7.06	11.86	297.3	0.544	11.98	Acinar only	53	9	0	0	0	0	0	0
7	32	Merge only_Panc_E9toP14_51a_slide6_3_0.01mg per gram_DBA ChromA (cropped)	Green 16	269.73	523.57	6467.52	50.73	7.07	8.07	17.78	369.1	0.547	14.76	Acinar only	53	9	0	0	0	0	0	0
7	34	Merge only_Panc_E9toP14_51a_slide6_3_0.01mg per gram_DBA ChromA (cropped)	Green 17	130.84	587.46	6559.76	75.51	7.07	8.07	13.83	261.51	0.477	9.54	Acinar only	53	9	0	0	0	0	0	0
1	2	5.1a_s5_3	Yellow 1	80.42	383.48	1169.25	8.57	6.06	7.57	11.86	216.66	0.416	8.44	Acinar only	14	3	0	0	0	0	0	0
1	4	5.1a_s5_3	Yellow 2	106.47	959.29	1327.97	16.06	6.81	12.87	15.81	345.91	0.314	15.8	Acinar only	14	3	0	0	0	0	0	0
1	6	5.1a_s5_3	Yellow 3	133.65	914.01	1382.42	15.37	8.33	9.09	11.86	400.14	0.316	11.46	Acinar only	14	3	0	0	0	0	0	0
1	8	5.1a_s5_3	Yellow 4	124.59	876.52	1066.27	19.78	6.06	9.09	11.86	269.56	0.448	8.86	Acinar only	14	3	0	0	0	0	0	0
1	10	5.1a_s5_3	Yellow 5	1581.16	615.33	822.85	26.68	27.26	19.68	27.66	2207.06	0.297	34.25	Islet only	14	3	20	1.11492e+06	558.01	898.86	36.7	839582
1	12	5.1a_s5_3	Yellow 6	2197.32	666.03	872.55	26.15	25.74	37.1	25.69	2982.59	0.274	42	Islet only	14	3	20	1.11492e+06	558.01	898.86	36.7	839582
1	14	5.1a_s5_3	Yellow 7	88.35	878.99	1387.73	26.75	6.81	6.81	23.71	289.34	0.332	13.08	Acinar only	14	3	0	0	0	0	0	0
1	16	5.1a_s5_3	Yellow 8	35.11	832.17	1389.38	29.77	6.06	3.79	13.83	119.11	0.435	13.07	Acinar only	14	3	0	0	0	0	0	0
1	18	5.1a_s5_3	Yellow 9	166.5	612.81	1032.13	30.8	6.81	10.6	13.83	458.34	0.319	10.71	Acinar only	14	3	0	0	0	0	0	0
1	20	5.1a_s5_3	Yellow 10	130.25	574.29	1059.09	23.47	7.57	8.33	11.86	309.31	0.402	8.15	Acinar only	14	3	0	0	0	0	0	0
1	22	5.1a_s5_3	Yellow 11	1437.32	829.79	1234.01	21.62	19.68	35.58	21.74	3638.83	0.169	37.04	Acinar only	14	3	0	0	0	0	0	0
1	24	5.1a_s5_3	Yellow 12	208.41	562.06	1041.34	25.9	6.81	9.09	15.81	431.93	0.394	11.51	Acinar only	14	3	0	0	0	0	0	0
1	26	5.1a_s5_3	Yellow 13	581.04	639.46	1045.63	25.53	12.87	13.63	19.76	1185.41	0.284	14.7	Acinar only	14	3	0	0	0	0	0	0
1	28	5.1a_s5_3	Yellow 14	191.42	835.53	1071.09	30.76	7.57	11.36	13.83	496.81	0.323	11.34	Acinar only	14	3	0	0	0	0	0	0
1	30	5.1a_s5_3	Yellow 15	390.76	847.46	1103.9	26.84	12.11	9.84	19.76	876.14	0.295	13.61	Acinar only	14	3	0	0	0	0	0	0
1	32	5.1a_s5_3	Yellow 16	4236.06	1020.36	966.28	14.17	34.83	22.71	39.52	5513.73	0.23	36.33	Islet only	14	3	21	96424.8	1025.2	975.65	21.58	63924.7
1	34	5.1a_s5_3	Yellow 17	389.63	590.08	1041.02	26.02	12.11	10.6	17.78	880.59	0.293	13.48	Acinar only	14	3	0	0	0	0	0	0
1	36	5.1a_s5_3	Yellow 18	166.5	757.19	1098.12	29.57	11.36	7.57	15.81	453.57	0.323	10.81	Acinar only	14	3	0	0	0	0	0	0
1	38	5.1a_s5_3	Yellow 19	313.74	513.19	1108.7	26.07	9.84	14.38	17.78	694.99	0.321	14.51	Acinar only	14	3	0	0	0	0	0	0
1	40	5.1a_s5_3	Yellow 20	1687.63	528.54	1110.23	20.26	21.96	35.58	25.69	4002.71	0.171	37.61	Acinar only	14	3	0	0	0	0	0	0
1	42	5.1a_s5_3	Yellow 21	149.51	830.78	1155.06	23.71	8.33	6.81	15.81	392.55	0.347	8.69	Acinar only	14	3	0	0	0	0	0	0
1	44	5.1a_s5_3	Yellow 22	98.54	850.87	1233.41	28.98	8.33	5.3	11.86	279.26	0.369	7.72	Acinar only	14	3	0	0	0	0	0	0
1	46	5.1a_s5_3	Yellow 23	38.51	825.74	1388.64	22.67	6.81	3.03	11.86	125.3	0.44	11.59	Acinar only	14	3	0	0	0	0	0	0
1	48	5.1a_s5_3	Yellow 24	217.47	806.68	1058.03	32.08	12.87	9.84	13.83	566.42	0.309	14.1	Acinar only	14	3	0	0	0	0	0	0
1	50	5.1a_s5_3	Yellow 25	1353.5	580.68	1073.28	28.26	24.23	20.44	19.76	3245.66	0.182	25.05	Acinar only	14	3	0	0	0	0	0	0
1	52	5.1a_s5_3	Yellow 26	246.91	720.11	1166.06	32.79	9.09	7.57	15.81	568.34	0.335	10.66	Acinar only	14	3	0	0	0	0	0	0
1	54	5.1a_s5_3	Yellow 27	608.23	812.92	1234.82	24.83	14.38	15.14	21.74	1480.89	0.234	17.5	Acinar only	14	3	0	0	0	0	0	0
1	56	5.1a_s5_3	Yellow 28	89.48	459.22	1107.27	30.79	6.81	6.06	13.83	264.74	0.365	9.28	Acinar only	14	3	0	0	0	0	0	0
1	58	5.1a_s5_3	Yellow 29	3037.73	453.56	1121.85	22.22	21.2	34.07	31.62	7395.91	0.137	34.54	Acinar only	14	3	0	0	0	0	0	0
1	60	5.1a_s5_3	Yellow 30	902.71	540.13	1126.4	26.34	23.47	17.41	17.78	2274.77	0.199	26.72	Acinar only	14	3	0	0	0	0	0	0
1	62	5.1a_s5_3	Yellow 31	164.23	380.71	1193.9	29.42	6.81	8.33	13.83	425.6	0.341	8.84	Acinar only	14	3	0	0	0	0	0	0
1	64	5.1a_s5_3	Yellow 32	624.08	749.41	959.2	37.4	15.14	12.87	23.71	1104.79	0.32	17.74	Acinar only	14	3	0	0	0	0	0	0
1	66	5.1a_s5_3	Yellow 33	588.97	820.52	1064.55	30.31	16.66	15.14	17.78	1367.86	0.248	16.46	Acinar only	14	3	0	0	0	0	0	0
1	68	5.1a_s5_3	Yellow 34	317.14	529.71	1072.7	34.42	9.09	6.81	23.71	529.03	0.425	21.95	Acinar only	14	3	0	0	0	0	0	0
1	70	5.1a_s5_3	Yellow 35	202.74	699.43	1158.9	34.32	7.57	8.33	11.86	446.26	0.374	12.51	Acinar only	14	3	0	0	0	0	0	0
1	72	5.1a_s5_3	Yellow 36	1235.71	496.69	1201.46	27.08	20.44	16.66	25.69	2472.8	0.225	23.83	Acinar only	14	3	0	0	0	0	0	0
1	74	5.1a_s5_3	Yellow 37	535.74	442.28	1210.05	37.63	12.11	13.63	19.76	1200.03	0.266	13.22	Acinar only	14	3	0	0	0	0	0	0
1	76	5.1a_s5_3	Yellow 38	831.36	640.6	795.54	29.59	11.36	9.09	27.66	1028.39	0.416	23.8	Acinar only	14	3	0	0	0	0	0	0
1	78	5.1a_s5_3	Yellow 39	190.28	602.46	1037.14	33.7	7.57	8.33	15.81	476.26	0.336	9.05	Acinar only	14	3	0	0	0	0	0	0
1	80	5.1a_s5_3	Yellow 40	767.93	746.85	1089.5	28.95	20.44	12.11	19.76	1597.69	0.254	20.69	Acinar only	14	3	0	0	0	0	0	0
1	82	5.1a_s5_3	Yellow 41	86.08	714.21	1160.62	35.49	6.81	6.06	11.86	255.12	0.37	8.61	Acinar only	14	3	0	0	0	0	0	0
1	84	5.1a_s5_3	Yellow 42	1446.38	621.46	917.23	40.1	13.63	18.93	35.57	2111.16	0.293	32.7	Acinar only	14	3	0	0	0	0	0	0
1	86	5.1a_s5_3	Yellow 43	6147.96	861.21	1078.3	26.97	47.7	28.01	35.57	13653.1	0.119	50.16	Acinar only	14	3	0	0	0	0	0	0
1	88	5.1a_s5_3	Yellow 44	1804.29	402.47	1194.44	31.99	30.28	19.68	23.71	4047.53	0.177	29.68	Acinar only	14	3	0	0	0	0	0	0
1	90	5.1a_s5_3	Yellow 45	9212.87	341.49	1199.59	29.05	34.07	38.61	41.5	16242.5	0.131	40.69	Acinar only	14	3	0	0	0	0	0	0
1	92	5.1a_s5_3	Yellow 46	79.28	448.13	1206.16	35.96	6.81	6.06	13.83	225.29	0.396	8.47	Acinar only	14	3	0	0	0	0	0	0
1	94	5.1a_s5_3	Yellow 47	32.85	818.55	1387.85	31.14	3.79	3.03	25.69	107.44	0.462	23.82	Acinar only	14	3	0	0	0	0	0	0
1	96	5.1a_s5_3	Yellow 48	155.17	793.54	994.62	41.57	8.33	7.57	13.83	368.31	0.379	11.18	Acinar only	14	3	0	0	0	0	0	0
1	98	5.1a_s5_3	Yellow 49	3135.14	690.37	1101.17	33.86	33.31	41.64	25.69	6546.06	0.158	41.19	Acinar only	14	3	0	0	0	0	0	0
1	100	5.1a_s5_3	Yellow 50	79.28	796.54	1124.98	39.63	7.57	5.3	11.86	231.74	0.385	8.2	Acinar only	14	3	0	0	0	0	0	0
1	102	5.1a_s5_3	Yellow 51	4443.34	851.33	1170.34	28.04	30.28	21.96	29.64	6492.79	0.201	31.12	Acinar only	14	3	0	0	0	0	0	0
1	104	5.1a_s5_3	Yellow 52	1694.43	450.34	1194.76	34.41	22.71	18.17	25.69	3694.49	0.186	22.16	Acinar only	14	3	0	0	0	0	0	0
1	106	5.1a_s5_3	Yellow 53	1176.81	1026.91	944.24	35.87	23.47	12.87	33.59	1712.92	0.315	34.73	Islet only	14	3	21	96424.8	1025.2	975.65	21.58	63924.7
1	108	5.1a_s5_3	Yellow 54	321.67	794.4	986.6	39.83	14.38	10.6	17.78	850.3	0.267	15.78	Acinar only	14	3	0	0	0	0	0	0
1	110	5.1a_s5_3	Yellow 55	108.73	701.32	1126.06	44.62	3.79	6.06	17.78	244.08	0.451	16.17	Acinar only	14	3	0	0	0	0	0	0
1	112	5.1a_s5_3	Yellow 56	735.08	711.4	1139.54	38.65	15.14	16.66	23.71	1753.71	0.225	19.79	Acinar only	14	3	0	0	0	0	0	0
1	114	5.1a_s5_3	Yellow 57	8802.86	481.44	1165.89	28.02	36.34	59.81	37.54	18004.1	0.115	61.76	Acinar only	14	3	0	0	0	0	0	0
1	116	5.1a_s5_3	Yellow 58	3258.6	798.83	862.45	45.68	36.34	15.14	41.5	4323.08	0.246	43.43	Acinar only	14	3	0	0	0	0	0	0
1	118	5.1a_s5_3	Yellow 59	1027.3	763.58	987.42	41.72	24.23	12.87	21.74	2147.74	0.229	24.98	Acinar only	14	3	0	0	0	0	0	0
1	120	5.1a_s5_3	Yellow 60	310.34	578.66	1020.78	44.57	10.6	6.81	21.74	612.22	0.362	12.1	Acinar only	14	3	0	0	0	0	0	0
1	122	5.1a_s5_3	Yellow 61	500.63	563.84	1045.23	46.12	11.36	9.84	21.74	887.51	0.344	21.76	Acinar only	14	3	0	0	0	0	0	0
1	124	5.1a_s5_3	Yellow 62	8883.28	746.96	1122.45	30.01	31.8	57.54	41.5	16001.1	0.13	59.22	Acinar only	14	3	0	0	0	0	0	0
1	126	5.1a_s5_3	Yellow 63	3485.13	883.21	1382.8	12.99	74.95	31.8	41.5	10292	0.108	83.74	Acinar only	14	3	0	0	0	0	0	0
1	128	5.1a_s5_3	Yellow 64	2855.38	696.31	883.19	37.56	33.31	18.93	37.54	3810.68	0.255	34.32	Islet only	14	3	20	1.11492e+06	558.01	898.86	36.7	839582
1	130	5.1a_s5_3	Yellow 65	2030.82	689.32	914.49	38.28	23.47	24.23	33.59	2818.81	0.275	29.35	Islet only	14	3	20	1.11492e+06	558.01	898.86	36.7	839582
1	132	5.1a_s5_3	Yellow 66	241.25	661.33	946.49	49.93	10.6	13.63	19.76	700.8	0.267	16.24	Acinar only	14	3	0	0	0	0	0	0
1	134	5.1a_s5_3	Yellow 67	291.09	840.42	1116.55	43.5	7.57	15.14	15.81	678.55	0.313	14.75	Acinar only	14	3	0	0	0	0	0	0
1	136	5.1a_s5_3	Yellow 68	2241.49	433.12	1186.48	38.35	19.68	28.77	29.64	5329.58	0.155	28.65	Acinar only	14	3	0	0	0	0	0	0
1	138	5.1a_s5_3	Yellow 69	282.03	672.73	978.93	46.63	12.11	9.09	17.78	715.37	0.291	11.75	Acinar only	14	3	0	0	0	0	0	0
1	140	5.1a_s5_3	Yellow 70	225.39	1064.68	1011.27	51.81	12.11	11.36	17.78	564.27	0.317	15.71	Acinar only	14	3	0	0	0	0	0	0
1	142	5.1a_s5_3	Yellow 71	541.4	768.61	1078.63	46.11	12.87	9.84	21.74	814.03	0.395	12.53	Acinar only	14	3	0	0	0	0	0	0
1	144	5.1a_s5_3	Yellow 72	198.21	873.47	1152.99	47.62	8.33	8.33	19.76	502.15	0.327	16.64	Acinar only	14	3	0	0	0	0	0	0
1	146	5.1a_s5_3	Yellow 73	222	771.94	854.24	55.05	6.06	9.84	19.76	424.02	0.418	12.09	Acinar only	14	3	0	0	0	0	0	0
1	148	5.1a_s5_3	Yellow 74	124.59	834.79	1090.41	53.32	7.57	7.57	13.83	329.95	0.366	10.95	Acinar only	14	3	0	0	0	0	0	0
1	150	5.1a_s5_3	Yellow 75	236.72	879.05	1147.17	46.02	10.6	11.36	17.78	619.22	0.299	13.76	Acinar only	14	3	0	0	0	0	0	0
1	152	5.1a_s5_3	Yellow 76	83.82	814.54	1013.09	50.49	6.06	6.81	13.83	251.09	0.369	7.75	Acinar only	14	3	0	0	0	0	0	0
1	154	5.1a_s5_3	Yellow 77	148.38	807.51	1030.22	51.42	7.57	7.57	15.81	395.34	0.343	8.57	Acinar only	14	3	0	0	0	0	0	0
1	156	5.1a_s5_3	Yellow 78	6890.97	714.94	1086.67	39.19	42.4	69.65	41.5	9039.81	0.194	71.17	Mixed	14	3	22	52336.9	704.82	1042.66	30.59	35994.5
1	158	5.1a_s5_3	Yellow 79	405.48	855.03	1142.7	51.92	15.14	12.11	19.76	1028.1	0.258	17.86	Acinar only	14	3	0	0	0	0	0	0
1	160	5.1a_s5_3	Yellow 80	12729.7	376.79	1172.86	30.02	38.61	50.73	55.33	24824.8	0.106	53.08	Acinar only	14	3	0	0	0	0	0	0
1	162	5.1a_s5_3	Yellow 81	77.02	919.03	1260.4	53.03	6.06	6.81	11.86	208.58	0.42	7.27	Acinar only	14	3	0	0	0	0	0	0
1	164	5.1a_s5_3	Yellow 82	371.51	680.52	951.42	51.94	15.9	12.11	15.81	971.15	0.257	19.14	Acinar only	14	3	0	0	0	0	0	0
1	166	5.1a_s5_3	Yellow 83	1559.64	391.77	1040.09	50.72	12.11	24.98	35.57	2221.49	0.293	32.56	Acinar only	14	3	0	0	0	0	0	0
1	168	5.1a_s5_3	Yellow 84	86.08	828.63	1086.63	57.98	6.81	6.81	11.86	268.39	0.351	11.61	Acinar only	14	3	0	0	0	0	0	0
1	170	5.1a_s5_3	Yellow 85	428.14	719.47	1136.53	55.38	14.38	10.6	25.69	1168.86	0.235	15.83	Acinar only	14	3	0	0	0	0	0	0
1	172	5.1a_s5_3	Yellow 86	633.14	859.08	1162.41	50.57	12.87	12.87	21.74	1520.51	0.235	16.52	Acinar only	14	3	0	0	0	0	0	0
1	174	5.1a_s5_3	Yellow 87	528.94	829.75	985.71	54.25	16.66	12.11	23.71	1400.44	0.226	18.58	Acinar only	14	3	0	0	0	0	0	0
1	176	5.1a_s5_3	Yellow 88	91.74	733.98	989.61	60.06	6.06	7.57	11.86	273.35	0.36	9.53	Acinar only	14	3	0	0	0	0	0	0
1	178	5.1a_s5_3	Yellow 89	231.06	763.61	1019.93	54.99	8.33	10.6	15.81	592.21	0.307	10.49	Acinar only	14	3	0	0	0	0	0	0
1	180	5.1a_s5_3	Yellow 90	130.25	811.14	1036.52	52.65	7.57	7.57	15.81	382.73	0.325	9.16	Acinar only	14	3	0	0	0	0	0	0
1	182	5.1a_s5_3	Yellow 91	894.78	796.19	1082.53	55.7	19.68	18.93	21.74	2295.63	0.196	24.12	Acinar only	14	3	0	0	0	0	0	0
1	184	5.1a_s5_3	Yellow 92	131.39	467.63	1189.3	55.8	6.81	6.06	17.78	369.1	0.339	13.51	Acinar only	14	3	0	0	0	0	0	0
1	186	5.1a_s5_3	Yellow 93	111	407.43	1206.17	56.86	7.57	5.3	17.78	288.17	0.388	9.03	Acinar only	14	3	0	0	0	0	0	0
1	188	5.1a_s5_3	Yellow 94	1083.93	766.17	860.95	58.73	28.01	9.09	21.74	1741.41	0.293	27.58	Acinar only	14	3	0	0	0	0	0	0
1	190	5.1a_s5_3	Yellow 95	169.9	834.94	993.21	56.47	8.33	6.81	15.81	440.11	0.337	9.45	Acinar only	14	3	0	0	0	0	0	0
1	192	5.1a_s5_3	Yellow 96	116.66	734.66	1000.39	58.55	4.54	6.81	17.78	311.15	0.371	11.24	Acinar only	14	3	0	0	0	0	0	0
1	194	5.1a_s5_3	Yellow 97	612.76	802.18	1130.38	57.41	15.14	16.66	19.76	1515.14	0.23	20.47	Acinar only	14	3	0	0	0	0	0	0
1	196	5.1a_s5_3	Yellow 98	6411.86	795.37	1120.9	44.85	39.37	40.88	49.4	14885	0.112	45.76	Acinar only	14	3	0	0	0	0	0	0
1	198	5.1a_s5_3	Yellow 99	394.16	862.72	1150.1	52.58	14.38	9.84	17.78	1117.82	0.233	15.27	Acinar only	14	3	0	0	0	0	0	0
1	200	5.1a_s5_3	Yellow 100	232.19	330.52	1266.23	54.77	7.57	9.09	15.81	540.73	0.338	10.47	Acinar only	14	3	0	0	0	0	0	0
1	202	5.1a_s5_3	Yellow 101	553.86	748.06	943.6	58.72	10.6	11.36	19.76	1056.62	0.309	12.37	Acinar only	14	3	0	0	0	0	0	0
1	204	5.1a_s5_3	Yellow 102	474.58	733.4	1115.9	52.31	9.84	15.14	23.71	1318.53	0.223	22.61	Acinar only	14	3	0	0	0	0	0	0
1	206	5.1a_s5_3	Yellow 103	3986.88	878.35	1133.49	38.1	30.28	24.23	53.35	8212.27	0.148	43.99	Acinar only	14	3	0	0	0	0	0	0
1	208	5.1a_s5_3	Yellow 104	2745.51	890.51	1195.85	47.61	24.23	23.47	29.64	5691.41	0.167	25.69	Acinar only	14	3	0	0	0	0	0	0
1	210	5.1a_s5_3	Yellow 105	89.48	383.43	1258	60.38	6.81	10.6	11.86	266.94	0.362	10.3	Acinar only	14	3	0	0	0	0	0	0
1	212	5.1a_s5_3	Yellow 106	6948.73	767.91	909.75	42.15	21.96	62.84	45.45	8420.21	0.209	64.08	Acinar only	14	3	0	0	0	0	0	0
1	214	5.1a_s5_3	Yellow 107	3358.27	806.45	997.94	52.11	33.31	32.56	35.57	8584.71	0.126	36.64	Acinar only	14	3	0	0	0	0	0	0
1	216	5.1a_s5_3	Yellow 108	568.58	744.95	1014.44	58.11	13.63	14.38	19.76	1453.68	0.228	17.38	Acinar only	14	3	0	0	0	0	0	0
1	218	5.1a_s5_3	Yellow 109	602.56	825.71	1024.53	56.35	12.87	14.38	21.74	1506.54	0.229	14.82	Acinar only	14	3	0	0	0	0	0	0
1	220	5.1a_s5_3	Yellow 110	129.12	755.85	1032.55	59.33	7.57	6.81	11.86	340.3	0.363	8.2	Acinar only	14	3	0	0	0	0	0	0
1	222	5.1a_s5_3	Yellow 111	522.15	809.12	1045.25	57.85	12.87	17.41	17.78	1397.77	0.224	19.5	Acinar only	14	3	0	0	0	0	0	0
1	224	5.1a_s5_3	Yellow 112	98.54	759.04	1039.07	60.53	7.57	7.57	11.86	295.46	0.349	8.42	Acinar only	14	3	0	0	0	0	0	0
1	226	5.1a_s5_3	Yellow 113	8310.16	535.87	1061.02	46.6	45.43	36.34	49.4	10850.8	0.183	58.24	Acinar only	14	3	0	0	0	0	0	0
1	228	5.1a_s5_3	Yellow 114	5024.38	886.54	1159.85	53.32	39.37	39.37	31.62	11703.3	0.121	50.14	Acinar only	14	3	0	0	0	0	0	0
1	230	5.1a_s5_3	Yellow 115	161.97	902.28	1189.3	56.03	6.81	10.6	17.78	456.85	0.315	16.12	Acinar only	14	3	0	0	0	0	0	0
1	232	5.1a_s5_3	Yellow 116	38478	436.79	1236.73	30.2	99.94	67.38	63.23	59790	0.0922	106.04	Acinar only	14	3	0	0	0	0	0	0
1	234	5.1a_s5_3	Yellow 117	60117	879.78	1241.44	30.92	87.07	102.97	59.28	85893.8	0.0864	112.41	Acinar only	14	3	0	0	0	0	0	0
1	236	5.1a_s5_3	Yellow 118	986.53	743.71	960.63	59.09	16.66	19.68	21.74	1857.34	0.258	20.98	Acinar only	14	3	0	0	0	0	0	0
1	238	5.1a_s5_3	Yellow 119	8691.86	785.33	1038.29	54.68	38.61	65.87	33.59	20318.3	0.101	65.97	Acinar only	14	3	0	0	0	0	0	0
1	240	5.1a_s5_3	Yellow 120	5045.9	797.71	1163.95	57.78	44.67	36.34	27.66	10914.2	0.13	44.78	Acinar only	14	3	0	0	0	0	0	0
8	2	p14_5.1a_s_3_3_part1_Merging001	Red 1	120.83	1473.71	2170.08	18.15	7.44	4.25	11.26	189.48	0.624	7.48	Acinar only	33	1	0	0	0	0	0	0
8	4	p14_5.1a_s_3_3_part1_Merging001	Red 2	192.9	1493.28	2184.69	19.25	5.31	11.69	13.14	284.31	0.568	10.84	Acinar only	33	1	0	0	0	0	0	0
8	6	p14_5.1a_s_3_3_part1_Merging001	Red 3	2249.11	1430.74	1999.76	23.44	23.38	24.44	18.77	2266.28	0.366	26.83	Acinar only	33	1	0	0	0	0	0	0
8	8	p14_5.1a_s_3_3_part1_Merging001	Red 4	258.62	1554.43	2172.4	27.85	9.56	7.44	13.14	386.81	0.507	13.06	Acinar only	33	1	0	0	0	0	0	0
8	10	p14_5.1a_s_3_3_part1_Merging001	Red 5	2870.22	1592.93	2122.28	37	52.07	28.69	22.53	3386.36	0.288	55.28	Ductal only	33	1	0	0	0	0	0	0
8	12	p14_5.1a_s_3_3_part1_Merging001	Red 6	546.91	1574.42	1938.82	41.35	9.56	10.63	16.89	673.31	0.48	11.65	Islet only	33	1	23	229757	1556.71	1938.22	46.88	123339
8	14	p14_5.1a_s_3_3_part1_Merging001	Red 7	657.14	1579.5	1927.18	43.75	10.63	13.81	18.77	860.51	0.425	17.05	Islet only	33	1	23	229757	1556.71	1938.22	46.88	123339
8	16	p14_5.1a_s_3_3_part1_Merging001	Red 8	201.38	1433.75	1996.52	43.08	14.88	7.44	11.26	397.54	0.418	16.6	Acinar only	33	1	0	0	0	0	0	0
8	18	p14_5.1a_s_3_3_part1_Merging001	Red 9	4012.79	1453.37	2001.61	29.82	25.5	29.75	30.04	3129.91	0.39	37.39	Acinar only	33	1	0	0	0	0	0	0
8	20	p14_5.1a_s_3_3_part1_Merging001	Red 10	2768.47	1278.56	1942.66	52.85	22.32	18.06	24.4	2215.48	0.43	22.39	Acinar only	33	1	0	0	0	0	0	0
8	22	p14_5.1a_s_3_3_part1_Merging001	Red 11	8496.19	1604.14	2189.35	36.7	69.07	49.94	41.3	8170.34	0.246	74.64	Ductal only	33	1	0	0	0	0	0	0
8	24	p14_5.1a_s_3_3_part1_Merging001	Red 12	114.47	1480.51	1907.68	49.78	6.38	6.38	11.26	195.71	0.583	8.37	Acinar only	33	1	0	0	0	0	0	0
8	26	p14_5.1a_s_3_3_part1_Merging001	Red 13	635.94	1652.44	2196.9	52.89	13.81	9.56	18.77	792.16	0.451	12.98	Ductal only	33	1	0	0	0	0	0	0
8	28	p14_5.1a_s_3_3_part1_Merging001	Red 14	188.66	1577.3	2191.16	48.41	9.56	7.44	11.26	327.08	0.486	10.71	Acinar only	33	1	0	0	0	0	0	0
8	30	p14_5.1a_s_3_3_part1_Merging001	Red 15	103.87	1410.61	1908.16	51.3	8.5	5.31	9.39	184.78	0.578	9.86	Acinar only	33	1	0	0	0	0	0	0
8	32	p14_5.1a_s_3_3_part1_Merging001	Red 16	481.2	1557.51	1914.51	51.14	11.69	8.5	16.89	551.25	0.539	11.47	Islet only	33	1	23	229757	1556.71	1938.22	46.88	123339
8	34	p14_5.1a_s_3_3_part1_Merging001	Red 17	362.49	1313.36	2118.92	44.23	10.63	15.94	16.89	583.82	0.421	18.25	Acinar only	33	1	0	0	0	0	0	0
8	36	p14_5.1a_s_3_3_part1_Merging001	Red 18	538.43	1638.55	2174.98	55.19	10.63	13.81	16.89	709.96	0.451	16.33	Ductal only	33	1	0	0	0	0	0	0
8	38	p14_5.1a_s_3_3_part1_Merging001	Red 19	235.3	1644.93	2187.99	51.95	7.44	9.56	15.02	413	0.446	10.2	Ductal only	33	1	0	0	0	0	0	0
8	40	p14_5.1a_s_3_3_part1_Merging001	Red 20	267.1	1567.71	1905.13	55.08	10.63	7.44	13.14	400.49	0.501	10.33	Islet only	33	1	23	229757	1556.71	1938.22	46.88	123339
8	42	p14_5.1a_s_3_3_part1_Merging001	Red 21	175.94	1470.21	1916.73	56.04	8.5	7.44	13.14	324.25	0.468	11.98	Acinar only	33	1	0	0	0	0	0	0
8	44	p14_5.1a_s_3_3_part1_Merging001	Red 22	3749.94	1324.41	2079.27	45.55	39.32	35.07	28.16	3944.26	0.296	42.35	Ductal only	33	1	0	0	0	0	0	0
8	46	p14_5.1a_s_3_3_part1_Merging001	Red 23	307.37	1374.6	2089.54	52.34	9.56	11.69	15.02	552.53	0.399	11.71	Acinar only	33	1	0	0	0	0	0	0
8	48	p14_5.1a_s_3_3_part1_Merging001	Red 24	1191.33	1623.54	2151.66	48.67	20.19	27.63	28.16	1798.89	0.302	32.26	Ductal only	33	1	0	0	0	0	0	0
8	50	p14_5.1a_s_3_3_part1_Merging001	Red 25	1360.92	1300.85	2102.16	49.22	14.88	22.32	20.65	1684.65	0.353	22.39	Ductal only	33	1	0	0	0	0	0	0
8	52	p14_5.1a_s_3_3_part1_Merging001	Red 26	1240.09	1661.41	2211.38	55.14	18.07	21.25	20.65	1486.67	0.375	25.59	Ductal only	33	1	0	0	0	0	0	0
8	54	p14_5.1a_s_3_3_part1_Merging001	Red 27	387.92	1508.24	2057.52	56.81	8.5	10.63	18.77	540.65	0.476	13.01	Acinar only	33	1	0	0	0	0	0	0
8	56	p14_5.1a_s_3_3_part1_Merging001	Red 28	1678.89	1367.36	2068.38	52	30.82	19.13	26.28	1995.6	0.342	31.65	Ductal only	33	1	0	0	0	0	0	0
8	58	p14_5.1a_s_3_3_part1_Merging001	Red 29	669.86	1527.7	1939.14	66.05	8.5	12.75	20.65	749.67	0.494	17.2	Islet only	33	1	23	229757	1556.71	1938.22	46.88	123339
8	60	p14_5.1a_s_3_3_part1_Merging001	Red 30	354.01	1450.47	1918.13	63.81	13.81	8.5	15.02	657.9	0.368	14.95	Acinar only	33	1	0	0	0	0	0	0
8	62	p14_5.1a_s_3_3_part1_Merging001	Red 31	436.68	1518.84	1942.47	63.15	9.56	10.63	16.89	578.62	0.481	11.9	Islet only	33	1	23	229757	1556.71	1938.22	46.88	123339
8	64	p14_5.1a_s_3_3_part1_Merging001	Red 32	317.97	1527.83	2007.32	69.23	9.56	8.5	16.89	447.01	0.504	14.64	Islet only	33	1	23	229757	1556.71	1938.22	46.88	123339
8	66	p14_5.1a_s_3_3_part1_Merging001	Red 33	390.04	1549	1943.92	66.89	12.75	8.5	15.02	485.85	0.531	12.26	Islet only	33	1	23	229757	1556.71	1938.22	46.88	123339
8	68	p14_5.1a_s_3_3_part1_Merging001	Red 34	313.73	1647.87	2173.74	69.93	8.5	8.5	15.02	428.91	0.521	14.33	Ductal only	33	1	0	0	0	0	0	0
8	70	p14_5.1a_s_3_3_part1_Merging001	Red 35	1878.15	1300.21	2007.73	66.67	20.19	24.44	22.53	2444.98	0.301	25.12	Acinar only	33	1	0	0	0	0	0	0
8	72	p14_5.1a_s_3_3_part1_Merging001	Red 36	688.94	1284.7	2024.03	64.73	14.88	18.06	18.77	1037.8	0.363	17.92	Acinar only	33	1	0	0	0	0	0	0
8	74	p14_5.1a_s_3_3_part1_Merging001	Red 37	91.15	1378.22	2030.12	69.15	4.25	6.38	11.26	158.76	0.617	9.51	Acinar only	33	1	0	0	0	0	0	0
8	76	p14_5.1a_s_3_3_part1_Merging001	Red 38	1948.1	1291.91	2064.25	59.73	37.19	17	22.53	2519.49	0.299	40.29	Ductal only	33	1	0	0	0	0	0	0
8	78	p14_5.1a_s_3_3_part1_Merging001	Red 39	214.1	1444.48	1987.23	69.57	10.63	7.44	13.14	354.53	0.488	10.76	Acinar only	33	1	0	0	0	0	0	0
8	80	p14_5.1a_s_3_3_part1_Merging001	Red 40	72.07	1538.76	1950.27	70.95	5.31	7.44	9.39	158.09	0.53	6.46	Islet only	33	1	23	229757	1556.71	1938.22	46.88	123339
8	82	p14_5.1a_s_3_3_part1_Merging001	Red 41	203.5	1458.34	1988.73	70.06	5.31	11.69	13.14	307.26	0.545	11.47	Acinar only	33	1	0	0	0	0	0	0
8	84	p14_5.1a_s_3_3_part1_Merging001	Red 42	204725	1395.48	1959.47	41.74	168.97	116.89	75.09	119740	0.14	168.5	Mixed	33	1	23	229757	1556.71	1938.22	46.88	123339
8	86	p14_5.1a_s_3_3_part1_Merging001	Red 43	544.79	1376.36	2100.89	68.8	22.32	10.63	16.89	910.24	0.354	22.09	Acinar only	33	1	0	0	0	0	0	0
8	88	p14_5.1a_s_3_3_part1_Merging001	Red 44	593.55	1585	2174.48	67.21	13.81	10.63	16.89	840.52	0.406	14.88	Acinar only	33	1	0	0	0	0	0	0
8	90	p14_5.1a_s_3_3_part1_Merging001	Red 45	833.08	1551.57	1976.55	69.16	22.32	12.75	15.02	1156.97	0.37	23.2	Islet only	33	1	23	229757	1556.71	1938.22	46.88	123339
8	92	p14_5.1a_s_3_3_part1_Merging001	Red 46	86.91	1545.63	1998.53	70.23	5.31	6.38	11.26	197.38	0.481	9.97	Islet only	33	1	23	229757	1556.71	1938.22	46.88	123339
8	94	p14_5.1a_s_3_3_part1_Merging001	Red 47	104545	1450.87	2058.37	45.22	127.52	86.07	61.95	55134.6	0.195	129.13	Acinar only	33	1	0	0	0	0	0	0
8	96	p14_5.1a_s_3_3_part1_Merging001	Red 48	165.34	1308.68	2119.45	68.49	6.38	6.38	11.26	315.8	0.461	10.13	Acinar only	33	1	0	0	0	0	0	0
8	98	p14_5.1a_s_3_3_part1_Merging001	Red 49	138555	1249.12	2006.95	53.59	149.84	119.01	56.32	85081.7	0.152	151.21	Mixed	33	1	23	229757	1556.71	1938.22	46.88	123339
8	100	p14_5.1a_s_3_3_part1_Merging001	Red 50	11150.2	1524.69	1976.35	64.7	49.95	52.07	30.04	10798.8	0.224	53.61	Islet only	33	1	23	229757	1556.71	1938.22	46.88	123339
9	2	p14_5.1a_4_2_part2	Red 1	391.65	2505.11	1803.71	7.08	12.11	12.11	13.14	571.16	0.453	15.45	?	154	1	0	0	0	0	0	0
9	4	p14_5.1a_4_2_part2	Red 2	318.49	2542.23	1817.07	8.62	12.11	7.57	11.26	466.12	0.484	12.35	?	154	1	0	0	0	0	0	0
9	6	p14_5.1a_4_2_part2	Red 3	94.69	2341.77	1792.47	10.24	4.54	7.57	11.26	150.3	0.668	9.39	?	154	1	0	0	0	0	0	0
9	8	p14_5.1a_4_2_part2	Red 4	439	2555.27	1841.49	11.58	18.17	10.6	15.02	587.17	0.476	17.82	?	154	1	0	0	0	0	0	0
9	10	p14_5.1a_4_2_part2	Red 5	757.48	2569.17	1846.44	14.7	12.11	12.11	18.77	715.47	0.562	18.07	?	154	1	0	0	0	0	0	0
9	12	p14_5.1a_4_2_part2	Red 6	1200.78	2483.85	1805.45	10.33	15.14	18.17	18.77	1164.41	0.469	18.68	?	154	1	0	0	0	0	0	0
9	14	p14_5.1a_4_2_part2	Red 7	912.42	2557.46	1821.07	11.33	19.68	10.6	16.89	895.28	0.508	20.11	?	154	1	0	0	0	0	0	0
9	16	p14_5.1a_4_2_part2	Red 8	1545.09	2557.84	1872.51	38.31	15.14	15.14	30.04	1237.43	0.522	30.2	Islet only	154	1	24	398982	2548.81	1958.29	21.73	175924
9	18	p14_5.1a_4_2_part2	Red 9	503.55	2599.38	1829.06	47.81	10.6	10.6	18.77	614.03	0.498	18.07	?	154	1	0	0	0	0	0	0
9	20	p14_5.1a_4_2_part2	Red 10	589.63	2511.09	1841.84	48.88	10.6	13.63	18.77	706.27	0.481	19.42	?	154	1	0	0	0	0	0	0
9	22	p14_5.1a_4_2_part2	Red 11	2354.22	2539.69	1882.13	42.02	21.2	15.14	35.67	1947.47	0.439	35.93	Islet only	154	1	24	398982	2548.81	1958.29	21.73	175924
9	24	p14_5.1a_4_2_part2	Red 12	1583.83	2543.34	1860.07	40.84	16.66	16.66	26.28	1410.42	0.466	25.28	Islet only	154	1	24	398982	2548.81	1958.29	21.73	175924
9	26	p14_5.1a_4_2_part2	Red 13	658.49	2556.79	1745.09	52.93	12.11	9.08	18.77	670.88	0.546	17.16	?	154	1	0	0	0	0	0	0
9	28	p14_5.1a_4_2_part2	Red 14	925.33	2560.29	1887.84	49.27	12.11	13.63	20.65	896.14	0.512	20.62	Islet only	154	1	24	398982	2548.81	1958.29	21.73	175924
9	30	p14_5.1a_4_2_part2	Red 15	111.9	2575.59	1794.32	51.98	7.57	6.06	9.39	170.72	0.658	8.24	?	154	1	0	0	0	0	0	0
9	32	p14_5.1a_4_2_part2	Red 16	17503.9	2360.93	1634.7	54.77	37.85	52.99	33.79	10823	0.301	60.32	?	154	1	0	0	0	0	0	0
9	34	p14_5.1a_4_2_part2	Red 17	731.66	2527.23	1836.14	49.59	15.14	10.6	20.65	792.81	0.495	19.37	Islet only	154	1	24	398982	2548.81	1958.29	21.73	175924
9	36	p14_5.1a_4_2_part2	Red 18	173007	2426.08	1833.12	23.82	157.48	134.76	63.82	82593.8	0.182	163.13	?	154	1	0	0	0	0	0	0
9	38	p14_5.1a_4_2_part2	Red 19	5728.46	2510.78	1858.68	43.07	48.45	37.85	35.67	5385.66	0.287	56.36	Mixed	154	1	24	398982	2548.81	1958.29	21.73	175924
9	40	p14_5.1a_4_2_part2	Red 20	13333.4	2432.37	1570.3	56.49	28.77	52.99	31.91	8130.2	0.334	53.22	?	154	1	0	0	0	0	0	0
9	42	p14_5.1a_4_2_part2	Red 21	447.6	2407.84	1574.13	59.33	10.6	10.6	16.89	562.57	0.503	16.82	?	154	1	0	0	0	0	0	0
9	44	p14_5.1a_4_2_part2	Red 22	53303.5	2431.09	1725.12	41.42	49.97	60.57	58.19	19776.3	0.346	68.95	?	154	1	0	0	0	0	0	0
9	46	p14_5.1a_4_2_part2	Red 23	73.17	2508.85	1707.51	62.72	4.54	6.06	7.51	115.68	0.731	5.46	?	154	1	0	0	0	0	0	0
9	48	p14_5.1a_4_2_part2	Red 24	44007.1	2589.36	1759.68	46.18	98.42	130.22	48.81	27735.5	0.217	133.04	?	154	1	0	0	0	0	0	0
9	50	p14_5.1a_4_2_part2	Red 25	2448.91	2520.6	1808.65	59.98	16.66	36.34	26.28	2423.39	0.363	35.84	?	154	1	0	0	0	0	0	0
9	52	p14_5.1a_4_2_part2	Red 26	100853	2398.52	1524.4	48.82	92.37	84.79	54.44	41705.3	0.251	93.05	?	154	1	0	0	0	0	0	0
9	54	p14_5.1a_4_2_part2	Red 27	39909.8	2411.88	1624.49	54.88	45.43	72.68	39.42	20176.9	0.28	72.53	?	154	1	0	0	0	0	0	0
10	2	p14_9.1_s9_1	Yellow 1	107.56	1798.81	2672.59	68.62	9.08	6.81	15.81	330.89	0.331	10.63	Acinar only	23	8	0	0	0	0	0	0
10	4	p14_9.1_s9_1	Yellow 2	123.41	1886.42	2485.76	74.02	7.57	8.33	15.81	376.33	0.319	12.06	Acinar only	23	8	0	0	0	0	0	0
10	6	p14_9.1_s9_1	Yellow 3	4328.31	2113.78	2559.59	71.44	26.49	25.74	33.59	6675.06	0.192	29.03	Acinar only	23	8	0	0	0	0	0	0
10	8	p14_9.1_s9_1	Yellow 4	79.25	1989.83	2551.38	80.54	7.57	5.3	19.76	248.85	0.359	17.94	Acinar only	23	8	0	0	0	0	0	0
10	10	p14_9.1_s9_1	Yellow 5	82.65	1822.96	2630.01	90.54	6.06	6.81	15.81	224.81	0.408	8.61	Acinar only	23	8	0	0	0	0	0	0
10	12	p14_9.1_s9_1	Yellow 6	2024.33	1823.71	2649.03	81.39	13.63	31.03	27.66	3738.68	0.207	30.54	Islet only	23	8	25	175326	1783.81	2641.59	92.14	1.24994e+06
10	14	p14_9.1_s9_1	Yellow 7	4727.97	1802.31	2665.48	73.12	34.06	27.25	39.52	8408.32	0.162	35.76	Islet only	23	8	25	175326	1783.81	2641.59	92.14	1.24994e+06
10	16	p14_9.1_s9_1	Yellow 8	8088.26	2045.62	2539.09	79.15	40.12	21.95	41.5	11046.9	0.176	40.76	Acinar only	23	8	0	0	0	0	0	0
10	18	p14_9.1_s9_1	Yellow 9	6477.18	1798.47	2641.65	81	29.52	31.79	47.42	9368.97	0.179	36.52	Islet only	23	8	25	175326	1783.81	2641.59	92.14	1.24994e+06
10	20	p14_9.1_s9_1	Yellow 10	864.98	2043.54	2507.89	102.26	11.35	19.68	29.64	1863.23	0.236	20.76	Acinar only	23	8	0	0	0	0	0	0
10	22	p14_9.1_s9_1	Yellow 11	2166.98	1941.32	2352.66	102.44	27.25	18.17	33.59	5420.65	0.149	31.94	Acinar only	23	8	0	0	0	0	0	0
10	24	p14_9.1_s9_1	Yellow 12	864.98	2042.54	2492.96	109.32	15.9	15.14	27.66	1926.15	0.228	21.21	Acinar only	23	8	0	0	0	0	0	0
10	26	p14_9.1_s9_1	Yellow 13	1109.53	1779.88	2671.2	102.92	15.14	15.14	27.66	2294.97	0.226	19.89	Acinar only	23	8	0	0	0	0	0	0
10	28	p14_9.1_s9_1	Yellow 14	1125.38	1797.83	2659.18	108.66	13.63	15.14	31.62	2445.59	0.214	16.98	Acinar only	23	8	0	0	0	0	0	0
10	30	p14_9.1_s9_1	Yellow 15	881.96	1995.81	2348.48	119.89	15.14	12.87	27.66	2055.31	0.216	19.74	Acinar only	23	8	0	0	0	0	0	0
10	32	p14_9.1_s9_1	Yellow 16	194.73	1934.21	2494.59	123.1	6.06	7.57	21.74	515.07	0.315	20.47	Acinar only	23	8	0	0	0	0	0	0
10	34	p14_9.1_s9_1	Yellow 17	106.42	2051.97	2351.79	125.35	7.57	7.57	13.83	344.81	0.315	8.42	Acinar only	23	8	0	0	0	0	0	0
10	36	p14_9.1_s9_1	Yellow 18	278.52	2035.42	2355.66	123.32	15.14	7.57	19.76	792.02	0.26	19.02	Acinar only	23	8	0	0	0	0	0	0
10	38	p14_9.1_s9_1	Yellow 19	5727.68	1975.51	2338.56	114.72	47.69	37.09	41.5	11792.6	0.131	50.24	Ductal majority	23	8	0	0	0	0	0	0
10	40	p14_9.1_s9_1	Yellow 20	9715.2	2017.31	2341.63	120.38	46.93	37.85	47.42	19028.4	0.116	49.07	Acinar only	23	8	0	0	0	0	0	0
10	42	p14_9.1_s9_1	Yellow 21	8374.7	2048.02	2445.34	120.18	34.82	60.56	53.35	13652.1	0.146	63.86	Ductal majority	23	8	0	0	0	0	0	0
10	44	p14_9.1_s9_1	Yellow 22	2516.83	2008.87	2445.42	123.15	16.65	21.95	33.59	4762.64	0.188	23.27	Ductal only	23	8	0	0	0	0	0	0
10	46	p14_9.1_s9_1	Yellow 23	116182	2082.01	2497.18	95.91	83.26	86.29	100.78	119533	0.0963	102.09	Acinar majority	23	8	0	0	0	0	0	0
10	48	p14_9.1_s9_1	Yellow 24	428223	1925.23	2482.63	96.6	289.15	275.53	98.8	576849	0.0476	364.6	Mixed	23	8	0	0	0	0	0	0
11	2	p14_9.1_s9_1	Yellow 1	982.73	2054.54	2937.53	76.8	12.11	11.35	35.57	1466.06	0.326	20.1	Islet only	23	8	26	845954	2089.74	2909.55	86.14	611001
11	4	p14_9.1_s9_1	Yellow 2	2078.67	2097.16	2963.19	74.37	21.19	15.14	37.54	3155.49	0.25	21.49	Islet only	23	8	26	845954	2089.74	2909.55	86.14	611001
11	6	p14_9.1_s9_1	Yellow 3	112.09	1980.03	2901.12	99.68	7.57	6.06	23.71	310.45	0.362	21.87	Acinar only	23	8	0	0	0	0	0	0
11	8	p14_9.1_s9_1	Yellow 4	2027.73	2131.17	3152.91	82.77	25.74	21.19	37.54	3548.86	0.218	28.55	Ductal only	23	8	0	0	0	0	0	0
11	10	p14_9.1_s9_1	Yellow 5	1766.19	2015.35	2927.62	84.8	26.49	18.17	33.59	3150.07	0.224	30.12	Ductal only	23	8	0	0	0	0	0	0
11	12	p14_9.1_s9_1	Yellow 6	2208.87	2121.55	3089.68	81.96	25.74	22.71	35.57	3823.65	0.215	29.45	Ductal only	23	8	0	0	0	0	0	0
11	14	p14_9.1_s9_1	Yellow 7	2571.17	2095.2	2942.62	87.61	28.76	13.62	41.5	4399.83	0.206	29.71	Islet only	23	8	26	845954	2089.74	2909.55	86.14	611001
11	16	p14_9.1_s9_1	Yellow 8	1497.87	2117.4	2899.16	88.06	18.17	12.11	37.54	2319.96	0.273	19.54	Islet only	23	8	26	845954	2089.74	2909.55	86.14	611001
11	18	p14_9.1_s9_1	Yellow 9	1745.82	2156.28	2966	84.54	17.41	32.55	35.57	3604.16	0.195	32.66	Islet only	23	8	26	845954	2089.74	2909.55	86.14	611001
11	20	p14_9.1_s9_1	Yellow 10	2795.34	2118.28	2978.61	80.99	20.44	29.52	39.52	4620.09	0.208	35.23	Islet only	23	8	26	845954	2089.74	2909.55	86.14	611001
11	22	p14_9.1_s9_1	Yellow 11	4833.26	2057.27	3013	87.28	53.74	34.82	37.54	8535.63	0.162	57.72	Islet only	23	8	26	845954	2089.74	2909.55	86.14	611001
11	24	p14_9.1_s9_1	Yellow 12	2118.3	1995.66	2950.48	85.64	18.92	15.14	39.52	2918.75	0.273	38.19	Acinar only	23	8	0	0	0	0	0	0
11	26	p14_9.1_s9_1	Yellow 13	2056.03	2038.9	2885.53	94.16	14.38	19.68	39.52	3231.4	0.242	36.35	Ductal only	23	8	0	0	0	0	0	0
11	28	p14_9.1_s9_1	Yellow 14	3242.55	2091.08	2912.88	100.85	30.28	16.65	55.33	5392.55	0.196	34.17	Islet only	23	8	26	845954	2089.74	2909.55	86.14	611001
11	30	p14_9.1_s9_1	Yellow 15	2617.59	1984.57	2933.29	100.02	19.68	24.98	39.52	4367.72	0.21	26.06	Ductal only	23	8	0	0	0	0	0	0
11	32	p14_9.1_s9_1	Yellow 16	1450.32	1975.16	2965.85	115.42	15.9	13.62	39.52	2392.97	0.259	34.53	Acinar only	23	8	0	0	0	0	0	0
11	34	p14_9.1_s9_1	Yellow 17	5740.13	1969.45	2906.73	104.88	18.92	38.6	55.33	9381.28	0.165	45.84	Acinar only	23	8	0	0	0	0	0	0
11	36	p14_9.1_s9_1	Yellow 18	2439.84	2129.35	2920.29	114.84	15.14	22.71	37.54	4375.25	0.2	23.32	Islet only	23	8	26	845954	2089.74	2909.55	86.14	611001
11	38	p14_9.1_s9_1	Yellow 19	1179.73	1993.92	2920.91	121.1	12.11	12.11	33.59	1725.37	0.313	29.87	Islet only	23	8	26	845954	2089.74	2909.55	86.14	611001
11	40	p14_9.1_s9_1	Yellow 20	2150	1973.82	2927.28	115.09	15.9	18.92	41.5	3482.99	0.231	35.39	Islet only	23	8	26	845954	2089.74	2909.55	86.14	611001
12	10	p14_9.1_s9_1	Yellow 5	891.02	2907.58	2852.05	50.26	19.68	25.74	21.74	2571.06	0.174	28.39	Acinar only	23	8	0	0	0	0	0	0
12	16	p14_9.1_s9_1	Yellow 8	186.81	2832.73	2832.81	62.13	7.57	10.6	17.78	506.15	0.312	9.96	Acinar only	23	8	0	0	0	0	0	0
12	18	p14_9.1_s9_1	Yellow 9	354.37	2992.09	2483.33	61.83	7.57	12.11	17.78	783.07	0.309	12.9	Ductal only	23	8	0	0	0	0	0	0
12	22	p14_9.1_s9_1	Yellow 11	89.44	2706.81	2787.4	63.38	5.3	11.35	13.83	267.04	0.362	10.78	Ductal only	23	8	0	0	0	0	0	0
12	24	p14_9.1_s9_1	Yellow 12	880.83	2707.52	2849.64	65.25	18.92	13.62	23.71	1610.07	0.276	21.49	Acinar only	23	8	0	0	0	0	0	0
12	26	p14_9.1_s9_1	Yellow 13	104.16	2779.35	2667.92	73.48	4.54	6.06	19.76	221.26	0.484	14.89	Acinar only	23	8	0	0	0	0	0	0
12	30	p14_9.1_s9_1	Yellow 15	370.22	3014.61	2781.46	60.58	23.47	10.6	17.78	807.89	0.309	26.13	Acinar only	23	8	0	0	0	0	0	0
12	32	p14_9.1_s9_1	Yellow 16	980.46	2787.85	2881.46	62.71	11.35	15.9	23.71	1597.87	0.299	18.22	Acinar only	23	8	0	0	0	0	0	0
12	40	p14_9.1_s9_1	Yellow 20	2806.66	3038.87	2601.39	55.79	39.36	16.65	35.57	4573.07	0.21	46.21	Acinar only	23	8	0	0	0	0	0	0
12	42	p14_9.1_s9_1	Yellow 21	98.5	2652.54	2773.28	73.5	8.33	9.84	13.83	289.07	0.357	9.11	Ductal only	23	8	0	0	0	0	0	0
12	48	p14_9.1_s9_1	Yellow 24	1691.47	2971.25	2654.17	65.03	40.88	25.74	25.69	3706.82	0.185	42.54	Mixed	23	8	0	0	0	0	0	0
12	56	p14_9.1_s9_1	Yellow 28	121.14	2992.25	2466.73	74	9.08	5.3	15.81	330.79	0.358	10.33	Acinar only	23	8	0	0	0	0	0	0
12	58	p14_9.1_s9_1	Yellow 29	149.45	2708.53	2833.96	67	6.81	9.08	19.76	408.64	0.333	9.36	Ductal only	23	8	0	0	0	0	0	0
12	62	p14_9.1_s9_1	Yellow 31	344.18	3004.59	2605.98	71.3	12.87	7.57	21.74	756.92	0.314	19.99	Ductal only	23	8	0	0	0	0	0	0
12	64	p14_9.1_s9_1	Yellow 32	108.69	2967.08	2634.63	76.51	7.57	11.35	15.81	336.28	0.328	12.36	Ductal only	23	8	0	0	0	0	0	0
12	66	p14_9.1_s9_1	Yellow 33	827.62	2719.51	2824.66	67	17.41	11.35	29.64	1467.93	0.29	23.04	Acinar only	23	8	0	0	0	0	0	0
12	68	p14_9.1_s9_1	Yellow 34	95.1	2783.06	2870.45	69.44	5.3	5.3	21.74	252.73	0.399	20.05	Islet only	23	8	27	100408	2868.62	2824.78	71.71	76644.1
12	72	p14_9.1_s9_1	Yellow 36	105.29	2434.89	2904.75	77.3	6.81	6.06	17.78	339.2	0.318	13.53	Acinar only	23	8	0	0	0	0	0	0
12	74	p14_9.1_s9_1	Yellow 37	472.12	2980.2	2645.46	75.53	18.92	13.62	21.74	1028.76	0.285	22.9	Acinar only	23	8	0	0	0	0	0	0
12	80	p14_9.1_s9_1	Yellow 40	320.41	2430.75	2901.35	80.19	9.84	10.6	23.71	902.93	0.251	18.37	Acinar only	23	8	0	0	0	0	0	0
12	84	p14_9.1_s9_1	Yellow 42	386.07	2803.04	2727.56	82.61	13.63	9.08	23.71	915.32	0.28	15.44	Acinar majority	23	8	0	0	0	0	0	0
12	88	p14_9.1_s9_1	Yellow 44	129.07	3045.64	2519.12	83.82	10.6	6.06	21.74	386.58	0.319	20.32	Acinar only	23	8	0	0	0	0	0	0
12	90	p14_9.1_s9_1	Yellow 45	189.07	2833.26	2816.54	83.9	9.84	6.81	19.76	543.68	0.293	12.06	Ductal only	23	8	0	0	0	0	0	0
12	102	p14_9.1_s9_1	Yellow 51	1696	2462.74	2787.48	83.77	12.11	24.98	35.57	3450.79	0.199	27.93	Ductal only	23	8	0	0	0	0	0	0
12	108	p14_9.1_s9_1	Yellow 54	1671.09	2761.8	2663.56	83.63	25.74	16.65	41.5	2909.74	0.234	25.67	Acinar only	23	8	0	0	0	0	0	0
12	110	p14_9.1_s9_1	Yellow 55	17403.8	2863.64	2828.85	67.14	73.42	53.74	61.26	26149.9	0.124	76.94	Islet majority	23	8	28	12690.3	2798.23	2862.77	83.86	12339.2
12	112	p14_9.1_s9_1	Yellow 56	293.23	2905.62	2858.22	98.69	14.38	9.08	17.78	846.83	0.252	15.09	Ductal only	23	8	0	0	0	0	0	0
12	114	p14_9.1_s9_1	Yellow 57	2678.73	2962.12	2791.85	80.97	70.4	21.19	37.54	5086.91	0.183	75.6	Acinar majority	23	8	0	0	0	0	0	0
12	118	p14_9.1_s9_1	Yellow 59	1069.91	3029.3	2513.2	86.94	25.74	10.6	29.64	2454.41	0.206	27.71	Acinar majority	23	8	0	0	0	0	0	0
12	120	p14_9.1_s9_1	Yellow 60	275.12	3031.08	2587.16	93.83	13.63	8.33	25.69	790.93	0.259	23.95	Acinar only	23	8	0	0	0	0	0	0
12	122	p14_9.1_s9_1	Yellow 61	654.4	2935.22	2607.88	90.2	11.35	15.14	23.71	1353.57	0.269	18.41	Acinar only	23	8	0	0	0	0	0	0
12	126	p14_9.1_s9_1	Yellow 63	1694.87	2709.57	2809.67	84.94	17.41	15.9	47.42	3185.28	0.216	29.57	Acinar only	23	8	0	0	0	0	0	0
12	128	p14_9.1_s9_1	Yellow 64	1069.91	3032.23	2410.59	86.26	19.68	11.35	35.57	2143.88	0.236	29.45	Ductal only	23	8	0	0	0	0	0	0
12	130	p14_9.1_s9_1	Yellow 65	208.32	3020.58	2585.63	101.36	8.33	8.33	23.71	583.65	0.291	11.36	Acinar only	23	8	0	0	0	0	0	0
12	132	p14_9.1_s9_1	Yellow 66	1077.83	2960.03	2592.55	91.44	29.52	13.62	31.62	2103.06	0.242	30.74	Mixed	23	8	0	0	0	0	0	0
12	134	p14_9.1_s9_1	Yellow 67	82.65	2921.54	2625.07	95.5	6.06	5.3	15.81	238.45	0.385	14.2	Ductal only	23	8	0	0	0	0	0	0
12	136	p14_9.1_s9_1	Yellow 68	1557.87	2772.87	2638.16	83.02	20.44	18.92	39.52	2747.3	0.237	34.53	Acinar only	23	8	0	0	0	0	0	0
12	138	p14_9.1_s9_1	Yellow 69	88.31	2995.69	2659.86	105.89	5.3	6.06	19.76	253.46	0.378	18.06	Acinar only	23	8	0	0	0	0	0	0
12	140	p14_9.1_s9_1	Yellow 70	1803.56	2438.48	2751.52	86.9	25.74	20.44	31.62	3622.65	0.198	27.24	Ductal majority	23	8	0	0	0	0	0	0
12	142	p14_9.1_s9_1	Yellow 71	11025.1	2786.86	2835.45	81.44	101.43	24.98	45.45	17149.4	0.14	102.73	Acinar only	23	8	0	0	0	0	0	0
12	146	p14_9.1_s9_1	Yellow 73	1428.81	2396.76	2657.34	95.41	12.87	33.31	29.64	3201.86	0.192	33.1	Ductal only	23	8	0	0	0	0	0	0
12	148	p14_9.1_s9_1	Yellow 74	1878.28	2779.35	2727.75	89.06	21.95	28.01	41.5	3241.42	0.227	40.28	Acinar only	23	8	0	0	0	0	0	0
12	150	p14_9.1_s9_1	Yellow 75	1924.7	2654.32	2770.41	92.74	12.87	47.69	35.57	4374.26	0.171	47.69	Ductal only	23	8	0	0	0	0	0	0
12	154	p14_9.1_s9_1	Yellow 77	82.65	2393.29	2638.17	100.53	6.06	7.57	15.81	254.63	0.36	9.06	Ductal only	23	8	0	0	0	0	0	0
12	156	p14_9.1_s9_1	Yellow 78	472.12	3061.64	2401.87	97.11	9.84	11.35	27.66	1043.74	0.281	12.94	Acinar only	23	8	0	0	0	0	0	0
12	158	p14_9.1_s9_1	Yellow 79	723.46	2455.15	2913.16	93.78	21.19	9.08	29.64	1962.93	0.199	22.24	Acinar only	23	8	0	0	0	0	0	0
12	160	p14_9.1_s9_1	Yellow 80	348.71	3022.09	2437.13	107.42	8.33	9.08	23.71	960.99	0.249	14.95	Ductal only	23	8	0	0	0	0	0	0
12	162	p14_9.1_s9_1	Yellow 81	189.07	2459.47	2741.02	115.48	10.6	8.33	19.76	575.18	0.277	10.48	Ductal only	23	8	0	0	0	0	0	0
12	164	p14_9.1_s9_1	Yellow 82	1902.06	2411.91	2740.03	92.17	18.92	32.55	39.52	4041.32	0.184	39.11	Acinar only	23	8	0	0	0	0	0	0
12	166	p14_9.1_s9_1	Yellow 83	869.51	2670.39	2765.46	100.71	16.65	14.38	31.62	1906.68	0.231	25.13	Acinar only	23	8	0	0	0	0	0	0
12	168	p14_9.1_s9_1	Yellow 84	105.29	2456.91	2737.35	116.71	5.3	6.81	25.69	319.88	0.337	22.58	Ductal only	23	8	0	0	0	0	0	0
12	170	p14_9.1_s9_1	Yellow 85	990.65	3037.46	2465.28	104.43	16.65	20.44	31.62	2541.9	0.189	22.81	Acinar only	23	8	0	0	0	0	0	0
12	172	p14_9.1_s9_1	Yellow 86	132.46	2553.14	2755.37	113.14	5.3	11.35	19.76	389.13	0.323	19.05	Islet only	23	8	29	127606	2577.57	2781.35	90.77	127606
12	174	p14_9.1_s9_1	Yellow 87	175.49	2784.42	2816.47	117.69	6.06	5.3	21.74	424.83	0.357	20.18	Acinar only	23	8	0	0	0	0	0	0
12	176	p14_9.1_s9_1	Yellow 88	663.46	2876.43	2847.21	108.32	16.65	10.6	25.69	1735.59	0.212	23.85	Acinar only	23	8	0	0	0	0	0	0
12	178	p14_9.1_s9_1	Yellow 89	216.25	3170.36	2446.44	110.18	8.33	6.81	19.76	511.13	0.341	13.86	Acinar only	23	8	0	0	0	0	0	0
12	180	p14_9.1_s9_1	Yellow 90	1363.14	2390.38	2603.21	108.82	17.41	21.95	29.64	3262.34	0.182	28.03	Acinar only	23	8	0	0	0	0	0	0
12	182	p14_9.1_s9_1	Yellow 91	123.41	2852.36	2668.08	111.98	6.81	6.06	21.74	385.79	0.311	19.95	Acinar only	23	8	0	0	0	0	0	0
12	184	p14_9.1_s9_1	Yellow 92	2240.58	2948.05	2665.29	99.36	24.98	34.06	45.45	4771.95	0.174	37.59	Mixed	23	8	0	0	0	0	0	0
12	186	p14_9.1_s9_1	Yellow 93	1922.43	2596.46	2709.57	101.96	20.44	26.49	35.57	4031.03	0.185	35.8	Acinar majority	23	8	0	0	0	0	0	0
12	188	p14_9.1_s9_1	Yellow 94	921.59	2546.93	2774.7	111.71	12.87	25.74	29.64	2202.88	0.208	26.87	Acinar only	23	8	0	0	0	0	0	0
12	190	p14_9.1_s9_1	Yellow 95	156.24	2662.77	2687.25	115.88	6.81	6.81	25.69	478.56	0.293	23.93	Acinar only	23	8	0	0	0	0	0	0
12	192	p14_9.1_s9_1	Yellow 96	1204.64	3053.63	2462.17	110.19	16.65	21.19	31.62	2950.07	0.186	30	Acinar only	23	8	0	0	0	0	0	0
12	194	p14_9.1_s9_1	Yellow 97	853.66	2924.51	2654.36	105.52	13.63	9.08	39.52	1743.33	0.25	37.76	Acinar only	23	8	0	0	0	0	0	0
12	196	p14_9.1_s9_1	Yellow 98	924.99	2558.6	2854.99	121.92	17.41	9.08	31.62	2153.25	0.213	18.57	Acinar majority	23	8	0	0	0	0	0	0
12	198	p14_9.1_s9_1	Yellow 99	511.74	3180.34	2453.23	115.89	12.11	10.6	23.71	1293.3	0.239	15.7	Acinar only	23	8	0	0	0	0	0	0
12	200	p14_9.1_s9_1	Yellow 100	6279.05	2748.51	2679.68	109.87	68.88	35.58	47.42	11888.1	0.138	73.89	Acinar majority	23	8	0	0	0	0	0	0
12	202	p14_9.1_s9_1	Yellow 101	1551.08	2564.2	2698.66	112.73	23.47	24.22	35.57	3080.57	0.21	31.12	Acinar only	23	8	0	0	0	0	0	0
12	204	p14_9.1_s9_1	Yellow 102	5754.85	2521.76	2718.91	115.77	45.42	87.81	37.54	12048.4	0.129	97.17	Acinar only	23	8	0	0	0	0	0	0
12	206	p14_9.1_s9_1	Yellow 103	226.44	2827.14	2665.2	122.99	6.81	7.57	25.69	608.6	0.295	23.92	Acinar only	23	8	0	0	0	0	0	0
13	2	p14_9.1_s9_1	Red 1	585.33	1284.03	3435.15	79.5	12.87	9.08	21.74	757.17	0.447	16.5	Acinar only	23	8	0	0	0	0	0	0
13	4	p14_9.1_s9_1	Red 2	1386.92	1298.72	3462.49	74.34	19.68	38.6	23.71	2082.8	0.289	39.51	Acinar only	23	8	0	0	0	0	0	0
13	6	p14_9.1_s9_1	Red 3	526.46	1343	3433.26	80.12	15.9	9.08	19.76	751.88	0.419	17.07	Ductal only	23	8	0	0	0	0	0	0
13	8	p14_9.1_s9_1	Red 4	118.88	1283.52	3445.82	81.24	10.6	8.33	13.83	315.13	0.371	13.75	Acinar only	23	8	0	0	0	0	0	0
13	10	p14_9.1_s9_1	Red 5	323.8	1188.07	3358.49	88.68	9.08	11.35	17.78	517.25	0.441	13.98	Islet only	23	8	30	35017.2	1210.88	3369.33	84.33	22711.8
13	12	p14_9.1_s9_1	Red 6	75.86	1294.25	3421.28	86.18	5.3	6.06	11.86	175.81	0.493	7.95	Acinar only	23	8	0	0	0	0	0	0
13	14	p14_9.1_s9_1	Red 7	177.75	1193.04	3392.25	90.57	6.81	6.06	13.83	304.87	0.501	13.05	Acinar only	23	8	0	0	0	0	0	0
13	16	p14_9.1_s9_1	Red 8	604.58	1224.71	3666.91	93.79	9.84	12.11	27.66	936.15	0.369	13.2	Acinar only	23	8	0	0	0	0	0	0
13	18	p14_9.1_s9_1	Red 9	420.04	1314.61	3498.17	89.77	15.14	9.84	15.81	668.34	0.406	16.04	Ductal only	23	8	0	0	0	0	0	0
13	20	p14_9.1_s9_1	Red 10	494.76	1288.44	3402.31	96.77	11.35	9.84	19.76	672.46	0.45	13.24	Ductal only	23	8	0	0	0	0	0	0
13	22	p14_9.1_s9_1	Red 11	2263.22	1218.97	3680.9	96.09	31.03	21.19	33.59	3643.68	0.229	30.35	Acinar only	23	8	0	0	0	0	0	0
13	24	p14_9.1_s9_1	Red 12	554.77	1215.6	3646.04	110.8	12.11	12.11	19.76	1048.43	0.311	13.92	Islet only	23	8	31	169436	1250.51	3611.37	104.08	184050
13	26	p14_9.1_s9_1	Red 13	3225.57	1190.83	3679.57	101.4	32.55	29.52	29.64	4823.58	0.219	38.09	Acinar only	23	8	0	0	0	0	0	0
13	28	p14_9.1_s9_1	Red 14	1779.78	1237.48	3630.74	104.71	18.92	29.52	27.66	2713.82	0.262	29.84	Islet only	23	8	31	169436	1250.51	3611.37	104.08	184050
13	30	p14_9.1_s9_1	Red 15	5160.46	1314.69	3590.58	116.01	74.94	62.83	35.57	8513.39	0.17	97.4	Acinar only	23	8	0	0	0	0	0	0
14	2	p14_9.1_s9_1	Red 1	212.85	2150.07	3055.12	76.92	9.08	12.11	13.83	517.89	0.333	12.68	Ductal only	23	8	0	0	0	0	0	0
14	4	p14_9.1_s9_1	Red 2	845.74	2069.56	3019.75	78.11	18.92	14.38	25.69	1328.04	0.326	23.62	Islet only	23	8	26	845954	2089.74	2909.55	86.14	611001
14	6	p14_9.1_s9_1	Red 3	1238.6	2153.72	2975.68	89.16	22.71	14.38	31.62	2097.41	0.266	23.53	Islet only	23	8	26	845954	2089.74	2909.55	86.14	611001
14	8	p14_9.1_s9_1	Red 4	836.68	2102.45	3067.43	87.78	13.63	11.35	27.66	1172.38	0.366	19.65	Acinar only	23	8	0	0	0	0	0	0
14	10	p14_9.1_s9_1	Red 5	712.14	2112.28	3130.83	88.04	13.63	9.08	25.69	1007.18	0.383	17.9	Acinar only	23	8	0	0	0	0	0	0
14	12	p14_9.1_s9_1	Red 6	690.63	2146.9	2998.81	86.88	9.84	15.14	31.62	1050.87	0.36	23.48	Islet only	23	8	26	845954	2089.74	2909.55	86.14	611001
14	14	p14_9.1_s9_1	Red 7	451.74	2151.23	2961.14	97.51	7.57	10.6	21.74	712.18	0.4	18.43	Islet only	23	8	26	845954	2089.74	2909.55	86.14	611001
14	16	p14_9.1_s9_1	Red 8	439.28	2018.98	2988.69	118.85	12.11	13.62	19.76	812.77	0.344	16.06	Islet only	23	8	26	845954	2089.74	2909.55	86.14	611001
15	2	p14_9.1_s9_1	Red 1	838.94	2984.51	2561.9	41.71	19.68	13.62	15.81	1235.4	0.348	19.97	Acinar only	23	8	0	0	0	0	0	0
15	4	p14_9.1_s9_1	Red 2	1095.95	2908.22	2852.62	50.02	23.47	23.47	17.78	2289.87	0.224	25.27	Acinar only	23	8	0	0	0	0	0	0
15	6	p14_9.1_s9_1	Red 3	89.44	2979.71	2524.43	53.25	7.57	8.33	9.88	237.77	0.407	8.63	Acinar only	23	8	0	0	0	0	0	0
15	8	p14_9.1_s9_1	Red 4	305.69	2694.14	2801.84	59.67	6.81	6.81	17.78	426.93	0.514	13.18	Ductal only	23	8	0	0	0	0	0	0
15	10	p14_9.1_s9_1	Red 5	98.5	2694.63	2810.02	60.51	5.3	5.3	13.83	202.83	0.509	10.87	Ductal only	23	8	0	0	0	0	0	0
15	12	p14_9.1_s9_1	Red 6	244.55	2747.27	2917.12	62.83	7.57	6.06	17.78	347.31	0.545	7.88	Acinar only	23	8	0	0	0	0	0	0
15	14	p14_9.1_s9_1	Red 7	244.55	2651.06	2895.03	66.13	6.06	6.81	15.81	384.03	0.492	14.73	Acinar only	23	8	0	0	0	0	0	0
15	16	p14_9.1_s9_1	Red 8	8546.8	2865.84	2817.8	61.83	28.76	31.03	35.57	5850.32	0.346	34.97	Islet majority	23	8	32	84835.9	2871.44	2830.22	72.5	61957.8
15	18	p14_9.1_s9_1	Red 9	12652.1	3006.42	2541.15	53.75	49.96	43.9	29.64	12585.3	0.209	51.47	Acinar only	23	8	0	0	0	0	0	0
15	20	p14_9.1_s9_1	Red 10	105.29	2616.15	2780.08	68.46	6.81	6.81	11.86	272.17	0.396	7.27	Islet only	23	8	29	127606	2577.57	2781.35	90.77	127606
15	22	p14_9.1_s9_1	Red 11	311.35	2688	2788.41	62.72	6.81	7.57	19.76	445.92	0.498	15.57	Ductal only	23	8	0	0	0	0	0	0
15	24	p14_9.1_s9_1	Red 12	3770.15	2877.36	2874.54	61.3	28.76	21.19	25.69	3532.6	0.332	28.44	Acinar only	23	8	0	0	0	0	0	0
15	26	p14_9.1_s9_1	Red 13	280.78	2684.07	2888.36	60.08	10.6	6.06	15.81	425.47	0.487	13.96	Ductal only	23	8	0	0	0	0	0	0
15	28	p14_9.1_s9_1	Red 14	277.38	2278.46	2719.64	72.58	21.19	13.62	11.86	597.31	0.344	23.77	Ductal only	23	8	0	0	0	0	0	0
15	30	p14_9.1_s9_1	Red 15	228.7	2631.73	2758.66	63.58	6.81	7.57	17.78	356.05	0.508	9.61	Acinar only	23	8	0	0	0	0	0	0
15	32	p14_9.1_s9_1	Red 16	74.72	2463.94	2757.16	73.59	3.78	6.81	9.88	163.63	0.524	8.51	Ductal only	23	8	0	0	0	0	0	0
15	34	p14_9.1_s9_1	Red 17	112.09	2592.91	2862.91	66.17	6.06	6.06	11.86	255.49	0.44	8.37	Ductal only	23	8	0	0	0	0	0	0
15	36	p14_9.1_s9_1	Red 18	204.92	2651.8	2910.84	69.44	6.06	6.81	15.81	358.36	0.469	9.61	Acinar only	23	8	0	0	0	0	0	0
15	38	p14_9.1_s9_1	Red 19	135.86	2428.6	2665.86	72.01	5.3	6.81	13.83	264.31	0.484	9.99	Ductal only	23	8	0	0	0	0	0	0
15	40	p14_9.1_s9_1	Red 20	329.46	2634.1	2766.64	74.7	7.57	6.81	21.74	481	0.48	15.73	Acinar only	23	8	0	0	0	0	0	0
15	42	p14_9.1_s9_1	Red 21	478.91	2696.28	2915.23	75.47	9.84	8.33	21.74	641.25	0.462	14.97	Acinar only	23	8	0	0	0	0	0	0
15	44	p14_9.1_s9_1	Red 22	804.98	2447.98	2717.48	78.59	15.14	13.62	17.78	1170.69	0.357	19.15	Ductal only	23	8	0	0	0	0	0	0
15	46	p14_9.1_s9_1	Red 23	1175.2	2727.52	2906.81	69.33	9.84	18.92	27.66	1674.95	0.322	19.8	Acinar only	23	8	0	0	0	0	0	0
15	48	p14_9.1_s9_1	Red 24	76.99	2269.95	2672.26	80.17	5.3	5.3	13.83	211.51	0.414	9.27	Acinar only	23	8	0	0	0	0	0	0
15	50	p14_9.1_s9_1	Red 25	523.07	2459.9	2764.77	76.67	10.6	12.87	19.76	874.23	0.359	16.04	Ductal only	23	8	0	0	0	0	0	0
15	52	p14_9.1_s9_1	Red 26	1100.47	3112.68	2866.15	73.68	13.63	19.68	17.78	1811.84	0.285	21.05	Acinar only	23	8	0	0	0	0	0	0
15	54	p14_9.1_s9_1	Red 27	2335.68	2601.99	2889.29	74.81	21.19	19.68	29.64	2920.65	0.291	23.44	Ductal majority	23	8	0	0	0	0	0	0
15	56	p14_9.1_s9_1	Red 28	52573.7	2956.65	2717.73	57.52	83.26	63.58	55.33	37012.2	0.183	88.71	Ductal majority	23	8	0	0	0	0	0	0
15	58	p14_9.1_s9_1	Red 29	76.99	2609.77	2858.96	84.76	5.3	5.3	15.81	188.13	0.465	14.04	Acinar only	23	8	0	0	0	0	0	0
15	60	p14_9.1_s9_1	Red 30	160.77	2501.46	2880.92	76.81	6.81	7.57	13.83	366.98	0.39	9.52	Ductal only	23	8	0	0	0	0	0	0
15	62	p14_9.1_s9_1	Red 31	275.12	2282.99	2649.1	87.59	12.11	12.11	19.76	477.06	0.429	17.98	Ductal only	23	8	0	0	0	0	0	0
15	64	p14_9.1_s9_1	Red 32	337.39	2626.1	2675.15	84.44	9.08	7.57	17.78	554.15	0.423	8.59	Acinar only	23	8	0	0	0	0	0	0
15	66	p14_9.1_s9_1	Red 33	2985.55	3272.44	2792.16	72.28	24.22	18.92	29.64	2770.89	0.362	24.38	Acinar only	23	8	0	0	0	0	0	0
15	68	p14_9.1_s9_1	Red 34	249.08	2303.96	2553.11	89.45	9.84	8.33	17.78	478.9	0.4	10.37	Ductal only	23	8	0	0	0	0	0	0
15	70	p14_9.1_s9_1	Red 35	390.6	2707.87	2862.35	92.68	8.33	8.33	25.69	620.87	0.416	24.48	Acinar only	23	8	0	0	0	0	0	0
15	72	p14_9.1_s9_1	Red 36	74.72	2303.76	2675.63	89.91	7.57	6.06	9.88	174.31	0.492	9.55	Acinar only	23	8	0	0	0	0	0	0
15	74	p14_9.1_s9_1	Red 37	499.29	2645.47	2699.2	89.77	9.08	12.11	21.74	845.27	0.36	12.39	Ductal only	23	8	0	0	0	0	0	0
15	76	p14_9.1_s9_1	Red 38	216.25	2633.65	2840.18	94.97	6.06	6.81	21.74	390.51	0.446	19.95	Ductal only	23	8	0	0	0	0	0	0
15	78	p14_9.1_s9_1	Red 39	151.71	2627.16	2664.02	89.33	5.3	6.06	13.83	276.62	0.497	6.99	Acinar only	23	8	0	0	0	0	0	0
15	80	p14_9.1_s9_1	Red 40	227.57	2656.23	2697.27	85.83	6.06	7.57	15.81	476.02	0.379	12	Acinar only	23	8	0	0	0	0	0	0
15	82	p14_9.1_s9_1	Red 41	348.71	2514.24	2722.27	88.88	8.33	6.81	17.78	592.58	0.404	11.1	Acinar only	23	8	0	0	0	0	0	0
15	84	p14_9.1_s9_1	Red 42	358.9	2635.93	2774.16	96.28	8.33	8.33	21.74	590.37	0.414	12.47	Islet only	23	8	29	127606	2577.57	2781.35	90.77	127606
15	86	p14_9.1_s9_1	Red 43	213.98	2641.02	2663.96	93.89	6.81	7.57	15.81	381.31	0.454	11.61	Ductal only	23	8	0	0	0	0	0	0
15	88	p14_9.1_s9_1	Red 44	176.62	2657.85	2835.85	94.34	6.81	9.08	15.81	404.8	0.376	14.19	Acinar only	23	8	0	0	0	0	0	0
15	90	p14_9.1_s9_1	Red 45	6599.45	2512.2	2907.02	79.64	42.39	23.47	37.54	7558.73	0.225	46.31	Ductal only	23	8	0	0	0	0	0	0
15	92	p14_9.1_s9_1	Red 46	343.05	3183.38	2747.72	91.06	11.35	10.6	19.76	726.17	0.326	13.23	Ductal only	23	8	0	0	0	0	0	0
15	94	p14_9.1_s9_1	Red 47	1215.96	2701.88	2772.88	86.62	15.14	14.38	35.57	1896.09	0.291	33.15	Acinar only	23	8	0	0	0	0	0	0
15	96	p14_9.1_s9_1	Red 48	254.74	2682.85	2788.91	95.4	8.33	7.57	19.76	612.89	0.317	18.79	Islet only	23	8	29	127606	2577.57	2781.35	90.77	127606
15	98	p14_9.1_s9_1	Red 49	9072.12	2704.06	2796.39	73.72	34.82	43.15	53.35	11217.1	0.188	43.56	Mixed	23	8	0	0	0	0	0	0
15	100	p14_9.1_s9_1	Red 50	532.12	2691.71	2762.7	94.57	12.11	9.08	31.62	915.88	0.347	29.36	Acinar only	23	8	0	0	0	0	0	0
15	102	p14_9.1_s9_1	Red 51	202.66	2698.26	2782.79	97.12	10.6	6.06	17.78	466.3	0.358	10.07	Acinar only	23	8	0	0	0	0	0	0
15	104	p14_9.1_s9_1	Red 52	4543.42	3041.54	2797.2	92.49	26.49	31.03	25.69	6313.47	0.21	31.62	Acinar only	23	8	0	0	0	0	0	0
15	106	p14_9.1_s9_1	Red 53	146.05	2517.4	2803.21	102.92	6.06	5.3	17.78	335.34	0.4	15.99	Islet only	23	8	29	127606	2577.57	2781.35	90.77	127606
15	108	p14_9.1_s9_1	Red 54	5643.9	3013.68	2901.1	91.47	32.55	24.22	33.59	6755.42	0.227	36.1	Acinar only	23	8	0	0	0	0	0	0
15	110	p14_9.1_s9_1	Red 55	259.27	2322.23	2602.72	100.41	9.08	9.84	15.81	551.01	0.357	11.08	Ductal only	23	8	0	0	0	0	0	0
15	112	p14_9.1_s9_1	Red 56	237.76	2681.17	2763.96	96.69	6.81	7.57	21.74	458.23	0.405	20.12	Acinar only	23	8	0	0	0	0	0	0
15	114	p14_9.1_s9_1	Red 57	473.25	2591.48	2773.3	98.15	9.84	8.33	23.71	777.41	0.378	21.01	Islet only	23	8	29	127606	2577.57	2781.35	90.77	127606
15	116	p14_9.1_s9_1	Red 58	180.02	2688.42	2778.84	99.04	6.06	5.3	17.78	383.81	0.402	16.38	Acinar only	23	8	0	0	0	0	0	0
15	118	p14_9.1_s9_1	Red 59	261.53	2602.89	2830.87	103.8	5.3	9.08	17.78	520.95	0.38	15.93	Acinar only	23	8	0	0	0	0	0	0
15	120	p14_9.1_s9_1	Red 60	553.63	2195.25	2548.18	100.91	12.11	12.11	19.76	832.25	0.392	13.39	Ductal only	23	8	0	0	0	0	0	0
15	122	p14_9.1_s9_1	Red 61	207.19	2283.97	2549.19	107.08	12.11	3.78	15.81	368.08	0.46	13.83	Ductal only	23	8	0	0	0	0	0	0
15	124	p14_9.1_s9_1	Red 62	84.91	2429.64	2600.45	106.2	8.33	4.54	11.86	251.13	0.372	9.34	Ductal only	23	8	0	0	0	0	0	0
15	126	p14_9.1_s9_1	Red 63	347.58	2342.71	2684.79	100.39	9.08	9.84	15.81	736.4	0.325	11.46	Acinar only	23	8	0	0	0	0	0	0
15	128	p14_9.1_s9_1	Red 64	2003.95	2460.67	2785.35	86.62	21.19	28.01	35.57	2812.33	0.273	30.72	Ductal only	23	8	0	0	0	0	0	0
15	130	p14_9.1_s9_1	Red 65	189.07	2602.01	2814.63	108.4	7.57	6.81	17.78	416.91	0.382	10.54	Islet only	23	8	29	127606	2577.57	2781.35	90.77	127606
15	132	p14_9.1_s9_1	Red 66	3095.37	2227.68	2533.89	103.08	33.31	43.9	21.74	4825.72	0.213	46.29	Acinar only	23	8	0	0	0	0	0	0
15	134	p14_9.1_s9_1	Red 67	1820.54	2238.29	2601.35	102.63	35.58	19.68	27.66	2392.19	0.301	35.83	Ductal only	23	8	0	0	0	0	0	0
15	136	p14_9.1_s9_1	Red 68	52131	3033.89	2736.95	90.41	105.97	68.88	43.47	49143.8	0.137	106.45	Acinar majority	23	8	0	0	0	0	0	0
15	138	p14_9.1_s9_1	Red 69	105050	2665.18	2869.31	80.68	111.27	105.21	67.18	99696.8	0.108	116.59	Acinar majority	23	8	0	0	0	0	0	0
15	140	p14_9.1_s9_1	Red 70	89.44	2744.9	2898.33	101.25	6.81	5.3	15.81	244.7	0.395	10.41	Acinar only	23	8	0	0	0	0	0	0
15	142	p14_9.1_s9_1	Red 71	108.69	3005.73	2917.98	103.97	8.33	5.3	11.86	236.56	0.466	8.19	Acinar only	23	8	0	0	0	0	0	0
15	144	p14_9.1_s9_1	Red 72	227.57	2189.21	2562.68	112.95	6.06	11.35	15.81	425.62	0.424	10.84	Ductal only	23	8	0	0	0	0	0	0
15	146	p14_9.1_s9_1	Red 73	185.68	2529.37	2751.16	103.87	6.06	6.81	19.76	378.26	0.416	18.06	Ductal only	23	8	0	0	0	0	0	0
15	148	p14_9.1_s9_1	Red 74	84357.3	3253.05	2867.24	72.63	99.16	105.21	69.16	60649.9	0.153	113.04	Acinar majority	23	8	0	0	0	0	0	0
15	150	p14_9.1_s9_1	Red 75	16577.3	2549.32	2873.19	97.88	49.2	67.37	43.47	20837.5	0.151	66.99	Acinar majority	23	8	0	0	0	0	0	0
15	152	p14_9.1_s9_1	Red 76	276.25	2304.23	2544.32	110.61	10.6	7.57	17.78	533.93	0.384	10.73	Ductal only	23	8	0	0	0	0	0	0
15	154	p14_9.1_s9_1	Red 77	968.01	2240.77	2631.93	100.15	10.6	24.22	21.74	1340.42	0.353	23.85	Ductal only	23	8	0	0	0	0	0	0
15	156	p14_9.1_s9_1	Red 78	173.22	2645.51	2678.81	107.85	7.57	6.06	17.78	351.79	0.427	11.81	Ductal only	23	8	0	0	0	0	0	0
15	158	p14_9.1_s9_1	Red 79	191.34	2600.25	2719.46	103.3	6.81	8.33	17.78	470.32	0.341	14.78	Acinar only	23	8	0	0	0	0	0	0
15	160	p14_9.1_s9_1	Red 80	10253	2316.36	2693.64	91.99	44.66	50.72	53.35	11639.5	0.196	63.63	Acinar majority	23	8	0	0	0	0	0	0
15	162	p14_9.1_s9_1	Red 81	398.53	2697.67	2725.54	110.46	6.81	12.11	21.74	844.23	0.31	17.57	Acinar only	23	8	0	0	0	0	0	0
15	164	p14_9.1_s9_1	Red 82	338.52	2605.77	2770.83	107.62	8.33	6.06	19.76	505.14	0.465	14.25	Islet only	23	8	29	127606	2577.57	2781.35	90.77	127606
15	166	p14_9.1_s9_1	Red 83	662.32	3039.11	2786.51	112.9	14.38	7.57	25.69	1084.2	0.339	15.78	Acinar only	23	8	0	0	0	0	0	0
15	168	p14_9.1_s9_1	Red 84	133.6	2347.77	2454.97	115.48	6.81	9.84	13.83	344.49	0.367	10.52	Acinar only	23	8	0	0	0	0	0	0
15	170	p14_9.1_s9_1	Red 85	116.61	2290.77	2569.79	109.91	8.33	6.06	11.86	268.41	0.43	8.39	Acinar only	23	8	0	0	0	0	0	0
15	172	p14_9.1_s9_1	Red 86	1634.86	2204.43	2566.8	101.69	20.44	32.55	27.66	2549.88	0.263	35.58	Ductal only	23	8	0	0	0	0	0	0
15	174	p14_9.1_s9_1	Red 87	699.68	2431.47	2570.52	107.83	16.65	22.71	19.76	1819.85	0.209	25.09	Ductal only	23	8	0	0	0	0	0	0
15	176	p14_9.1_s9_1	Red 88	698.55	2372.72	2596.5	109.5	14.38	18.17	19.76	1145.09	0.332	20	Ductal only	23	8	0	0	0	0	0	0
15	178	p14_9.1_s9_1	Red 89	620.43	2345.63	2695.03	105.54	16.65	11.35	21.74	1274.89	0.276	16.97	Acinar only	23	8	0	0	0	0	0	0
15	180	p14_9.1_s9_1	Red 90	125.67	2507.98	2739.71	114.32	6.81	5.3	13.83	334.19	0.363	8.61	Islet only	23	8	29	127606	2577.57	2781.35	90.77	127606
15	182	p14_9.1_s9_1	Red 91	432.49	2567.44	2778	114.86	11.35	8.33	21.74	675.16	0.41	18.48	Islet only	23	8	29	127606	2577.57	2781.35	90.77	127606
15	184	p14_9.1_s9_1	Red 92	135.86	2741.45	2860.6	116.35	6.81	7.57	15.81	329.34	0.388	12.1	Ductal only	23	8	0	0	0	0	0	0
15	186	p14_9.1_s9_1	Red 93	6555.3	2761.94	2884.98	107.54	43.9	30.28	33.59	11302	0.15	43.79	Acinar majority	23	8	0	0	0	0	0	0
15	188	p14_9.1_s9_1	Red 94	184.54	2480.24	2543.23	107.84	8.33	9.08	13.83	523.59	0.299	10.47	Acinar only	23	8	0	0	0	0	0	0
15	190	p14_9.1_s9_1	Red 95	310.22	2364.57	2576.14	111.9	9.84	12.11	17.78	731.36	0.303	16.22	Ductal only	23	8	0	0	0	0	0	0
15	192	p14_9.1_s9_1	Red 96	124.54	2603	2733.34	113.42	7.57	9.08	17.78	370.77	0.325	10.33	Ductal only	23	8	0	0	0	0	0	0
15	194	p14_9.1_s9_1	Red 97	105.29	2750.79	2855.49	107.28	5.3	6.06	17.78	293.7	0.367	16.25	Ductal only	23	8	0	0	0	0	0	0
15	196	p14_9.1_s9_1	Red 98	14366.2	2586.55	2857.42	97.37	35.58	52.99	65.21	18517.5	0.154	53.88	Mixed	23	8	0	0	0	0	0	0
15	198	p14_9.1_s9_1	Red 99	902.34	2761.47	2861.5	112.25	20.44	15.14	25.69	1838.68	0.246	21.54	Acinar only	23	8	0	0	0	0	0	0
15	200	p14_9.1_s9_1	Red 100	11338.7	2306.35	2511.04	104.89	34.82	111.27	41.5	14524.2	0.168	111.81	Acinar majority	23	8	0	0	0	0	0	0
15	202	p14_9.1_s9_1	Red 101	161.9	2382.51	2500.1	112.31	6.81	7.57	17.78	393.98	0.365	8.85	Acinar only	23	8	0	0	0	0	0	0
15	204	p14_9.1_s9_1	Red 102	818.56	2194.16	2585.97	112.38	8.33	18.17	25.69	1265.02	0.335	20.37	Acinar majority	23	8	0	0	0	0	0	0
15	206	p14_9.1_s9_1	Red 103	386.07	2669.8	2700.95	106.25	9.08	9.84	25.69	742.71	0.345	22.83	Ductal only	23	8	0	0	0	0	0	0
15	208	p14_9.1_s9_1	Red 104	180.02	2692.19	2731.13	109.79	4.54	7.57	21.74	391.97	0.393	18.92	Acinar only	23	8	0	0	0	0	0	0
15	210	p14_9.1_s9_1	Red 105	33908.7	2552.55	2818.05	84.02	95.38	38.6	59.28	32326.4	0.157	99.57	Acinar only	23	8	0	0	0	0	0	0
15	212	p14_9.1_s9_1	Red 106	298.89	3228.52	2844.69	119.53	7.57	15.9	13.83	813.02	0.266	15.16	Mixed	23	8	0	0	0	0	0	0
15	214	p14_9.1_s9_1	Red 107	21038.1	2462.16	2866.03	89.04	46.17	62.07	57.3	21326.8	0.173	63.97	Acinar only	23	8	0	0	0	0	0	0
15	216	p14_9.1_s9_1	Red 108	1599.76	2323.02	2520.57	113.82	16.65	15.14	27.66	2116.04	0.313	19.93	Mixed	23	8	0	0	0	0	0	0
15	218	p14_9.1_s9_1	Red 109	2137.55	2286.29	2673.22	104.08	17.41	20.44	33.59	3322.13	0.242	30.06	Acinar only	23	8	0	0	0	0	0	0
15	220	p14_9.1_s9_1	Red 110	112.09	2478.55	2702.88	114.79	5.3	6.81	15.81	305.76	0.368	11.31	Islet only	23	8	29	127606	2577.57	2781.35	90.77	127606
15	222	p14_9.1_s9_1	Red 111	120.01	2574.74	2709.68	119.16	6.81	6.06	19.76	342.77	0.343	18.29	Acinar only	23	8	0	0	0	0	0	0
15	224	p14_9.1_s9_1	Red 112	286.44	2709.04	2718.02	116.46	8.33	7.57	21.74	585.12	0.359	9.33	Acinar only	23	8	0	0	0	0	0	0
15	226	p14_9.1_s9_1	Red 113	150.58	2557.42	2829.09	118.11	6.06	6.81	15.81	391.68	0.349	11.44	Acinar only	23	8	0	0	0	0	0	0
15	228	p14_9.1_s9_1	Red 114	56660.9	2403.79	2628.27	91.3	113.54	133.98	63.23	54213	0.132	141.89	Ductal only	23	8	0	0	0	0	0	0
15	230	p14_9.1_s9_1	Red 115	89.44	2521.97	2595.36	121.96	5.3	6.06	15.81	268.34	0.36	9.61	Acinar only	23	8	0	0	0	0	0	0
15	232	p14_9.1_s9_1	Red 116	5755.98	2310.18	2651.38	104.1	52.23	24.22	37.54	8949.42	0.174	56.73	Ductal majority	23	8	0	0	0	0	0	0
15	234	p14_9.1_s9_1	Red 117	97.37	2411.5	2710.19	116.86	6.06	6.06	13.83	254.26	0.403	9.64	Acinar only	23	8	0	0	0	0	0	0
15	236	p14_9.1_s9_1	Red 118	825.36	2708.45	2739.75	114.36	12.87	15.14	21.74	1974.72	0.215	15.36	Acinar only	23	8	0	0	0	0	0	0
15	238	p14_9.1_s9_1	Red 119	32798	2267	2781.4	94.27	62.07	55.26	57.3	27580	0.18	64.94	Acinar only	23	8	0	0	0	0	0	0
15	240	p14_9.1_s9_1	Red 120	167.56	2562.33	2822.04	118.87	8.33	8.33	17.78	440.81	0.333	15.73	Acinar only	23	8	0	0	0	0	0	0
15	242	p14_9.1_s9_1	Red 121	42783.8	2477.72	2599.4	105.06	75.69	80.24	49.4	52752.6	0.112	95.6	Acinar majority	23	8	0	0	0	0	0	0
15	244	p14_9.1_s9_1	Red 122	13623.5	2306.23	2596.81	95.04	42.39	80.99	65.21	15178.2	0.182	80.76	Ductal only	23	8	0	0	0	0	0	0
15	246	p14_9.1_s9_1	Red 123	1170.67	2364.44	2687.97	109.92	15.9	22.71	27.66	2808.7	0.191	24.78	Acinar only	23	8	0	0	0	0	0	0
15	248	p14_9.1_s9_1	Red 124	159.64	2526	2692.81	122.83	11.35	6.81	15.81	472.27	0.301	11.2	Acinar only	23	8	0	0	0	0	0	0
15	250	p14_9.1_s9_1	Red 125	320.41	2518.96	2699.38	119.5	9.84	9.84	19.76	877.35	0.258	19.87	Acinar only	23	8	0	0	0	0	0	0
15	252	p14_9.1_s9_1	Red 126	206.06	2713.98	2725.06	117.34	6.06	12.11	17.78	543.39	0.31	12.4	Acinar only	23	8	0	0	0	0	0	0
15	254	p14_9.1_s9_1	Red 127	5321.23	2531.15	2731.87	107.25	27.25	24.98	43.47	7106.79	0.207	41.11	Mixed	23	8	29	127606	2577.57	2781.35	90.77	127606
15	256	p14_9.1_s9_1	Red 128	26968.4	2661.86	2751.72	89.22	56.77	69.64	73.11	37827.2	0.115	79.37	Acinar majority	23	8	0	0	0	0	0	0
15	258	p14_9.1_s9_1	Red 129	22333.3	2492.65	2776.81	100.15	46.17	63.58	55.33	26559.1	0.144	70.48	Mixed	23	8	29	127606	2577.57	2781.35	90.77	127606
15	260	p14_9.1_s9_1	Red 130	229.83	2594.18	2863.53	120.41	8.33	9.84	19.76	597.8	0.304	12.25	Ductal only	23	8	0	0	0	0	0	0
15	262	p14_9.1_s9_1	Red 131	343.05	2513.04	2691.12	120.54	12.11	11.35	17.78	984.43	0.241	14.87	Islet only	23	8	29	127606	2577.57	2781.35	90.77	127606
15	264	p14_9.1_s9_1	Red 132	42532.4	2386.54	2727.6	105.24	77.97	71.15	57.3	58601.3	0.101	81.52	Acinar majority	23	8	0	0	0	0	0	0
15	266	p14_9.1_s9_1	Red 133	498.16	2530.21	2761.01	117.18	15.14	12.87	21.74	1233.24	0.246	16.57	Islet only	23	8	29	127606	2577.57	2781.35	90.77	127606
15	268	p14_9.1_s9_1	Red 134	11270.8	3246.06	2853.53	111.23	40.88	33.31	39.52	12854	0.189	46.45	Acinar only	23	8	0	0	0	0	0	0
15	270	p14_9.1_s9_1	Red 135	10507.7	2380.44	2513.9	113.28	65.1	79.48	35.57	15168	0.153	86.4	Mixed	23	8	0	0	0	0	0	0
15	272	p14_9.1_s9_1	Red 136	74.72	2531.33	2685.39	123.26	6.81	4.54	13.83	183.8	0.467	13.01	Acinar only	23	8	0	0	0	0	0	0
15	274	p14_9.1_s9_1	Red 137	174.36	2578.83	2701.12	118.19	7.57	6.06	17.78	382.08	0.395	8.54	Ductal only	23	8	0	0	0	0	0	0
15	276	p14_9.1_s9_1	Red 138	2323.22	2527.51	2780.11	117.45	17.41	29.52	31.62	4176.2	0.203	32.14	Islet only	23	8	29	127606	2577.57	2781.35	90.77	127606
15	278	p14_9.1_s9_1	Red 139	274541	3131.51	2790.17	84.55	151.39	150.63	84.97	219709	0.093	154.16	Acinar majority	23	8	0	0	0	0	0	0
15	280	p14_9.1_s9_1	Red 140	346.45	2326.53	2537.61	124.83	12.11	12.87	17.78	872.63	0.273	15.22	Ductal only	23	8	0	0	0	0	0	0
15	282	p14_9.1_s9_1	Red 141	108.69	3041.48	2805.6	122.76	5.3	9.08	13.83	283.52	0.388	8.85	Acinar only	23	8	0	0	0	0	0	0
15	284	p14_9.1_s9_1	Red 142	6754.56	3350.38	2842.98	116.89	33.31	31.79	31.62	7740.79	0.223	37.8	Acinar only	23	8	0	0	0	0	0	0
15	286	p14_9.1_s9_1	Red 143	39482.4	2434.83	2812.76	103.25	52.23	69.64	65.21	41251.8	0.136	75.26	Acinar majority	23	8	0	0	0	0	0	0
15	288	p14_9.1_s9_1	Red 144	6918.73	2250.5	2671.37	94.56	40.88	65.1	73.11	8263.39	0.212	89.71	Ductal only	23	8	0	0	0	0	0	0
16	2	p14_9.1_s9_1	Green 1	434.76	1814.43	3527.44	57.07	9.84	9.84	21.74	735.49	0.377	15.28	Ductal only	23	8	0	0	0	0	0	0
16	4	p14_9.1_s9_1	Green 2	578.54	1843.04	3577.5	56.55	12.11	7.57	23.71	731.81	0.459	19.48	Acinar only	23	8	0	0	0	0	0	0
16	6	p14_9.1_s9_1	Green 3	508.35	1789.54	3546.8	64.31	9.08	9.84	21.74	759.29	0.406	16.57	Acinar only	23	8	0	0	0	0	0	0
16	8	p14_9.1_s9_1	Green 4	474.38	1882.67	3569	66.81	16.65	8.33	19.76	888.94	0.331	18.28	Acinar only	23	8	0	0	0	0	0	0
16	10	p14_9.1_s9_1	Green 5	169.83	2292.21	3410.2	69.46	8.33	9.84	15.81	413.28	0.359	10.9	Acinar only	23	8	0	0	0	0	0	0
16	12	p14_9.1_s9_1	Green 6	593.26	1931.26	3505.57	69.09	11.35	9.08	23.71	753.63	0.453	15.43	Mixed	23	8	0	0	0	0	0	0
16	14	p14_9.1_s9_1	Green 7	355.5	1368.74	3565.7	75.08	8.33	6.06	23.71	593.89	0.409	22.26	Acinar only	23	8	0	0	0	0	0	0
16	16	p14_9.1_s9_1	Green 8	105.29	1728.11	3623.43	63.98	7.57	5.3	15.81	279.58	0.386	7.13	Mixed	23	8	0	0	0	0	0	0
16	18	p14_9.1_s9_1	Green 9	425.7	1985.85	3520.73	72.16	8.33	9.08	23.71	607.13	0.451	20.96	Acinar only	23	8	0	0	0	0	0	0
16	20	p14_9.1_s9_1	Green 10	748.37	1721.56	3547.14	72.1	12.87	10.6	27.66	1066.59	0.374	22.07	Acinar only	23	8	0	0	0	0	0	0
16	22	p14_9.1_s9_1	Green 11	379.28	1643.57	3618.61	70.3	12.87	8.33	21.74	680.07	0.373	13.54	Acinar only	23	8	0	0	0	0	0	0
16	24	p14_9.1_s9_1	Green 12	983.86	1886.63	3634.76	61.77	14.38	11.35	29.64	1281.5	0.373	15.54	Acinar only	23	8	0	0	0	0	0	0
16	26	p14_9.1_s9_1	Green 13	211.72	1598.76	3782.69	71.85	9.84	6.81	15.81	386.54	0.444	11.03	Acinar only	23	8	0	0	0	0	0	0
16	28	p14_9.1_s9_1	Green 14	575.15	1465.95	3509.58	79.27	9.08	9.08	25.69	801.71	0.417	24.34	Acinar only	23	8	0	0	0	0	0	0
16	30	p14_9.1_s9_1	Green 15	846.87	1307.66	3909.61	71.56	13.63	13.62	19.76	1334.74	0.324	14.7	Acinar only	23	8	0	0	0	0	0	0
16	32	p14_9.1_s9_1	Green 16	288.7	1361.57	3961.94	77.52	9.08	8.33	17.78	423.64	0.499	10.07	Acinar only	23	8	0	0	0	0	0	0
16	36	p14_9.1_s9_1	Green 18	191.34	2281.46	3442.71	73.02	15.14	15.9	13.83	512.25	0.313	20.46	Acinar only	23	8	0	0	0	0	0	0
16	38	p14_9.1_s9_1	Green 19	626.09	2136.97	3027.46	74.93	9.84	9.08	25.69	815.59	0.434	24.76	Islet only	23	8	26	846000	2089.74	2909.55	86.14	611001
16	40	p14_9.1_s9_1	Green 20	315.88	1838.12	3413.12	74.72	9.08	7.57	19.76	556.43	0.403	14.33	Acinar only	23	8	0	0	0	0	0	0
16	42	p14_9.1_s9_1	Green 21	609.11	1427.55	3566.42	80.29	10.6	8.33	27.66	864.27	0.402	17.24	Ductal only	23	8	0	0	0	0	0	0
16	44	p14_9.1_s9_1	Green 22	818.56	1773.15	3229.91	77.24	16.65	12.87	17.78	1834.77	0.231	17.74	Ductal only	23	8	0	0	0	0	0	0
16	46	p14_9.1_s9_1	Green 23	799.32	1426.19	3546.87	78.95	11.35	9.08	31.62	1082.21	0.385	25.3	Acinar only	23	8	0	0	0	0	0	0
16	48	p14_9.1_s9_1	Green 24	165.3	1723.8	3595.11	76.12	6.06	7.57	19.76	376.25	0.387	14.73	Ductal only	23	8	0	0	0	0	0	0
16	50	p14_9.1_s9_1	Green 25	692.89	1510.98	3668.17	78.98	11.35	9.08	27.66	1014.04	0.373	19.36	Acinar only	23	8	0	0	0	0	0	0
16	52	p14_9.1_s9_1	Green 26	607.98	1692.8	3667.05	77.34	11.35	8.33	25.69	927.36	0.374	18.87	Ductal only	23	8	0	0	0	0	0	0
16	54	p14_9.1_s9_1	Green 27	905.74	2073.62	2936.31	72.76	9.84	11.35	31.62	1138.21	0.398	19.27	Islet only	23	8	26	846000	2089.74	2909.55	86.14	611001
16	56	p14_9.1_s9_1	Green 28	1400.5	1691.7	3185.46	72.44	15.9	12.87	33.59	1758.31	0.344	28.78	Ductal only	23	8	0	0	0	0	0	0
16	58	p14_9.1_s9_1	Green 29	463.06	1483.64	3509.06	77.73	10.6	7.57	23.71	692.79	0.418	12.07	Acinar only	23	8	0	0	0	0	0	0
16	60	p14_9.1_s9_1	Green 30	514.01	1981.33	3611.78	74.14	9.08	9.84	23.71	771.09	0.402	14.43	Acinar only	23	8	0	0	0	0	0	0
16	62	p14_9.1_s9_1	Green 31	167.56	1689.73	3614.78	73.18	6.06	8.33	13.83	412.46	0.356	11.58	Ductal only	23	8	0	0	0	0	0	0
16	64	p14_9.1_s9_1	Green 32	821.96	1982.55	3629.41	79	10.6	10.6	31.62	1069.96	0.397	31.02	Acinar only	23	8	0	0	0	0	0	0
16	66	p14_9.1_s9_1	Green 33	348.71	1619.97	3630.91	73.31	9.84	6.06	23.71	620.28	0.386	16.62	Acinar only	23	8	0	0	0	0	0	0
16	68	p14_9.1_s9_1	Green 34	1038.21	1929.2	3633.22	77.03	11.35	13.62	27.66	1336.01	0.371	23.03	Acinar only	23	8	0	0	0	0	0	0
16	70	p14_9.1_s9_1	Green 35	631.75	1609.12	3696.75	84.27	8.33	14.38	21.74	1090.61	0.326	16.9	Acinar only	23	8	0	0	0	0	0	0
16	72	p14_9.1_s9_1	Green 36	986.13	1566	3860.54	85.23	7.57	15.9	27.66	1307.03	0.367	19.24	Acinar only	23	8	0	0	0	0	0	0
16	76	p14_9.1_s9_1	Green 38	1077.83	2511.48	3281.42	77.08	12.87	11.35	33.59	1330.59	0.382	31.56	Acinar only	23	8	0	0	0	0	0	0
16	78	p14_9.1_s9_1	Green 39	811.77	1872.95	3432.71	81.35	13.63	9.84	31.62	1190.76	0.353	26.39	Ductal only	23	8	0	0	0	0	0	0
16	80	p14_9.1_s9_1	Green 40	733.65	1956.49	3535.23	78.71	10.6	11.35	29.64	1063.75	0.37	26.79	Acinar only	23	8	0	0	0	0	0	0
16	82	p14_9.1_s9_1	Green 41	619.3	1454.03	3578.48	79.72	11.35	9.08	27.66	960.89	0.366	18.59	Ductal only	23	8	0	0	0	0	0	0
16	84	p14_9.1_s9_1	Green 42	314.74	1674.56	3661.39	76.4	7.57	9.84	21.74	593.07	0.377	12.62	Acinar only	23	8	0	0	0	0	0	0
16	86	p14_9.1_s9_1	Green 43	218.51	1964.05	3435.62	79.34	12.11	7.57	15.81	516.8	0.339	12.53	Ductal only	23	8	0	0	0	0	0	0
16	88	p14_9.1_s9_1	Green 44	841.21	1484.15	3558.54	91.78	9.84	10.6	37.54	1137.77	0.379	33.94	Acinar only	23	8	0	0	0	0	0	0
16	92	p14_9.1_s9_1	Green 46	1403.9	2017.87	2982.82	87.76	16.65	15.14	35.57	1972.93	0.307	29.61	Islet only	23	8	26	846000	2089.74	2909.55	86.14	611001
16	94	p14_9.1_s9_1	Green 47	794.79	2294.9	3009.18	81.78	14.38	12.11	27.66	1481.87	0.28	15.02	Ductal only	23	8	0	0	0	0	0	0
16	98	p14_9.1_s9_1	Green 49	441.55	2465.39	3345.99	83.02	10.6	13.62	19.76	821.28	0.341	15.06	Mixed	23	8	0	0	0	0	0	0
16	100	p14_9.1_s9_1	Green 50	717.8	1943.92	3356.97	81.17	12.87	9.08	25.69	1096.89	0.353	20.7	Ductal only	23	8	0	0	0	0	0	0
16	102	p14_9.1_s9_1	Green 51	395.13	1862.87	3393.5	80.73	9.08	6.06	25.69	616.99	0.422	21.77	Acinar	23	8	0	0	0	0	0	0
16	104	p14_9.1_s9_1	Green 52	1048.39	1949.22	3411.01	87.2	12.87	14.38	35.57	1572.59	0.317	35.98	Acinar only	23	8	0	0	0	0	0	0
16	106	p14_9.1_s9_1	Green 53	592.13	1992.27	3447.81	91.22	14.38	10.6	21.74	956.16	0.357	15.71	Ductal only	23	8	0	0	0	0	0	0
16	108	p14_9.1_s9_1	Green 54	1709.59	1876.71	3447.4	81.29	29.52	8.33	35.57	2308.38	0.3	36.08	Mixed	23	8	0	0	0	0	0	0
16	110	p14_9.1_s9_1	Green 55	201.53	1983.63	3453.44	81.42	9.84	6.81	15.81	433.46	0.383	11.88	Ductal only	23	8	0	0	0	0	0	0
16	112	p14_9.1_s9_1	Green 56	498.16	2008.77	3457.3	86.92	9.84	8.33	31.62	778.95	0.39	29.8	Acinar only	23	8	0	0	0	0	0	0
16	114	p14_9.1_s9_1	Green 57	305.69	1514.87	3552.17	85.39	9.08	7.57	21.74	634.71	0.346	10.63	Ductal only	23	8	0	0	0	0	0	0
16	116	p14_9.1_s9_1	Green 58	706.48	1951.54	3566.4	82.92	13.63	7.57	29.64	964.98	0.398	26.29	Acinar only	23	8	0	0	0	0	0	0
16	118	p14_9.1_s9_1	Green 59	369.09	1465.31	3635.47	91.41	8.33	9.08	21.74	622.32	0.4	20	Mixed	23	8	0	0	0	0	0	0
16	120	p14_9.1_s9_1	Green 60	716.67	1275.81	3915.12	74.71	11.35	8.33	27.66	796.07	0.486	21.79	Acinar only	23	8	0	0	0	0	0	0
16	124	p14_9.1_s9_1	Green 62	885.36	2152.04	2957.21	85.01	10.6	16.65	23.71	1671.81	0.267	17.56	Islet only	23	8	26	846000	2089.74	2909.55	86.14	611001
16	126	p14_9.1_s9_1	Green 63	502.69	1831.58	3426.4	89.27	9.08	10.6	21.74	833.48	0.367	16.62	Acinar majority	23	8	0	0	0	0	0	0
16	128	p14_9.1_s9_1	Green 64	798.18	1729.97	3488.75	81.66	14.38	7.57	29.64	1187.11	0.351	18.2	Acinar only	23	8	0	0	0	0	0	0
16	130	p14_9.1_s9_1	Green 65	333.99	1770.96	3536.62	84.87	12.11	6.81	23.71	679.38	0.343	16.57	Ductal only	23	8	0	0	0	0	0	0
16	132	p14_9.1_s9_1	Green 66	157.37	1384.95	3577.05	85.88	5.3	7.57	17.78	361.34	0.39	7.71	Ductal only	23	8	0	0	0	0	0	0
16	134	p14_9.1_s9_1	Green 67	280.78	1994.19	3641.34	91.33	9.08	6.06	23.71	522.89	0.397	14.57	Acinar only	23	8	0	0	0	0	0	0
16	136	p14_9.1_s9_1	Green 68	358.9	1516.49	3658.17	99.78	8.33	7.57	29.64	639.97	0.382	28.08	Ductal only	23	8	0	0	0	0	0	0
16	138	p14_9.1_s9_1	Green 69	712.14	1416.02	3785.33	89.73	12.11	9.08	29.64	1055.22	0.365	29.04	Acinar only	23	8	0	0	0	0	0	0
16	142	p14_9.1_s9_1	Green 71	861.59	1752.12	3315.51	94.19	15.14	9.84	23.71	1078.36	0.406	19.3	Acinar only	23	8	0	0	0	0	0	0
16	144	p14_9.1_s9_1	Green 72	421.17	1880.13	3363.8	79.34	11.35	11.35	17.78	779.21	0.349	16	Ductal only	23	8	0	0	0	0	0	0
16	146	p14_9.1_s9_1	Green 73	227.57	1996.12	3392.25	88.11	6.81	10.6	15.81	480.57	0.375	12.64	Acinar	23	8	0	0	0	0	0	0
16	148	p14_9.1_s9_1	Green 74	466.46	1901.07	3441.73	87.89	13.63	8.33	23.71	794.39	0.366	17.05	Acinar only	23	8	0	0	0	0	0	0
16	150	p14_9.1_s9_1	Green 75	450.61	1980.87	3446.08	95.12	9.08	9.08	25.69	649.19	0.438	17.67	Mixed	23	8	0	0	0	0	0	0
16	152	p14_9.1_s9_1	Green 76	714.4	1708.71	3491.8	92.07	10.6	9.84	27.66	982.46	0.393	23.57	Acinar only	23	8	0	0	0	0	0	0
16	154	p14_9.1_s9_1	Green 77	664.59	1273.12	3713.31	94.91	10.6	8.33	25.69	937.6	0.393	21.38	Acinar only	23	8	0	0	0	0	0	0
16	156	p14_9.1_s9_1	Green 78	493.63	1576.64	3794.51	74.81	10.6	7.57	23.71	787.55	0.384	20	Acinar only	23	8	0	0	0	0	0	0
16	158	p14_9.1_s9_1	Green 79	100.76	997.23	3863.44	93.36	6.06	6.81	13.83	265.86	0.394	10.24	Ductal only	23	8	0	0	0	0	0	0
16	160	p14_9.1_s9_1	Green 80	293.23	2002.05	2942.02	91.77	7.57	9.08	23.71	536.51	0.398	17.1	Islet only	23	8	26	846000	2089.74	2909.55	86.14	611001
16	162	p14_9.1_s9_1	Green 81	96.23	2282.97	3010.79	87.83	5.3	6.81	11.86	262.12	0.387	7.58	Ductal only	23	8	0	0	0	0	0	0
16	164	p14_9.1_s9_1	Green 82	482.31	1921.67	3369.03	90.07	8.33	17.41	25.69	1000.06	0.297	18.45	Acinar only	23	8	0	0	0	0	0	0
16	166	p14_9.1_s9_1	Green 83	267.19	1995.33	3422.99	91.44	7.57	8.33	17.78	535.6	0.375	11.05	Acinar only	23	8	0	0	0	0	0	0
16	168	p14_9.1_s9_1	Green 84	767.62	1721.62	3465.23	79.14	12.87	10.6	27.66	1111.37	0.365	16.15	Acinar only	23	8	0	0	0	0	0	0
16	170	p14_9.1_s9_1	Green 85	666.85	1785.07	3496.23	95.89	11.35	9.08	23.71	982.28	0.376	23.67	Ductal only	23	8	0	0	0	0	0	0
16	172	p14_9.1_s9_1	Green 86	341.92	1707.04	3553.15	85.2	6.81	10.6	21.74	890.33	0.266	15.57	Ductal only	23	8	0	0	0	0	0	0
16	174	p14_9.1_s9_1	Green 87	160.77	1708.52	3564.81	86.04	7.57	6.81	19.76	382.03	0.374	8.56	Ductal only	23	8	0	0	0	0	0	0
16	176	p14_9.1_s9_1	Green 88	824.22	1951.73	3605.03	82.86	14.38	8.33	25.69	1161.91	0.366	16.85	Acinar only	23	8	0	0	0	0	0	0
16	178	p14_9.1_s9_1	Green 89	438.15	1880.39	3614.17	90.04	10.6	7.57	25.69	700.53	0.398	24.89	Ductal only	23	8	0	0	0	0	0	0
16	180	p14_9.1_s9_1	Green 90	476.65	1475.7	3629.84	94.14	9.08	8.33	29.64	743.06	0.397	26.44	Ductal only	23	8	0	0	0	0	0	0
16	182	p14_9.1_s9_1	Green 91	389.47	986.19	3882.2	89.14	9.84	7.57	23.71	661.53	0.39	21.56	Ductal only	23	8	0	0	0	0	0	0
16	192	p14_9.1_s9_1	Green 96	748.37	2134.12	3200.03	84.11	7.57	9.84	31.62	1006.06	0.396	30	Ductal only	23	8	0	0	0	0	0	0
16	194	p14_9.1_s9_1	Green 97	78.12	2080.11	3331.25	88.46	6.81	8.33	9.88	230.49	0.383	8.67	Acinar only	23	8	0	0	0	0	0	0
16	196	p14_9.1_s9_1	Green 98	559.29	1960.83	3391.7	95.9	12.11	6.81	23.71	851.06	0.386	21.19	Acinar only	23	8	0	0	0	0	0	0
16	198	p14_9.1_s9_1	Green 99	629.49	2003.43	3474.44	90.95	13.63	10.6	23.71	929.98	0.382	17.32	Acinar majority	23	8	0	0	0	0	0	0
16	200	p14_9.1_s9_1	Green 100	80.38	1492.4	3506.31	92.32	3.03	6.81	13.83	196.73	0.458	6.55	Acinar only	23	8	0	0	0	0	0	0
16	202	p14_9.1_s9_1	Green 101	337.39	1889.13	3566.86	94.83	13.63	6.81	19.76	665.46	0.352	13.98	Acinar only	23	8	0	0	0	0	0	0
16	204	p14_9.1_s9_1	Green 102	1058.58	2002.09	3615.51	89.5	12.11	18.17	21.74	1693.76	0.297	22.35	Acinar only	23	8	0	0	0	0	0	0
16	206	p14_9.1_s9_1	Green 103	554.77	1531.18	3919.04	96.69	8.33	9.08	27.66	754.26	0.433	24.47	Acinar only	23	8	0	0	0	0	0	0
16	216	p14_9.1_s9_1	Green 108	460.8	1856.57	3335.91	95.03	10.6	7.57	21.74	723.07	0.399	18.31	Ductal only	23	8	0	0	0	0	0	0
16	218	p14_9.1_s9_1	Green 109	298.89	1920.74	3346.82	88.6	9.08	8.33	23.71	575.48	0.376	12.24	Acinar only	23	8	0	0	0	0	0	0
16	220	p14_9.1_s9_1	Green 110	512.88	1812.43	3369.21	95.18	12.87	10.6	23.71	852.25	0.364	16.26	Ductal only	23	8	0	0	0	0	0	0
16	222	p14_9.1_s9_1	Green 111	953.29	1999.05	3379.51	87.53	9.08	12.87	35.57	1275.94	0.367	34.43	Acinar only	23	8	0	0	0	0	0	0
16	224	p14_9.1_s9_1	Green 112	525.33	1872.87	3393.49	80.91	9.08	9.08	27.66	832.61	0.378	26.4	Ductal only	23	8	0	0	0	0	0	0
16	226	p14_9.1_s9_1	Green 113	1103.87	2085.61	3486.68	88.63	12.11	21.19	27.66	1694.69	0.305	22.15	Acinar only	23	8	0	0	0	0	0	0
16	228	p14_9.1_s9_1	Green 114	106.42	1780.28	3550.7	96.66	6.06	5.3	15.81	251.61	0.432	13.33	Acinar only	23	8	0	0	0	0	0	0
16	230	p14_9.1_s9_1	Green 115	130.2	1646.42	3633.35	96.58	8.33	4.54	17.78	324.63	0.383	7.86	Acinar only	23	8	0	0	0	0	0	0
16	232	p14_9.1_s9_1	Green 116	182.28	1526.58	3656.55	94.46	6.06	6.06	15.81	342.89	0.453	14.73	Acinar only	23	8	0	0	0	0	0	0
16	236	p14_9.1_s9_1	Green 118	194.73	2124.09	3452.59	97.85	7.57	6.06	21.74	376.2	0.432	20.12	Acinar only	23	8	0	0	0	0	0	0
16	238	p14_9.1_s9_1	Green 119	792.52	2051.94	3458.46	98.77	12.11	9.84	29.64	1099.06	0.377	20.83	Acinar only	23	8	0	0	0	0	0	0
16	240	p14_9.1_s9_1	Green 120	510.61	1763.57	3506.17	87.05	12.11	6.81	23.71	855.08	0.361	17.91	Acinar only	23	8	0	0	0	0	0	0
16	242	p14_9.1_s9_1	Green 121	696.29	1810.32	3586.72	92.96	12.87	9.08	25.69	1154.71	0.329	22.8	Acinar only	23	8	0	0	0	0	0	0
16	244	p14_9.1_s9_1	Green 122	893.29	1941.29	3613.53	83.83	11.35	9.84	27.66	1193.36	0.376	25.4	Ductal only	23	8	0	0	0	0	0	0
16	246	p14_9.1_s9_1	Green 123	314.74	1983.06	3643.52	98.76	8.33	6.06	21.74	595.94	0.375	18.92	Acinar only	23	8	0	0	0	0	0	0
16	248	p14_9.1_s9_1	Green 124	228.7	1128.74	3793.62	96.35	8.33	9.84	17.78	563.92	0.321	10.48	Ductal only	23	8	0	0	0	0	0	0
16	250	p14_9.1_s9_1	Green 125	88.31	1298.62	3924.12	96.29	5.3	9.08	11.86	252.29	0.38	9.49	Acinar only	23	8	0	0	0	0	0	0
16	252	p14_9.1_s9_1	Green 126	751.76	1696.02	3450.69	88.96	12.11	9.84	27.66	1039.39	0.385	20.32	Ductal only	23	8	0	0	0	0	0	0
16	254	p14_9.1_s9_1	Green 127	603.45	1716.1	3451.4	101.47	10.6	9.08	29.64	972.13	0.355	15.7	Acinar only	23	8	0	0	0	0	0	0
16	256	p14_9.1_s9_1	Green 128	133.6	1738.22	3511.06	98.6	7.57	8.33	13.83	374.48	0.337	9.09	Ductal only	23	8	0	0	0	0	0	0
16	258	p14_9.1_s9_1	Green 129	562.69	1489.63	3521.34	108.19	8.33	12.11	29.64	968.3	0.34	11.97	Acinar only	23	8	0	0	0	0	0	0
16	260	p14_9.1_s9_1	Green 130	407.58	1750.25	3615.42	92.98	9.84	7.57	25.69	731.51	0.363	23.13	Acinar only	23	8	0	0	0	0	0	0
16	262	p14_9.1_s9_1	Green 131	176.62	2030.25	2999.6	105.11	7.57	6.81	17.78	372	0.409	15.27	Islet only	23	8	26	846000	2089.74	2909.55	86.14	611001
16	264	p14_9.1_s9_1	Green 132	1596.37	2130.79	3174.77	84.49	10.6	17.41	39.52	2047.33	0.323	22.62	Ductal only	23	8	0	0	0	0	0	0
16	266	p14_9.1_s9_1	Green 133	1723.17	2147.63	3195.53	84.21	12.11	18.17	33.59	2238.7	0.31	27.86	Mixed	23	8	0	0	0	0	0	0
16	268	p14_9.1_s9_1	Green 134	583.07	2054.43	3330.31	89.68	9.84	8.33	27.66	831.48	0.406	26.13	Ductal only	23	8	0	0	0	0	0	0
16	270	p14_9.1_s9_1	Green 135	142.65	1798.88	3355.28	105.65	8.33	7.57	15.81	374.36	0.353	9.89	Ductal only	23	8	0	0	0	0	0	0
16	272	p14_9.1_s9_1	Green 136	383.81	1938.18	3400.31	94.74	9.08	8.33	21.74	647.51	0.394	14.19	Acinar only	23	8	0	0	0	0	0	0
16	274	p14_9.1_s9_1	Green 137	446.08	1675.17	3423.36	96.62	8.33	7.57	27.66	727.47	0.388	18.11	Acinar only	23	8	0	0	0	0	0	0
16	276	p14_9.1_s9_1	Green 138	546.84	1912.32	3427.71	104.55	11.35	7.57	27.66	810.39	0.399	24.19	Acinar only	23	8	0	0	0	0	0	0
16	278	p14_9.1_s9_1	Green 139	618.17	1984.7	3465.54	88.12	9.84	10.6	29.64	905.41	0.388	24.16	Acinar only	23	8	0	0	0	0	0	0
16	280	p14_9.1_s9_1	Green 140	1262.38	2009.89	3631.17	98.22	11.35	15.14	31.62	1546.4	0.365	17.77	Acinar majority	23	8	0	0	0	0	0	0
16	282	p14_9.1_s9_1	Green 141	328.33	1110.01	3809.93	102.12	9.08	7.57	27.66	637.97	0.361	25.89	Ductal only	23	8	0	0	0	0	0	0
16	286	p14_9.1_s9_1	Green 143	378.15	2455.53	3320.49	94.62	11.35	8.33	19.76	769.5	0.329	12.02	Ductal only	23	8	0	0	0	0	0	0
16	288	p14_9.1_s9_1	Green 144	557.03	1847.02	3326.24	101.51	10.6	8.33	25.69	805.91	0.406	25.23	Ductal only	23	8	0	0	0	0	0	0
16	290	p14_9.1_s9_1	Green 145	185.68	1784.65	3406.72	100.09	8.33	9.84	17.78	468.51	0.336	11.35	Ductal only	23	8	0	0	0	0	0	0
16	292	p14_9.1_s9_1	Green 146	243.42	1925.95	3459.69	110.01	6.81	7.57	19.76	491.42	0.384	16.88	Acinar only	23	8	0	0	0	0	0	0
16	294	p14_9.1_s9_1	Green 147	511.74	2055.1	3473.48	97.11	9.84	7.57	25.69	778.59	0.397	19.87	Acinar majority	23	8	0	0	0	0	0	0
16	296	p14_9.1_s9_1	Green 148	646.47	1776.21	3510.19	92.7	11.35	10.6	27.66	940.72	0.384	23.99	Ductal only	23	8	0	0	0	0	0	0
16	298	p14_9.1_s9_1	Green 149	578.54	1467.21	3569.77	107.43	8.33	9.08	29.64	845.39	0.397	24.89	Acinar majority	23	8	0	0	0	0	0	0
16	302	p14_9.1_s9_1	Green 151	75.86	1645.62	3683.84	103.43	5.3	7.57	11.86	232.59	0.373	10.54	Acinar only	23	8	0	0	0	0	0	0
16	304	p14_9.1_s9_1	Green 152	475.51	1300.66	3694.28	105.64	9.84	11.35	21.74	845.97	0.348	17.9	Acinar only	23	8	0	0	0	0	0	0
16	306	p14_9.1_s9_1	Green 153	497.03	1337.47	3717.79	106.64	9.08	8.33	25.69	685.32	0.443	22.77	Acinar only	23	8	0	0	0	0	0	0
16	308	p14_9.1_s9_1	Green 154	98.5	1100.49	3775.57	106.11	6.06	6.06	11.86	295.18	0.349	9.52	Ductal only	23	8	0	0	0	0	0	0
16	312	p14_9.1_s9_1	Green 156	1161.61	1801.09	3308.91	106.22	15.14	11.35	35.57	1596.87	0.335	34.81	Acinar only	23	8	0	0	0	0	0	0
16	314	p14_9.1_s9_1	Green 157	400.79	1736.09	3329.86	102.5	11.35	8.33	25.69	784.85	0.335	13.22	Acinar only	23	8	0	0	0	0	0	0
16	316	p14_9.1_s9_1	Green 158	78.12	1840.99	3338.32	99.09	5.3	5.3	15.81	225.51	0.392	13.87	Ductal only	23	8	0	0	0	0	0	0
16	318	p14_9.1_s9_1	Green 159	370.22	1930.33	3383.19	102.69	8.33	8.33	29.64	656.27	0.38	19.69	Acinar only	23	8	0	0	0	0	0	0
16	320	p14_9.1_s9_1	Green 160	263.8	1822.61	3413.53	102.05	6.81	9.08	21.74	507.04	0.392	18.11	Acinar	23	8	0	0	0	0	0	0
16	322	p14_9.1_s9_1	Green 161	247.95	2094.41	3429.95	107.25	7.57	6.06	19.76	409.24	0.466	18.43	Acinar only	23	8	0	0	0	0	0	0
16	324	p14_9.1_s9_1	Green 162	758.56	1753.48	3484.25	91.95	16.65	9.08	27.66	1399.92	0.287	19.92	Acinar only	23	8	0	0	0	0	0	0
16	326	p14_9.1_s9_1	Green 163	606.85	1976.24	3482.82	104.84	9.08	9.84	29.64	968.63	0.358	23.33	Acinar only	23	8	0	0	0	0	0	0
16	328	p14_9.1_s9_1	Green 164	398.53	2054.11	3485.81	108.45	10.6	7.57	21.74	730.79	0.358	12.35	Acinar only	23	8	0	0	0	0	0	0
16	330	p14_9.1_s9_1	Green 165	178.88	1885.06	3504.76	100.1	9.84	5.3	17.78	426.59	0.36	14.57	Acinar only	23	8	0	0	0	0	0	0
16	332	p14_9.1_s9_1	Green 166	528.73	1717.09	3513.49	103.27	9.84	10.6	23.71	1126.47	0.281	18.29	Ductal only	23	8	0	0	0	0	0	0
16	334	p14_9.1_s9_1	Green 167	1073.3	1931.94	3517.59	87.04	12.87	11.35	31.62	1405.59	0.361	26.02	Acinar only	23	8	0	0	0	0	0	0
16	336	p14_9.1_s9_1	Green 168	1645.05	1673.33	3511.05	94.68	44.66	31.03	25.69	3379.24	0.199	55.22	Acinar only	23	8	0	0	0	0	0	0
16	338	p14_9.1_s9_1	Green 169	485.7	1772.3	3557.95	102.34	9.84	8.33	25.69	887.15	0.337	24.76	Ductal only	23	8	0	0	0	0	0	0
16	340	p14_9.1_s9_1	Green 170	347.58	1907.69	3570.31	95.05	8.33	8.33	23.71	562.38	0.425	21.02	Acinar only	23	8	0	0	0	0	0	0
16	342	p14_9.1_s9_1	Green 171	448.34	1099.58	3666.31	99.85	8.33	9.84	21.74	854.06	0.332	18.01	Acinar only	23	8	0	0	0	0	0	0
16	344	p14_9.1_s9_1	Green 172	313.61	1346.72	3918.42	98	5.3	13.62	17.78	546.61	0.408	13.11	Acinar only	23	8	0	0	0	0	0	0
16	348	p14_9.1_s9_1	Green 174	358.9	2169.18	2921.64	111.42	6.81	8.33	21.74	641.81	0.381	17.2	Islet only	23	8	26	846000	2089.74	2909.55	86.14	611001
16	350	p14_9.1_s9_1	Green 175	923.86	1942.72	2947.78	106.24	9.84	12.11	29.64	1286.25	0.357	29.36	Acinar only	23	8	0	0	0	0	0	0
16	352	p14_9.1_s9_1	Green 176	737.05	1955.35	2962.68	96.43	9.84	9.84	27.66	1012.42	0.39	22.74	Acinar only	23	8	0	0	0	0	0	0
16	354	p14_9.1_s9_1	Green 177	391.73	2188.13	3262.32	104.67	13.63	8.33	21.74	1004.81	0.258	15.77	Acinar only	23	8	0	0	0	0	0	0
16	356	p14_9.1_s9_1	Green 178	2265.48	1738.97	3461.75	82.75	18.17	15.14	59.28	3148.37	0.265	59.9	Ductal only	23	8	0	0	0	0	0	0
16	358	p14_9.1_s9_1	Green 179	235.49	2041.85	3499.23	107.63	12.87	6.81	17.78	503.67	0.366	13.67	Acinar only	23	8	0	0	0	0	0	0
16	360	p14_9.1_s9_1	Green 180	537.78	1730.71	3530.46	96.76	9.84	12.11	23.71	1134.87	0.282	15.28	Ductal only	23	8	0	0	0	0	0	0
16	362	p14_9.1_s9_1	Green 181	413.24	1903.1	3527.94	105.97	13.63	6.81	19.76	747.59	0.359	16	Ductal only	23	8	0	0	0	0	0	0
16	364	p14_9.1_s9_1	Green 182	807.24	1451.33	3578.66	112.79	10.6	9.08	41.5	1113.29	0.377	39.73	Acinar only	23	8	0	0	0	0	0	0
16	366	p14_9.1_s9_1	Green 183	123.41	1699.78	3579.59	108.08	5.3	8.33	15.81	338.47	0.354	9.64	Ductal only	23	8	0	0	0	0	0	0
16	368	p14_9.1_s9_1	Green 184	378.15	1897.86	3603.89	95.87	9.08	7.57	23.71	617.12	0.41	18.12	Ductal only	23	8	0	0	0	0	0	0
16	370	p14_9.1_s9_1	Green 185	598.92	1925.77	3616.07	98.97	8.33	11.35	25.69	830.03	0.414	13.24	Acinar only	23	8	0	0	0	0	0	0
16	372	p14_9.1_s9_1	Green 186	507.21	1311.42	3662.74	109.11	13.63	7.57	25.69	887.45	0.347	17.64	Acinar only	23	8	0	0	0	0	0	0
16	374	p14_9.1_s9_1	Green 187	264.93	1592.65	3822.77	107.72	6.81	9.08	21.74	521.26	0.383	12.51	Acinar only	23	8	0	0	0	0	0	0
16	376	p14_9.1_s9_1	Green 188	477.78	1350.89	3901.78	101.76	6.81	10.6	27.66	724.57	0.408	23.61	Acinar only	23	8	0	0	0	0	0	0
16	378	p14_9.1_s9_1	Green 189	110.95	1320.04	3909.65	107.29	7.57	4.54	13.83	273.89	0.408	9.31	Acinar only	23	8	0	0	0	0	0	0
16	380	p14_9.1_s9_1	Green 190	228.7	1060.02	3924.17	97.57	11.35	3.78	19.76	480.92	0.376	12.24	Acinar only	23	8	0	0	0	0	0	0
16	382	p14_9.1_s9_1	Green 191	197	2326.59	3379.97	107.52	9.08	6.06	21.74	513.7	0.319	19.18	Acinar only	23	8	0	0	0	0	0	0
16	384	p14_9.1_s9_1	Green 192	629.49	2141.16	3416.12	108.11	13.63	9.84	21.74	1045.12	0.34	17.24	Acinar only	23	8	0	0	0	0	0	0
16	386	p14_9.1_s9_1	Green 193	339.65	2295.34	3434.26	101.8	14.38	9.08	19.76	978.96	0.24	14.37	Acinar only	23	8	0	0	0	0	0	0
16	388	p14_9.1_s9_1	Green 194	76.99	2163.79	3456.26	105.86	4.54	4.54	15.81	204.12	0.429	14.04	Acinar only	23	8	0	0	0	0	0	0
16	390	p14_9.1_s9_1	Green 195	130.2	2333.07	3472.03	111.52	9.08	5.3	17.78	312.37	0.398	14.8	Acinar only	23	8	0	0	0	0	0	0
16	392	p14_9.1_s9_1	Green 196	646.47	2118.57	3514.61	111.23	9.08	10.6	31.62	1004.2	0.36	28.53	Acinar only	23	8	0	0	0	0	0	0
16	394	p14_9.1_s9_1	Green 197	983.86	1635.65	3547.86	103.14	11.35	17.41	29.64	1816.54	0.263	23.19	Acinar only	23	8	0	0	0	0	0	0
16	396	p14_9.1_s9_1	Green 198	666.85	1794.28	3576.32	99.44	13.63	9.84	25.69	1143.54	0.323	19.23	Acinar only	23	8	0	0	0	0	0	0
16	398	p14_9.1_s9_1	Green 199	180.02	1636.23	3660	105.66	6.06	6.81	19.76	463.45	0.333	14.89	Acinar only	23	8	0	0	0	0	0	0
16	400	p14_9.1_s9_1	Green 200	317.01	1265.86	3688.19	107.49	7.57	9.84	19.76	602.25	0.373	11.61	Acinar only	23	8	0	0	0	0	0	0
16	402	p14_9.1_s9_1	Green 201	588.73	1462.64	3781	95.94	9.08	9.84	25.69	901.13	0.377	14.43	Acinar only	23	8	0	0	0	0	0	0
16	404	p14_9.1_s9_1	Green 202	73.59	1347.14	3809.63	108.62	4.54	5.3	11.86	186.37	0.456	9.05	Acinar only	23	8	0	0	0	0	0	0
16	406	p14_9.1_s9_1	Green 203	140.39	2056.78	3287.86	106.77	8.33	5.3	15.81	371.43	0.352	9.64	Acinar only	23	8	0	0	0	0	0	0
16	408	p14_9.1_s9_1	Green 204	465.32	2129.12	3426.21	113.26	8.33	8.33	27.66	724.78	0.401	20.92	Acinar only	23	8	0	0	0	0	0	0
16	410	p14_9.1_s9_1	Green 205	452.87	1910.62	3437.87	111.21	8.33	9.84	27.66	722.95	0.394	26.33	Acinar only	23	8	0	0	0	0	0	0
16	412	p14_9.1_s9_1	Green 206	103.03	2282.61	3450.46	109.37	5.3	6.06	15.81	259.01	0.41	12.47	Acinar only	23	8	0	0	0	0	0	0
16	414	p14_9.1_s9_1	Green 207	862.72	1419.55	3592.66	108.17	12.87	9.84	49.4	1448.8	0.302	47.73	Acinar only	23	8	0	0	0	0	0	0
16	416	p14_9.1_s9_1	Green 208	506.08	1867.4	3644.66	110.05	10.6	9.08	27.66	1065.24	0.288	20.03	Acinar only	23	8	0	0	0	0	0	0
16	418	p14_9.1_s9_1	Green 209	449.47	1272.01	3656.18	104.96	7.57	12.87	19.76	734.35	0.386	13.52	Acinar only	23	8	0	0	0	0	0	0
16	420	p14_9.1_s9_1	Green 210	468.72	1305.59	3734.79	100.51	9.84	8.33	25.69	706.55	0.413	22.49	Ductal only	23	8	0	0	0	0	0	0
16	422	p14_9.1_s9_1	Green 211	1341.63	2327.48	3342.58	104.12	19.68	10.6	33.59	2032.45	0.289	29.8	Acinar only	23	8	0	0	0	0	0	0
16	424	p14_9.1_s9_1	Green 212	898.95	1735.83	3384.05	119.99	10.6	10.6	31.62	1324.44	0.34	26.96	Acinar only	23	8	0	0	0	0	0	0
16	426	p14_9.1_s9_1	Green 213	82.65	1561.2	3677.25	107.52	3.78	9.08	11.86	230	0.399	8.46	Ductal only	23	8	0	0	0	0	0	0
16	428	p14_9.1_s9_1	Green 214	627.23	1129.12	3695.38	115.3	10.6	9.84	25.69	917.59	0.386	23.03	Acinar only	23	8	0	0	0	0	0	0
16	430	p14_9.1_s9_1	Green 215	213.98	1119.05	3712.72	115.27	7.57	6.81	19.76	467.85	0.37	18.43	Acinar only	23	8	0	0	0	0	0	0
16	432	p14_9.1_s9_1	Green 216	218.51	1326.92	3762.36	115.39	6.81	9.84	17.78	496.97	0.353	10.04	Acinar only	23	8	0	0	0	0	0	0
16	434	p14_9.1_s9_1	Green 217	140.39	1534.83	3915.97	112.68	4.54	6.81	17.78	335.67	0.389	14.34	Acinar only	23	8	0	0	0	0	0	0
16	436	p14_9.1_s9_1	Green 218	354.37	1316.57	3965.07	115.71	8.33	8.33	21.74	546.59	0.443	12.16	Ductal only	23	8	0	0	0	0	0	0
16	438	p14_9.1_s9_1	Green 219	601.19	1523.37	3977.33	117.61	12.11	12.87	25.69	1066.27	0.323	18.39	Acinar only	23	8	0	0	0	0	0	0
16	440	p14_9.1_s9_1	Green 220	304.56	1942.8	2928.65	114.11	9.08	8.33	23.71	687.44	0.318	19.18	Acinar only	23	8	0	0	0	0	0	0
16	442	p14_9.1_s9_1	Green 221	261.53	1901.92	2937.58	116.7	8.33	7.57	23.71	590.05	0.335	19.58	Acinar only	23	8	0	0	0	0	0	0
16	444	p14_9.1_s9_1	Green 222	1897.53	2256.84	3015.35	102.78	15.9	21.95	37.54	2787.04	0.266	25.31	Mixed	23	8	0	0	0	0	0	0
16	446	p14_9.1_s9_1	Green 223	1223.88	1945.11	3350.56	104.04	9.84	18.17	37.54	1982.78	0.279	31.04	Ductal only	23	8	0	0	0	0	0	0
16	448	p14_9.1_s9_1	Green 224	755.16	1909.28	3392.52	110.42	12.11	11.35	31.62	1146.97	0.35	14.51	Acinar only	23	8	0	0	0	0	0	0
16	450	p14_9.1_s9_1	Green 225	258.14	2293.68	3486.87	106.57	6.81	8.33	25.69	622.06	0.315	24.4	Acinar only	23	8	0	0	0	0	0	0
16	452	p14_9.1_s9_1	Green 226	148.32	1702.04	3553.43	115.89	7.57	6.06	23.71	407.82	0.332	20.46	Acinar only	23	8	0	0	0	0	0	0
16	454	p14_9.1_s9_1	Green 227	379.28	1628.84	3578.69	113.07	6.81	9.08	25.69	834.28	0.304	19.28	Acinar only	23	8	0	0	0	0	0	0
16	456	p14_9.1_s9_1	Green 228	798.18	1624.52	3594.84	112.27	12.11	11.35	29.64	1273.44	0.327	22.26	Acinar only	23	8	0	0	0	0	0	0
16	458	p14_9.1_s9_1	Green 229	166.43	1569.28	3665.5	106.41	9.08	6.81	15.81	403.93	0.362	13.27	Acinar only	23	8	0	0	0	0	0	0
16	460	p14_9.1_s9_1	Green 230	79.25	1586.23	3707.41	110.29	4.54	8.33	13.83	220.52	0.405	9.88	Acinar only	23	8	0	0	0	0	0	0
16	462	p14_9.1_s9_1	Green 231	123.41	1549.46	3789.99	119.16	7.57	6.06	17.78	295.15	0.406	8.74	Acinar only	23	8	0	0	0	0	0	0
16	464	p14_9.1_s9_1	Green 232	99.63	1257.92	3865.21	110.25	6.06	8.33	17.78	288.98	0.36	11.7	Acinar only	23	8	0	0	0	0	0	0
16	466	p14_9.1_s9_1	Green 233	503.82	2080.02	3472.84	107.49	6.81	12.11	27.66	775.52	0.395	17.44	Acinar only	23	8	0	0	0	0	0	0
16	468	p14_9.1_s9_1	Green 234	95.1	2069.16	3507.14	116.7	9.84	6.06	19.76	269.1	0.374	11.18	Acinar only	23	8	0	0	0	0	0	0
16	470	p14_9.1_s9_1	Green 235	87.18	1068.68	3694.06	114.02	6.06	6.81	11.86	269.35	0.353	9.28	Acinar only	23	8	0	0	0	0	0	0
16	472	p14_9.1_s9_1	Green 236	1329.17	1591.68	3712.06	107.02	11.35	18.17	33.59	1891.02	0.309	20.48	Acinar only	23	8	0	0	0	0	0	0
16	474	p14_9.1_s9_1	Green 237	201.53	1072.9	3752.13	119.35	7.57	7.57	19.76	458.13	0.363	16.07	Acinar only	23	8	0	0	0	0	0	0
16	476	p14_9.1_s9_1	Green 238	367.96	2045.22	2952.85	114.79	9.84	6.06	23.71	634.51	0.391	21.16	Islet only	23	8	26	846000	2089.74	2909.55	86.14	611001
16	480	p14_9.1_s9_1	Green 240	491.36	1723.62	3332.83	109.07	9.84	8.33	29.64	803.86	0.375	28.26	Acinar only	23	8	0	0	0	0	0	0
16	482	p14_9.1_s9_1	Green 241	175.49	1783.34	3354.96	118.92	7.57	5.3	19.76	357.82	0.424	18.2	Acinar only	23	8	0	0	0	0	0	0
16	484	p14_9.1_s9_1	Green 242	720.06	1737.1	3408.19	113.01	12.87	11.35	25.69	1264.38	0.307	23.67	Ductal only	23	8	0	0	0	0	0	0
16	486	p14_9.1_s9_1	Green 243	909.14	2332.53	3435.36	108.41	17.41	8.33	29.64	1309.11	0.347	24.66	Ductal only	23	8	0	0	0	0	0	0
16	488	p14_9.1_s9_1	Green 244	301.16	2012.59	3483.65	114.83	9.84	12.11	21.74	669.52	0.325	14.88	Acinar only	23	8	0	0	0	0	0	0
16	490	p14_9.1_s9_1	Green 245	1039.34	2132.35	3489.21	118.31	15.14	8.33	33.59	1413.25	0.351	17.51	Acinar only	23	8	0	0	0	0	0	0
16	492	p14_9.1_s9_1	Green 246	511.74	2153.74	3491.49	118.86	8.33	11.35	25.69	881.04	0.351	22.28	Acinar only	23	8	0	0	0	0	0	0
16	494	p14_9.1_s9_1	Green 247	221.91	2059.61	3508.98	111.91	7.57	7.57	19.76	444.78	0.399	18.37	Acinar only	23	8	0	0	0	0	0	0
16	496	p14_9.1_s9_1	Green 248	90.57	1867.58	3579.63	121.05	5.3	6.81	17.78	265.87	0.367	16.17	Acinar only	23	8	0	0	0	0	0	0
16	498	p14_9.1_s9_1	Green 249	720.06	1542.29	3873.03	110.04	7.57	13.62	35.57	1092.61	0.356	23.37	Acinar only	23	8	0	0	0	0	0	0
16	500	p14_9.1_s9_1	Green 250	483.44	1146.02	3897.1	114.51	12.11	7.57	25.69	947.06	0.315	14.81	Acinar only	23	8	0	0	0	0	0	0
16	502	p14_9.1_s9_1	Green 251	1214.82	1960.26	3012.96	107.45	12.87	11.35	37.54	1634.07	0.337	28.09	Acinar only	23	8	0	0	0	0	0	0
16	504	p14_9.1_s9_1	Green 252	241.15	1945.53	3394.06	115.88	6.81	15.14	17.78	608.79	0.308	14.4	Acinar only	23	8	0	0	0	0	0	0
16	506	p14_9.1_s9_1	Green 253	894.42	2075.57	3452.23	112.35	13.63	8.33	29.64	1230.38	0.365	26.38	Acinar only	23	8	0	0	0	0	0	0
16	508	p14_9.1_s9_1	Green 254	544.58	1960.88	2882.93	120.76	9.08	10.6	27.66	885.88	0.364	26.4	Acinar only	23	8	0	0	0	0	0	0
16	510	p14_9.1_s9_1	Green 255	74.72	2076.64	3489.94	119.04	4.54	6.81	13.83	211.77	0.405	6.55	Acinar only	23	8	0	0	0	0	0	0
16	512	p14_9.1_s9_1	Green 256	384.94	1111.49	3678.81	115.84	8.33	9.84	23.71	671.49	0.381	19.77	Acinar only	23	8	0	0	0	0	0	0
16	514	p14_9.1_s9_1	Green 257	176.62	1079.53	3723.09	117.51	7.57	6.06	19.76	432.81	0.352	16.69	Acinar only	23	8	0	0	0	0	0	0
16	516	p14_9.1_s9_1	Green 258	313.61	1075.85	3745.47	116.5	12.11	5.3	23.71	778.77	0.287	17.16	Acinar only	23	8	0	0	0	0	0	0
16	518	p14_9.1_s9_1	Green 259	681.57	1481.89	3769.97	112.55	6.06	11.35	31.62	980.95	0.382	25.23	Acinar only	23	8	0	0	0	0	0	0
16	520	p14_9.1_s9_1	Green 260	211.72	1094.11	3833.38	114.08	8.33	6.06	19.76	499.9	0.344	10.33	Acinar only	23	8	0	0	0	0	0	0
16	522	p14_9.1_s9_1	Green 261	530.99	1730.52	3401.96	119.38	12.87	11.35	25.69	1037.83	0.306	19.14	Ductal only	23	8	0	0	0	0	0	0
16	524	p14_9.1_s9_1	Green 262	97.37	1677.43	3622.12	121.2	6.06	6.81	15.81	285.49	0.359	11.24	Ductal only	23	8	0	0	0	0	0	0
16	526	p14_9.1_s9_1	Green 263	195.87	1553.57	3844.74	125.95	7.57	8.33	17.78	363.1	0.449	10.41	Acinar only	23	8	0	0	0	0	0	0
16	530	p14_9.1_s9_1	Green 265	1095.95	1965.65	3454.62	101.41	17.41	8.33	43.47	1716.89	0.299	39.08	Acinar only	23	8	0	0	0	0	0	0
16	532	p14_9.1_s9_1	Green 266	212.85	2158.7	3458.79	123.94	9.08	4.54	21.74	442	0.39	19.77	Ductal only	23	8	0	0	0	0	0	0
16	534	p14_9.1_s9_1	Green 267	268.33	1288.63	3939.2	123.19	7.57	5.3	19.76	437.45	0.46	17.08	Acinar only	23	8	0	0	0	0	0	0
16	536	p14_9.1_s9_1	Green 268	349.84	1886.97	3577.53	119.27	11.35	7.57	19.76	745.16	0.322	18.01	Acinar only	23	8	0	0	0	0	0	0
16	538	p14_9.1_s9_1	Green 269	691.76	1585.23	3742.78	116.09	6.81	12.87	31.62	1078.33	0.351	24.23	Acinar only	23	8	0	0	0	0	0	0
16	540	p14_9.1_s9_1	Green 270	654.4	1982.18	2890.89	121.34	9.84	9.84	29.64	1006.71	0.362	28.53	Islet only	23	8	26	846000	2089.74	2909.55	86.14	611001
16	544	p14_9.1_s9_1	Green 272	1048.39	2097.97	3470.33	118.71	11.35	9.84	35.57	1469.46	0.34	30.85	Acinar only	23	8	0	0	0	0	0	0
16	546	p14_9.1_s9_1	Green 273	202.66	1184.51	3721.02	124.09	5.3	9.08	17.78	462.13	0.361	9.15	Acinar only	23	8	0	0	0	0	0	0
16	548	p14_9.1_s9_1	Green 274	1091.42	1580.84	3758.55	113.98	12.87	13.62	35.57	1468.15	0.349	31.18	Acinar only	23	8	0	0	0	0	0	0
17	12	p14_9.1_s9_1	Green 6	674.78	2616.69	2817.23	65.9	11.35	11.35	25.69	1046.58	0.355	19.21	Islet only	23	8	29	127606	2577.57	2781.35	90.77	127606
17	18	p14_9.1_s9_1	Green 9	704.21	2705.87	2559.7	73.72	9.84	10.6	25.69	904.85	0.423	24.48	Acinar only	23	8	0	0	0	0	0	0
17	26	p14_9.1_s9_1	Green 13	287.57	2715.1	2619.29	75.05	5.3	10.6	17.78	492.34	0.428	12.82	Acinar only	23	8	0	0	0	0	0	0
17	30	p14_9.1_s9_1	Green 15	203.79	2621.39	2789.42	72.91	6.81	8.33	17.78	425.9	0.393	12.06	Islet only	23	8	29	127606	2577.57	2781.35	90.77	127606
17	32	p14_9.1_s9_1	Green 16	530.99	2719.24	2678.31	72.13	8.33	10.6	25.69	818.81	0.387	24.48	Acinar only	23	8	0	0	0	0	0	0
17	36	p14_9.1_s9_1	Green 18	172.09	2665.29	2811.97	82.12	7.57	5.3	19.76	395.62	0.378	18.18	Acinar only	23	8	0	0	0	0	0	0
17	40	p14_9.1_s9_1	Green 20	90.57	2707.7	2627.56	77.24	6.06	6.81	11.86	231.03	0.422	6.55	Acinar only	23	8	0	0	0	0	0	0
17	42	p14_9.1_s9_1	Green 21	738.18	2704.78	2594.09	68.52	10.6	10.6	27.66	1097.69	0.36	20.66	Ductal only	23	8	0	0	0	0	0	0
17	48	p14_9.1_s9_1	Green 24	268.33	2671.57	2507.09	78.06	6.06	8.33	17.78	467.38	0.43	12.1	Acinar only	23	8	0	0	0	0	0	0
17	52	p14_9.1_s9_1	Green 26	552.5	2647.08	2364.92	74.15	12.11	12.11	19.76	1182.67	0.275	14.99	Acinar only	23	8	0	0	0	0	0	0
17	56	p14_9.1_s9_1	Green 28	764.22	2738.16	2529.82	73.35	10.6	11.35	29.64	1042.89	0.388	22.5	Acinar only	23	8	0	0	0	0	0	0
17	58	p14_9.1_s9_1	Green 29	92.84	2629.9	2802.96	81.88	6.81	3.78	13.83	266.08	0.373	6.76	Islet only	23	8	29	127606	2577.57	2781.35	90.77	127606
17	66	p14_9.1_s9_1	Green 33	175.49	2431.56	2902.12	82.07	9.08	9.84	19.76	503.59	0.301	15.05	Acinar only	23	8	0	0	0	0	0	0
17	68	p14_9.1_s9_1	Green 34	711.01	2709.58	2494.72	90.18	11.35	13.62	21.74	1215.43	0.317	14.06	Acinar only	23	8	0	0	0	0	0	0
17	70	p14_9.1_s9_1	Green 35	671.38	2697.98	2698.28	85.79	9.84	10.6	27.66	951.5	0.39	18.23	Acinar only	23	8	0	0	0	0	0	0
17	72	p14_9.1_s9_1	Green 36	905.74	2638.61	2525.7	81.6	10.6	10.6	27.66	1168.95	0.387	20.34	Acinar only	23	8	0	0	0	0	0	0
17	74	p14_9.1_s9_1	Green 37	665.72	2695.92	2706.98	75.51	9.84	9.84	27.66	926.17	0.398	26.75	Acinar only	23	8	0	0	0	0	0	0
17	78	p14_9.1_s9_1	Green 39	192.47	2709.89	2255.9	86.86	9.84	8.33	13.83	532.66	0.303	9.69	Acinar only	23	8	0	0	0	0	0	0
17	80	p14_9.1_s9_1	Green 40	639.68	2658.57	2544.9	84.01	14.38	8.33	25.69	984.46	0.365	14.91	Acinar only	23	8	0	0	0	0	0	0
17	82	p14_9.1_s9_1	Green 41	277.38	2755.44	2548.1	82.37	7.57	10.6	17.78	570.03	0.361	13.69	Acinar only	23	8	0	0	0	0	0	0
17	84	p14_9.1_s9_1	Green 42	483.44	2732.49	2556.42	88.76	12.11	13.62	17.78	1049.58	0.284	18.97	Acinar only	23	8	0	0	0	0	0	0
17	86	p14_9.1_s9_1	Green 43	149.45	2801.56	2576.39	89.67	8.33	6.06	13.83	339.18	0.402	8.96	Acinar only	23	8	0	0	0	0	0	0
17	88	p14_9.1_s9_1	Green 44	442.68	2588.48	2784.02	96.21	9.08	9.08	25.69	697.2	0.403	23.02	Islet only	23	8	29	127606	2577.57	2781.35	90.77	127606
17	100	p14_9.1_s9_1	Green 50	416.64	2774	2571.1	96.85	6.81	9.08	21.74	632.54	0.426	13.27	Ductal only	23	8	0	0	0	0	0	0
17	112	p14_9.1_s9_1	Green 56	224.17	2709.68	2594.74	94.42	8.33	6.81	17.78	479.71	0.372	7.9	Acinar only	23	8	0	0	0	0	0	0
17	120	p14_9.1_s9_1	Green 60	391.73	2454.65	2913.26	93.23	19.68	6.81	25.69	1019.19	0.254	18.98	Acinar only	23	8	0	0	0	0	0	0
17	136	p14_9.1_s9_1	Green 68	264.93	2564.08	2773.88	99.19	15.9	6.81	17.78	647.72	0.308	16.33	Islet only	23	8	29	127606	2577.57	2781.35	90.77	127606
17	144	p14_9.1_s9_1	Green 72	75.86	2909.41	2860.21	98.36	6.81	4.54	17.78	223.98	0.387	16.17	Ductal only	23	8	0	0	0	0	0	0
17	150	p14_9.1_s9_1	Green 75	392.86	2485.74	2515.54	100.38	9.84	8.33	27.66	685.39	0.378	21.56	Acinar only	23	8	0	0	0	0	0	0
17	154	p14_9.1_s9_1	Green 77	92.84	2749.66	2534.3	104.73	4.54	4.54	17.78	246.04	0.403	16.11	Ductal only	23	8	0	0	0	0	0	0
17	166	p14_9.1_s9_1	Green 83	93.97	2852.02	2668.26	112.3	6.81	4.54	17.78	260.12	0.384	9.99	Acinar only	23	8	0	0	0	0	0	0
17	170	p14_9.1_s9_1	Green 85	363.43	2646.6	2802.88	111.54	6.06	9.08	23.71	610.4	0.403	20.47	Islet only	23	8	29	127606	2577.57	2781.35	90.77	127606
17	178	p14_9.1_s9_1	Green 89	355.5	2712.39	2475.4	114.37	10.6	9.84	21.74	896.33	0.271	11.93	Acinar only	23	8	0	0	0	0	0	0
17	180	p14_9.1_s9_1	Green 90	285.31	2659.29	2486.79	121.64	7.57	9.08	25.69	603.76	0.347	17.62	Acinar only	23	8	0	0	0	0	0	0
17	190	p14_9.1_s9_1	Green 95	463.06	2746.02	2529.62	119.27	9.84	8.33	25.69	763.23	0.379	21.75	Ductal only	23	8	0	0	0	0	0	0
17	192	p14_9.1_s9_1	Green 96	132.46	2827.18	2665.31	123.69	6.06	5.3	17.78	330.2	0.381	16.53	Acinar only	23	8	0	0	0	0	0	0
17	196	p14_9.1_s9_1	Green 98	91.71	2663.19	2688.01	117.32	5.3	5.3	17.78	285.27	0.345	12.72	Acinar only	23	8	0	0	0	0	0	0
17	202	p14_9.1_s9_1	Green 101	139.26	2562.54	2471.57	122.98	6.06	9.08	17.78	395.21	0.329	9.22	Acinar only	23	8	0	0	0	0	0	0
17	204	p14_9.1_s9_1	Green 102	472.12	2730.87	2549.69	112.83	9.84	6.81	25.69	775.41	0.378	22.61	Acinar only	23	8	0	0	0	0	0	0
17	206	p14_9.1_s9_1	Green 103	81.52	2714.68	2592.11	120.15	6.06	5.3	11.86	218.94	0.415	8.74	Ductal only	23	8	0	0	0	0	0	0
18	2	p14_9.1_s10_1	Yellow 1	226.46	1587.74	4326.13	12.13	260.81	0.689	7.57	10.6	9.88	10.9	Acinar only	60	17	0	0	0	0	0	0
18	4	p14_9.1_s10_1	Yellow 2	298.92	1527.48	4302.65	19.82	359.83	0.601	7.57	12.11	13.83	11.2	Ductal only	60	17	0	0	0	0	0	0
18	6	p14_9.1_s10_1	Yellow 3	2848.83	1404.43	4376.84	22.24	2042.23	0.476	27.25	22.71	19.76	28.21	Islet only	60	17	33	511644	1441.99	4397.29	28.53	255262
18	8	p14_9.1_s10_1	Yellow 4	683.9	1479.72	4373.52	30.01	548.52	0.684	13.63	9.08	13.83	15.97	Islet only	60	17	33	511644	1441.99	4397.29	28.53	255262
18	10	p14_9.1_s10_1	Yellow 5	611.43	1471.72	4362.42	30.04	565.71	0.616	13.63	9.08	13.83	13.53	Islet only	60	17	33	511644	1441.99	4397.29	28.53	255262
18	12	p14_9.1_s10_1	Yellow 6	371.39	1554.22	4402.9	29.71	437.49	0.571	6.06	16.65	15.81	19.47	Islet only	60	17	33	511644	1441.99	4397.29	28.53	255262
18	14	p14_9.1_s10_1	Yellow 7	914.89	1336.96	4437.41	39.41	647.55	0.704	10.6	10.6	17.78	16.12	Islet only	60	17	33	511644	1441.99	4397.29	28.53	255262
18	16	p14_9.1_s10_1	Yellow 8	1567.08	1477.22	4493.81	44.85	1075.85	0.606	18.17	13.63	23.71	20.96	Acinar only	60	17	0	0	0	0	0	0
18	18	p14_9.1_s10_1	Yellow 9	1091.52	1455.63	4422.03	49.64	743.94	0.689	15.14	12.11	15.81	18	Acinar only	60	17	0	0	0	0	0	0
18	20	p14_9.1_s10_1	Yellow 10	126.82	1445.15	4418.88	49.68	187.95	0.649	7.57	6.06	9.88	7.82	Acinar only	60	17	0	0	0	0	0	0
18	22	p14_9.1_s10_1	Yellow 11	960.18	1369.81	4445.05	53.71	713.45	0.66	12.11	12.11	17.78	16.41	Acinar only	60	17	0	0	0	0	0	0
18	24	p14_9.1_s10_1	Yellow 12	806.19	1386.53	4433.91	57.68	608.44	0.688	10.6	12.11	17.78	15.84	Acinar only	60	17	0	0	0	0	0	0
18	26	p14_9.1_s10_1	Yellow 13	1019.06	1365.3	4469.87	52.61	734.04	0.667	10.6	15.14	15.81	16.08	Ductal only	60	17	0	0	0	0	0	0
18	28	p14_9.1_s10_1	Yellow 14	3627.84	1503.69	4429.56	55.98	2063	0.553	21.19	18.17	27.66	30.87	Acinar only	60	17	0	0	0	0	0	0
18	30	p14_9.1_s10_1	Yellow 15	3233.81	1483.39	4452.54	58.7	1912.25	0.553	19.68	18.17	35.57	33.54	Acinar only	60	17	0	0	0	0	0	0
18	32	p14_9.1_s10_1	Yellow 16	13188.9	1466.06	4423.54	57.01	8179.73	0.33	51.47	57.53	45.45	68.52	Islet only	60	17	33	511644	1441.99	4397.29	28.53	255262
18	34	p14_9.1_s10_1	Yellow 17	1064.35	1443.59	4515.06	70.68	933.28	0.54	19.68	9.08	17.78	18.59	Islet only	60	17	33	511644	1441.99	4397.29	28.53	255262
18	36	p14_9.1_s10_1	Yellow 18	412.15	1397.22	4452.32	70.79	373.03	0.718	9.08	9.08	11.86	11.78	Islet only	60	17	33	511644	1441.99	4397.29	28.53	255262
18	38	p14_9.1_s10_1	Yellow 19	869.6	1504.44	4446.1	65.96	684.52	0.644	16.65	7.57	17.78	16.33	Islet only	60	17	33	511644	1441.99	4397.29	28.53	255262
18	40	p14_9.1_s10_1	Yellow 20	176.64	1423.71	4432.14	73.16	220.53	0.69	7.57	6.06	9.88	7.84	Islet only	60	17	33	511644	1441.99	4397.29	28.53	255262
18	42	p14_9.1_s10_1	Yellow 21	208.34	1432.93	4436.18	72.73	238.69	0.712	9.08	7.57	9.88	8.15	Islet only	60	17	33	511644	1441.99	4397.29	28.53	255262
19	2	p14_9.1_s10_1	Yellow 1	1884.12	3626.78	4938.27	8.01	54.5	13.63	15.81	1684.72	0.438	53.8	Acinar only	60	17	0	0	0	0	0	0
19	4	p14_9.1_s10_1	Yellow 2	1662.2	3482.65	4748.49	13.99	27.25	15.14	17.78	1232.52	0.551	28.72	Acinar only	60	17	0	0	0	0	0	0
19	6	p14_9.1_s10_1	Yellow 3	335.16	3525.45	4752.16	13.11	15.14	13.63	9.88	430.89	0.542	17.15	Acinar only	60	17	0	0	0	0	0	0
19	8	p14_9.1_s10_1	Yellow 4	643.14	3596.2	4910.26	9.81	12.11	15.14	15.81	805.44	0.447	16.21	Acinar only	60	17	0	0	0	0	0	0
19	10	p14_9.1_s10_1	Yellow 5	1363.27	3672.79	4910.54	6.5	24.22	22.71	19.76	1816.51	0.327	29.35	Acinar majority	60	17	0	0	0	0	0	0
19	12	p14_9.1_s10_1	Yellow 6	452.91	3607.17	4761.02	15.51	13.63	10.6	13.83	462.1	0.617	15.27	Acinar only	60	17	0	0	0	0	0	0
19	14	p14_9.1_s10_1	Yellow 7	344.21	3535.18	4775.22	13.49	15.14	13.63	7.9	425.23	0.559	17.71	Acinar only	60	17	0	0	0	0	0	0
19	16	p14_9.1_s10_1	Yellow 8	117.76	3492.62	4825.64	17.63	7.57	6.06	9.88	215.09	0.54	8.99	Acinar only	60	17	0	0	0	0	0	0
19	18	p14_9.1_s10_1	Yellow 9	230.99	3554.24	4930	19.06	10.6	7.57	13.83	337.08	0.54	11.26	Acinar only	60	17	0	0	0	0	0	0
19	20	p14_9.1_s10_1	Yellow 10	104.17	3699.5	4459.13	17.35	7.57	7.57	5.93	161.26	0.664	7.82	Acinar only	60	17	0	0	0	0	0	0
19	22	p14_9.1_s10_1	Yellow 11	113.23	3626.87	4494.28	17.07	10.6	6.06	5.93	173.43	0.653	10.02	Acinar only	60	17	0	0	0	0	0	0
19	24	p14_9.1_s10_1	Yellow 12	1983.76	3562.52	4793.01	24.36	25.74	21.2	25.69	1468.66	0.52	29.9	Acinar only	60	17	0	0	0	0	0	0
19	26	p14_9.1_s10_1	Yellow 13	452.91	3504.45	4823.83	18.65	15.14	19.68	11.86	726.67	0.392	20.56	Acinar only	60	17	0	0	0	0	0	0
19	28	p14_9.1_s10_1	Yellow 14	122.29	3566.91	4930.26	20.86	7.57	4.54	11.86	202.31	0.589	10	Acinar only	60	17	0	0	0	0	0	0
19	30	p14_9.1_s10_1	Yellow 15	2241.93	2988.31	4660	29.2	30.28	18.17	29.64	1735.15	0.477	35.33	Ductal only	60	17	0	0	0	0	0	0
19	32	p14_9.1_s10_1	Yellow 16	2894.12	3603.46	4732.5	20.67	45.42	22.71	29.64	2410.71	0.407	46.76	Acinar only	60	17	0	0	0	0	0	0
19	34	p14_9.1_s10_1	Yellow 17	303.45	3447.56	4763.61	21.97	10.6	7.57	9.88	307.04	0.711	11.61	Acinar only	60	17	0	0	0	0	0	0
19	36	p14_9.1_s10_1	Yellow 18	471.03	3552.76	4772.56	22.93	10.6	15.14	15.81	519.39	0.564	19.65	Acinar only	60	17	0	0	0	0	0	0
19	40	p14_9.1_s10_1	Yellow 20	430.27	3874.44	4128.47	26.89	12.11	9.08	11.86	472.59	0.583	14.22	Acinar only	60	17	0	0	0	0	0	0
19	42	p14_9.1_s10_1	Yellow 21	1422.15	3712.8	4133.28	29.14	13.63	15.14	17.78	959.56	0.637	17.48	Islet only	60	17	34	529819	3738.52	4114.82	42.65	190854
19	44	p14_9.1_s10_1	Yellow 22	9665.19	3703.16	4183.72	30.84	51.47	42.39	35.57	5878	0.373	60.85	Islet only	60	17	34	529819	3738.52	4114.82	42.65	190854
19	46	p14_9.1_s10_1	Yellow 23	104.17	3897.49	4301.47	24.74	4.54	9.08	7.9	149.26	0.717	8.54	Acinar only	60	17	0	0	0	0	0	0
19	48	p14_9.1_s10_1	Yellow 24	2468.38	3015.89	4626.46	26.12	25.74	18.17	25.69	1632.94	0.541	31.58	Acinar majority	60	17	0	0	0	0	0	0
19	50	p14_9.1_s10_1	Yellow 25	113.23	3345.34	4758.62	24.98	6.06	4.54	7.9	145.93	0.776	8.06	Acinar only	60	17	0	0	0	0	0	0
19	52	p14_9.1_s10_1	Yellow 26	122.29	3711.85	4056.06	28.62	6.06	4.54	11.86	169	0.705	10.44	Islet only	60	17	34	529819	3738.52	4114.82	42.65	190854
19	54	p14_9.1_s10_1	Yellow 27	271.75	3741.13	4299.76	27.43	10.6	9.08	9.88	332.97	0.609	11.99	Acinar only	60	17	0	0	0	0	0	0
19	56	p14_9.1_s10_1	Yellow 28	303.45	3672.03	4141.85	26.45	6.06	16.65	9.88	366.74	0.595	15.57	Islet only	60	17	34	529819	3738.52	4114.82	42.65	190854
19	58	p14_9.1_s10_1	Yellow 29	978.29	3726.5	4138.8	30.38	12.11	13.63	15.81	715.39	0.666	15.41	Islet only	60	17	34	529819	3738.52	4114.82	42.65	190854
19	60	p14_9.1_s10_1	Yellow 30	806.19	3754.23	4153.06	34.54	7.57	15.14	17.78	681.85	0.614	16.9	Islet only	60	17	34	529819	3738.52	4114.82	42.65	190854
19	62	p14_9.1_s10_1	Yellow 31	4601.61	2754.66	4711.05	35.66	24.22	21.2	37.54	2833.98	0.472	34.15	Islet only	60	17	35	541464	2771.18	4709.71	59.49	181635
19	64	p14_9.1_s10_1	Yellow 32	720.13	3723.23	4152.05	28.63	15.14	15.14	11.86	692.88	0.561	19.67	Islet only	60	17	34	529819	3738.52	4114.82	42.65	190854
19	66	p14_9.1_s10_1	Yellow 33	176.64	3655.89	4276.27	30.45	7.57	7.57	7.9	225.14	0.676	9.61	Acinar only	60	17	0	0	0	0	0	0
19	68	p14_9.1_s10_1	Yellow 34	28452.1	3633.58	4878.47	14.98	59.04	109.01	37.54	27038	0.167	110.91	Acinar only	60	17	0	0	0	0	0	0
19	70	p14_9.1_s10_1	Yellow 35	1721.07	3701.39	4063.66	34.55	10.6	16.65	19.76	1062.15	0.654	18.33	Islet only	60	17	34	529819	3738.52	4114.82	42.65	190854
19	72	p14_9.1_s10_1	Yellow 36	122.29	3718.53	4320.51	28.62	7.57	9.08	7.9	192.01	0.621	8.67	Acinar only	60	17	0	0	0	0	0	0
19	74	p14_9.1_s10_1	Yellow 37	3084.35	3389.61	4443.98	29.17	18.17	27.25	19.76	1687.81	0.607	27.57	Islet only	60	17	36	657573	3328.64	4456.12	45.69	272594
19	76	p14_9.1_s10_1	Yellow 38	357.8	3319.93	4623.07	31.67	10.6	12.11	9.88	470.17	0.518	13.56	Acinar only	60	17	0	0	0	0	0	0
19	78	p14_9.1_s10_1	Yellow 39	2214.75	2689.42	4752.51	39.93	33.31	10.6	25.69	1800.39	0.456	32.9	Mixed	60	17	35	541464	2771.18	4709.71	59.49	181635
19	80	p14_9.1_s10_1	Yellow 40	597.85	3724.14	4275.74	32.07	10.6	16.65	13.83	620.67	0.553	17.35	Acinar only	60	17	0	0	0	0	0	0
19	84	p14_9.1_s10_1	Yellow 42	982.82	3533.92	4680.83	38.35	18.17	24.22	17.78	970.2	0.493	27.93	Ductal only	60	17	0	0	0	0	0	0
19	86	p14_9.1_s10_1	Yellow 43	144.93	3751.59	4003.92	37.05	7.57	6.06	7.9	196.62	0.679	8.61	Acinar only	60	17	0	0	0	0	0	0
19	88	p14_9.1_s10_1	Yellow 44	1875.07	2720.42	4748.15	38.76	15.14	16.65	27.66	1244.68	0.591	27.46	Ductal only	60	17	0	0	0	0	0	0
19	90	p14_9.1_s10_1	Yellow 45	226.46	2069.74	4991.08	39.05	7.57	10.6	7.9	260.19	0.691	10.36	Acinar only	60	17	0	0	0	0	0	0
19	92	p14_9.1_s10_1	Yellow 46	140.4	2066.21	4923.53	40.41	7.57	7.57	7.9	178.03	0.734	7.05	Islet only	60	17	37	157161	2039.45	4946.08	53.67	84218.4
19	94	p14_9.1_s10_1	Yellow 47	525.38	2080.86	4976.18	40.35	12.11	13.63	11.86	484.19	0.65	12.83	Islet only	60	17	37	157161	2039.45	4946.08	53.67	84218.4
19	96	p14_9.1_s10_1	Yellow 48	135.87	3960.37	4129.03	43.08	4.54	10.6	7.9	193.86	0.659	9.58	Acinar only	60	17	0	0	0	0	0	0
19	98	p14_9.1_s10_1	Yellow 49	172.11	3916.04	4277.77	45.6	6.06	6.06	13.83	220.8	0.678	11.95	Acinar only	60	17	0	0	0	0	0	0
19	100	p14_9.1_s10_1	Yellow 50	6952.23	2817.78	4710.47	55.96	60.56	12.11	51.38	4227.75	0.417	70.9	Islet only	60	17	35	541464	2771.18	4709.71	59.49	181635
19	102	p14_9.1_s10_1	Yellow 51	3609.73	3299.95	4782.46	34.09	81.75	42.39	25.69	3506.78	0.325	90.16	Acinar only	60	17	0	0	0	0	0	0
19	104	p14_9.1_s10_1	Yellow 52	208.34	2078.55	4934.98	43.09	7.57	10.6	7.9	262.71	0.647	9.42	Islet only	60	17	37	157161	2039.45	4946.08	53.67	84218.4
19	106	p14_9.1_s10_1	Yellow 53	1843.36	2395.48	4958.91	48.06	13.63	19.68	21.74	1238.86	0.587	21.76	Ductal only	60	17	0	0	0	0	0	0
19	108	p14_9.1_s10_1	Yellow 54	285.34	3269.71	4810.96	43.06	12.11	10.6	11.86	372.97	0.562	14.15	Acinar only	60	17	0	0	0	0	0	0
19	110	p14_9.1_s10_1	Yellow 55	117.76	2622.29	5016.52	44.54	4.54	7.57	7.9	173.61	0.669	8.61	Ductal only	60	17	0	0	0	0	0	0
19	112	p14_9.1_s10_1	Yellow 56	2092.46	3481.26	4667.58	43.34	59.04	15.14	25.69	1977.33	0.4	61.42	Acinar only	60	17	0	0	0	0	0	0
19	114	p14_9.1_s10_1	Yellow 57	2273.63	2781.15	4692.18	63.44	18.17	12.11	55.33	1845.53	0.453	55.97	Islet only	60	17	35	541464	2771.18	4709.71	59.49	181635
19	116	p14_9.1_s10_1	Yellow 58	1458.38	2746.86	4701.43	54.49	13.63	9.08	33.59	1070.66	0.581	32.08	Ductal only	60	17	0	0	0	0	0	0
19	118	p14_9.1_s10_1	Yellow 59	1526.32	2494.87	4905.02	51.42	12.11	15.14	23.71	1060.6	0.604	23.02	Acinar only	60	17	0	0	0	0	0	0
19	120	p14_9.1_s10_1	Yellow 60	502.73	2335.67	5042.4	42.96	12.11	9.08	13.83	557.99	0.548	14.8	Acinar only	60	17	0	0	0	0	0	0
19	122	p14_9.1_s10_1	Yellow 61	5240.22	3538.06	4725.64	54.93	46.93	45.42	33.59	4402.56	0.331	47.12	Acinar only	60	17	0	0	0	0	0	0
19	124	p14_9.1_s10_1	Yellow 62	652.2	3290.91	4854.16	44.19	21.19	12.11	11.86	697.18	0.522	21.45	Acinar only	60	17	0	0	0	0	0	0
19	126	p14_9.1_s10_1	Yellow 63	480.09	2385.6	4903.42	49.53	9.08	9.08	13.83	381.64	0.777	13.31	Islet only	60	17	38	345384	2377.46	4928.64	56.14	114765
19	128	p14_9.1_s10_1	Yellow 64	18832.2	3691.59	4895.2	25.53	49.96	54.5	49.4	19958.5	0.172	66.4	Acinar only	60	17	0	0	0	0	0	0
19	130	p14_9.1_s10_1	Yellow 65	2395.92	3722.1	4079.72	50.6	13.63	27.25	17.78	1466.54	0.59	27.48	Islet only	60	17	34	529819	3738.52	4114.82	42.65	190854
19	132	p14_9.1_s10_1	Yellow 66	842.42	2004.15	4941.05	59.07	16.65	10.6	19.76	752.5	0.573	17.15	Islet only	60	17	37	157161	2039.45	4946.08	53.67	84218.4
19	136	p14_9.1_s10_1	Yellow 68	2047.17	3005.36	4600.88	59.87	13.63	21.2	33.59	1528.95	0.51	33.13	Islet only	60	17	39	206958	2990.58	4587.28	58.47	100748
19	138	p14_9.1_s10_1	Yellow 69	937.53	2021.71	4928.53	56.89	13.63	15.14	13.83	792.17	0.585	14.51	Islet only	60	17	37	157161	2039.45	4946.08	53.67	84218.4
19	140	p14_9.1_s10_1	Yellow 70	1494.62	2111.31	4937.6	59.03	12.11	12.11	19.76	851.3	0.743	17.69	Islet only	60	17	37	157161	2039.45	4946.08	53.67	84218.4
19	142	p14_9.1_s10_1	Yellow 71	10244.9	2075.13	4939.96	60.06	48.45	31.79	37.54	5255.54	0.434	50.36	Islet only	60	17	37	157161	2039.45	4946.08	53.67	84218.4
19	144	p14_9.1_s10_1	Yellow 72	1096.05	2025.38	4997.09	56.09	13.63	15.14	11.86	783.5	0.656	14.51	Acinar only	60	17	0	0	0	0	0	0
19	146	p14_9.1_s10_1	Yellow 73	172.11	2006.86	5010.07	56.42	7.57	6.06	11.86	224.74	0.666	10.44	Acinar only	60	17	0	0	0	0	0	0
19	148	p14_9.1_s10_1	Yellow 74	3600.67	3040.18	4597.42	68.11	24.22	22.71	37.54	2656.74	0.428	37.12	Acinar only	60	17	0	0	0	0	0	0
19	150	p14_9.1_s10_1	Yellow 75	1336.1	2738.19	4670.93	63.97	15.14	10.6	29.64	1050.11	0.559	28.2	Islet only	60	17	35	541464	2771.18	4709.71	59.49	181635
19	152	p14_9.1_s10_1	Yellow 76	1050.76	2039.3	4980.31	61.23	13.63	12.11	15.81	706.61	0.707	16.41	Islet only	60	17	37	157161	2039.45	4946.08	53.67	84218.4
19	154	p14_9.1_s10_1	Yellow 77	190.22	2453.85	4906.44	59.19	10.6	10.6	9.88	249.05	0.642	11.99	Acinar only	60	17	0	0	0	0	0	0
19	156	p14_9.1_s10_1	Yellow 78	1354.21	2465.81	4959.62	57.34	18.17	24.22	17.78	1128.7	0.524	29.84	Acinar only	60	17	0	0	0	0	0	0
19	160	p14_9.1_s10_1	Yellow 80	1875.07	2810.85	4663.1	62.42	15.14	15.14	25.69	1212.81	0.606	24.33	Acinar only	60	17	0	0	0	0	0	0
19	162	p14_9.1_s10_1	Yellow 81	697.49	3738.67	4879.53	53.1	15.14	19.68	17.78	1039.25	0.366	19.93	Acinar only	60	17	0	0	0	0	0	0
19	164	p14_9.1_s10_1	Yellow 82	9642.54	2059.88	4959.05	54.16	39.36	33.31	47.42	5671.1	0.386	50.31	Islet only	60	17	37	157161	2039.45	4946.08	53.67	84218.4
19	166	p14_9.1_s10_1	Yellow 83	1743.72	2035.17	4961.42	61.39	15.14	19.68	23.71	1284.44	0.545	27.21	Islet only	60	17	37	157161	2039.45	4946.08	53.67	84218.4
19	168	p14_9.1_s10_1	Yellow 84	122.29	3697.72	4839.02	60.89	6.06	13.63	7.9	201.74	0.591	12.64	Acinar only	60	17	0	0	0	0	0	0
19	170	p14_9.1_s10_1	Yellow 85	104.17	2036.42	4910.69	61.77	7.57	4.54	7.9	148.43	0.721	7.39	Islet only	60	17	37	157161	2039.45	4946.08	53.67	84218.4
19	172	p14_9.1_s10_1	Yellow 86	3677.66	3536.93	4703.67	52.1	36.33	30.28	47.42	3330.86	0.346	53.4	Acinar only	60	17	0	0	0	0	0	0
19	176	p14_9.1_s10_1	Yellow 88	1363.27	2742.19	4683.83	75.71	18.17	13.63	27.66	1243.05	0.478	29.82	Islet only	60	17	35	541464	2771.18	4709.71	59.49	181635
19	178	p14_9.1_s10_1	Yellow 89	1693.9	2718.03	4674.35	60.13	13.63	21.2	29.64	1391.9	0.494	32.92	Islet only	60	17	35	541464	2771.18	4709.71	59.49	181635
19	180	p14_9.1_s10_1	Yellow 90	403.09	2438.65	4978.1	69.52	4.54	18.17	11.86	458.68	0.575	17.74	Ductal only	60	17	0	0	0	0	0	0
19	182	p14_9.1_s10_1	Yellow 91	1281.75	3484.25	4690.04	71.53	19.68	10.6	27.66	1088.66	0.524	25.51	Acinar only	60	17	0	0	0	0	0	0
19	184	p14_9.1_s10_1	Yellow 92	846.95	2080.46	4978.82	69.49	18.17	9.08	11.86	658.33	0.658	18.68	Acinar only	60	17	0	0	0	0	0	0
19	186	p14_9.1_s10_1	Yellow 93	2395.92	2433.58	4921.24	62.08	25.74	22.71	27.66	1963.91	0.441	30.3	Islet only	60	17	38	345384	2377.46	4928.64	56.14	114765
19	190	p14_9.1_s10_1	Yellow 95	1689.37	3508.48	4702.03	57.06	19.68	10.6	39.52	1563.04	0.439	38.03	Ductal only	60	17	0	0	0	0	0	0
19	192	p14_9.1_s10_1	Yellow 96	1404.03	2793.08	4784.57	72.03	27.25	13.63	21.74	1299.16	0.467	30.24	Ductal only	60	17	0	0	0	0	0	0
19	194	p14_9.1_s10_1	Yellow 97	1721.07	3057.94	4592.95	82.48	13.63	15.14	29.64	1305.82	0.532	27.52	Ductal only	60	17	0	0	0	0	0	0
19	196	p14_9.1_s10_1	Yellow 98	6934.12	3084.48	4603.67	64.78	52.99	31.79	45.45	5699.12	0.309	58.61	Ductal only	60	17	0	0	0	0	0	0
19	198	p14_9.1_s10_1	Yellow 99	711.08	2708.8	4681.41	81.18	9.08	13.63	21.74	657.06	0.586	20.33	Islet only	60	17	35	541464	2771.18	4709.71	59.49	181635
19	200	p14_9.1_s10_1	Yellow 100	602.38	2755.26	4665.15	84.58	18.17	9.08	19.76	662.5	0.521	20.44	Islet only	60	17	35	541464	2771.18	4709.71	59.49	181635
19	202	p14_9.1_s10_1	Yellow 101	2065.29	2837.86	4669.76	81.38	19.68	19.68	27.66	1399.97	0.56	25.35	Islet only	60	17	35	541464	2771.18	4709.71	59.49	181635
19	204	p14_9.1_s10_1	Yellow 102	1268.16	3081.88	4614.09	88.02	12.11	13.63	23.71	944.27	0.6	20.76	Ductal only	60	17	0	0	0	0	0	0
19	206	p14_9.1_s10_1	Yellow 103	2391.39	2735.09	4874.23	78.95	12.11	24.22	23.71	1563.04	0.553	29.33	Acinar only	60	17	0	0	0	0	0	0
19	208	p14_9.1_s10_1	Yellow 104	720.13	2773.99	4669.05	88.25	12.11	7.57	21.74	699.27	0.556	20.5	Islet only	60	17	35	541464	2771.18	4709.71	59.49	181635
19	210	p14_9.1_s10_1	Yellow 105	856.01	2695.78	4811.36	89.52	7.57	12.11	23.71	758.21	0.575	22.61	Acinar only	60	17	0	0	0	0	0	0
19	212	p14_9.1_s10_1	Yellow 106	1213.81	2736.85	4799.15	79.31	18.17	9.08	23.71	964.92	0.57	22.15	Acinar only	60	17	0	0	0	0	0	0
19	214	p14_9.1_s10_1	Yellow 107	1671.25	2293.33	4822.01	78.64	13.63	13.63	29.64	1160.9	0.587	29.66	Islet only	60	17	40	82607	2293.57	4814.04	80.64	39627.1
19	216	p14_9.1_s10_1	Yellow 108	1811.66	2661.93	4775.48	84.52	19.68	10.6	25.69	1288.45	0.558	22.63	Acinar only	60	17	0	0	0	0	0	0
19	218	p14_9.1_s10_1	Yellow 109	534.44	3045.25	4607.1	90.73	12.11	12.11	17.78	602.1	0.529	17.48	Acinar only	60	17	0	0	0	0	0	0
19	220	p14_9.1_s10_1	Yellow 110	634.08	2800.32	4672.85	89.74	10.6	9.08	19.76	561.35	0.636	18.85	Islet only	60	17	35	541464	2771.18	4709.71	59.49	181635
19	222	p14_9.1_s10_1	Yellow 111	511.79	2718.39	4689.81	90.35	16.65	9.08	17.78	599.65	0.516	18.12	Islet only	60	17	35	541464	2771.18	4709.71	59.49	181635
19	224	p14_9.1_s10_1	Yellow 112	1915.83	2759.63	4791.42	82.98	25.74	18.17	33.59	1829.31	0.408	37.05	Acinar only	60	17	0	0	0	0	0	0
19	226	p14_9.1_s10_1	Yellow 113	1236.46	2731.84	4695.15	86.94	16.65	12.11	29.64	1151.11	0.484	28.84	Islet only	60	17	35	541464	2771.18	4709.71	59.49	181635
19	228	p14_9.1_s10_1	Yellow 114	113.23	2822.43	4775.64	91.77	4.54	6.06	9.88	169.63	0.667	8.46	Acinar only	60	17	0	0	0	0	0	0
19	230	p14_9.1_s10_1	Yellow 115	2522.73	2737.39	4771.32	78.88	27.25	16.65	27.66	2075.58	0.432	27.12	Acinar only	60	17	0	0	0	0	0	0
19	232	p14_9.1_s10_1	Yellow 116	194.75	2246.91	4811.39	92.18	6.06	6.06	13.83	244.63	0.664	12.33	Islet only	60	17	40	82607	2293.57	4814.04	80.64	39627.1
20	2	p14_9.1_s10_1	Yellow 1	987.35	5972.24	2261.02	39.5	22.71	12.11	27.66	1101.52	0.435	22.82	Acinar majority	60	17	0	0	0	0	0	0
20	4	p14_9.1_s10_1	Yellow 2	620.49	5980.52	2318.39	38.86	6.06	10.6	23.71	564.11	0.624	22.61	Ductal only	60	17	0	0	0	0	0	0
20	6	p14_9.1_s10_1	Yellow 3	149.46	5977.6	2296.46	36.11	4.54	7.57	9.88	204.01	0.668	9.61	Acinar only	60	17	0	0	0	0	0	0
20	8	p14_9.1_s10_1	Yellow 4	987.35	6046.45	2249.57	36.82	19.68	12.11	17.78	896.18	0.535	21.4	Islet only	60	17	41	1.03401e+06	6032.54	2151.9	60.28	388940
20	10	p14_9.1_s10_1	Yellow 5	525.38	5931.44	2116.34	41.67	13.63	10.6	23.71	607.78	0.518	22.77	Mixed	60	17	41	1.03401e+06	6032.54	2151.9	60.28	388940
20	12	p14_9.1_s10_1	Yellow 6	131.35	6218.67	2124.87	40.34	4.54	10.6	7.9	188.27	0.664	10.95	Ductal only	60	17	0	0	0	0	0	0
20	14	p14_9.1_s10_1	Yellow 7	2481.97	5985.75	2284.51	41.82	28.76	30.28	27.66	2123.96	0.417	35.04	Ductal only	60	17	0	0	0	0	0	0
20	16	p14_9.1_s10_1	Yellow 8	1385.92	5928.2	2169.41	51.1	10.6	22.71	21.74	1094.19	0.549	24.33	Ductal only	60	17	0	0	0	0	0	0
20	18	p14_9.1_s10_1	Yellow 9	3052.64	6165.02	2264.65	38	39.36	13.63	33.59	2172.16	0.469	44.89	Acinar only	60	17	0	0	0	0	0	0
20	20	p14_9.1_s10_1	Yellow 10	86.05	6283.97	2153.15	46.38	6.06	6.06	7.9	146.5	0.643	7.31	Acinar only	60	17	0	0	0	0	0	0
20	22	p14_9.1_s10_1	Yellow 11	584.26	6584.07	2169.93	48.7	10.6	15.14	13.83	541.7	0.624	15.16	Acinar only	60	17	0	0	0	0	0	0
20	24	p14_9.1_s10_1	Yellow 12	815.25	6666.25	2197.39	52.24	13.63	12.11	17.78	686.08	0.615	18.88	Acinar only	60	17	0	0	0	0	0	0
20	26	p14_9.1_s10_1	Yellow 13	1816.19	6202.34	2181.98	43.76	30.28	31.79	21.74	1738.97	0.414	32.55	Ductal only	60	17	0	0	0	0	0	0
20	28	p14_9.1_s10_1	Yellow 14	1644.08	5916.8	2170.34	44.51	25.74	22.71	33.59	1553.74	0.434	38.42	Ductal only	60	17	0	0	0	0	0	0
20	30	p14_9.1_s10_1	Yellow 15	2020	6244.79	2197.76	59.72	54.5	18.17	21.74	1980.97	0.39	55.67	Acinar majority	60	17	0	0	0	0	0	0
20	32	p14_9.1_s10_1	Yellow 16	135.87	6644.9	2205.34	56.45	7.57	4.54	7.9	190.11	0.672	8.47	Acinar only	60	17	0	0	0	0	0	0
20	34	p14_9.1_s10_1	Yellow 17	126.82	5937.54	2100.68	61.61	6.06	7.57	13.83	202.09	0.604	13.31	Acinar only	60	17	0	0	0	0	0	0
20	36	p14_9.1_s10_1	Yellow 18	733.72	6091.21	2154.83	67.71	9.08	13.63	23.71	694.11	0.567	22.63	Ductal only	60	17	0	0	0	0	0	0
20	38	p14_9.1_s10_1	Yellow 19	1218.34	6019.44	2289.71	67.15	21.19	18.17	19.76	1047.01	0.527	24.77	Mixed	60	17	0	0	0	0	0	0
20	40	p14_9.1_s10_1	Yellow 20	806.19	5967.63	2307.6	64.5	16.65	16.65	19.76	838.17	0.5	22.62	Acinar only	60	17	0	0	0	0	0	0
20	42	p14_9.1_s10_1	Yellow 21	3088.88	6011.94	2271.43	65.42	36.33	28.77	33.59	2824.66	0.363	41.62	Mixed	60	17	0	0	0	0	0	0
20	44	p14_9.1_s10_1	Yellow 22	86.05	6006.92	2293.55	70.41	6.06	4.54	9.88	132.7	0.71	8.6	Acinar only	60	17	0	0	0	0	0	0
20	46	p14_9.1_s10_1	Yellow 23	303.45	5932.99	2125.61	75.97	10.6	7.57	11.86	322.87	0.676	11.85	Acinar only	60	17	0	0	0	0	0	0
20	48	p14_9.1_s10_1	Yellow 24	810.72	6241.01	2181.44	84.46	12.11	21.2	21.74	887.87	0.474	26.83	Mixed	60	17	0	0	0	0	0	0
20	50	p14_9.1_s10_1	Yellow 25	271.75	6111.82	2116.17	78.61	9.08	7.57	15.81	343.8	0.59	14.24	Ductal only	60	17	0	0	0	0	0	0
20	52	p14_9.1_s10_1	Yellow 26	199.28	5987.01	2283.77	77.56	6.06	9.08	15.81	320.09	0.515	14.24	Acinar only	60	17	0	0	0	0	0	0
20	54	p14_9.1_s10_1	Yellow 27	289.87	5966.81	2123.5	84.35	7.57	9.08	11.86	320.07	0.662	10.41	Ductal only	60	17	0	0	0	0	0	0
20	56	p14_9.1_s10_1	Yellow 28	810.72	6097.32	2202.68	86.56	13.63	10.6	25.69	717.91	0.586	25.07	Acinar only	60	17	0	0	0	0	0	0
20	58	p14_9.1_s10_1	Yellow 29	430.27	6111.6	2124.56	85.26	18.17	9.08	17.78	537.37	0.513	21.38	Acinar only	60	17	0	0	0	0	0	0
20	60	p14_9.1_s10_1	Yellow 30	7074.52	5836.35	2308	73.17	59.04	36.34	37.54	4824.59	0.369	59.74	Ductal majority	60	17	0	0	0	0	0	0
20	62	p14_9.1_s10_1	Yellow 31	2078.88	5868.57	2262.88	86.71	33.31	28.77	23.71	1748.04	0.451	42.06	Acinar only	60	17	0	0	0	0	0	0
20	64	p14_9.1_s10_1	Yellow 32	461.97	6011.26	2121.75	92.52	16.65	3.03	15.81	488.3	0.592	16.33	Acinar only	60	17	0	0	0	0	0	0
20	66	p14_9.1_s10_1	Yellow 33	185.69	5994.35	2141.79	89.21	12.11	9.08	7.9	292.25	0.539	11.41	Islet only	60	17	41	1.03401e+06	6032.54	2151.9	60.28	388940
20	68	p14_9.1_s10_1	Yellow 34	81.52	6024.4	2180.16	93.53	9.08	1.51	7.9	138.83	0.655	8.54	Islet only	60	17	41	1.03401e+06	6032.54	2151.9	60.28	388940
20	70	p14_9.1_s10_1	Yellow 35	108.7	6031.78	2118.28	96.41	13.63	6.06	7.9	166.38	0.662	12.21	Islet only	60	17	41	1.03401e+06	6032.54	2151.9	60.28	388940
20	72	p14_9.1_s10_1	Yellow 36	258.16	6042.32	2128.13	97.69	13.63	6.06	9.88	339.9	0.577	12.64	Islet only	60	17	41	1.03401e+06	6032.54	2151.9	60.28	388940
20	74	p14_9.1_s10_1	Yellow 37	769.95	6436.43	1990.78	105.96	21.19	18.17	13.83	778.81	0.522	25.21	Acinar only	60	17	0	0	0	0	0	0
20	76	p14_9.1_s10_1	Yellow 38	113.23	6421.33	1999.27	107.49	9.08	7.57	9.88	190.17	0.595	9.89	Acinar only	60	17	0	0	0	0	0	0
21	2	p14_9.1_s10_1	Red 1	149.46	6131.43	2221.41	27.72	4.54	7.57	5.93	159.1	0.856	7.05	Acinar only	60	17	0	0	0	0	0	0
21	4	p14_9.1_s10_1	Red 2	86.05	6099.51	2196.02	37.86	4.54	6.06	9.88	141.6	0.666	8.6	Acinar only	60	17	0	0	0	0	0	0
21	6	p14_9.1_s10_1	Red 3	507.26	6096.09	2218.83	45.18	6.06	10.6	23.71	492.16	0.625	22.26	Islet only	60	17	41	1.03401e+06	6032.54	2151.9	60.28	388940
21	8	p14_9.1_s10_1	Red 4	335.16	5522.07	2328	43.31	13.63	9.08	9.88	369.9	0.631	15.46	Acinar only	60	17	0	0	0	0	0	0
21	10	p14_9.1_s10_1	Red 5	520.85	6100.84	2173.88	46.58	10.6	13.63	15.81	519.23	0.603	15.65	Ductal only	60	17	0	0	0	0	0	0
21	12	p14_9.1_s10_1	Red 6	276.28	5688.25	2581	56.36	7.57	6.06	11.86	270.07	0.76	10.44	Acinar only	60	17	0	0	0	0	0	0
21	14	p14_9.1_s10_1	Red 7	720.13	5697.47	2433.16	64.18	7.57	24.22	15.81	670.51	0.579	25.66	Acinar only	60	17	0	0	0	0	0	0
21	16	p14_9.1_s10_1	Red 8	190.22	5582.4	2455.64	61.96	6.06	9.08	9.88	241	0.664	8.67	Acinar only	60	17	0	0	0	0	0	0
21	18	p14_9.1_s10_1	Red 9	384.98	5419.68	2484.1	64.14	9.08	9.08	13.83	388.36	0.659	13.65	Acinar only	60	17	0	0	0	0	0	0
21	20	p14_9.1_s10_1	Red 10	461.97	5747.36	2300.3	63.37	6.06	19.68	13.83	497.12	0.581	19.17	Acinar only	60	17	0	0	0	0	0	0
21	22	p14_9.1_s10_1	Red 11	95.11	5327.42	2555.7	70.38	4.54	6.06	7.9	149.82	0.673	7.62	Acinar only	60	17	0	0	0	0	0	0
21	24	p14_9.1_s10_1	Red 12	380.45	5699.62	2605.4	72.43	7.57	9.08	15.81	377.67	0.672	14.64	Acinar only	60	17	0	0	0	0	0	0
21	26	p14_9.1_s10_1	Red 13	122.29	5362.2	2537.13	73.84	4.54	4.54	11.86	164.64	0.724	10	Acinar only	60	17	0	0	0	0	0	0
21	28	p14_9.1_s10_1	Red 14	108.7	5483.17	2504.22	75.33	6.06	10.6	7.9	172.9	0.637	9.78	Acinar only	60	17	0	0	0	0	0	0
22	2	p14_9.1_s10_1	Red 1	634.08	3836.16	3543.14	30.01	7.57	21.2	13.83	614.24	0.581	20.13	Ductal only	60	17	0	0	0	0	0	0
22	4	p14_9.1_s10_1	Red 2	1752.78	4303.06	3256.36	33.55	40.88	30.28	17.78	1524.9	0.461	46.45	Acinar only	60	17	0	0	0	0	0	0
22	6	p14_9.1_s10_1	Red 3	117.76	3812.64	3530.71	31.92	7.57	6.06	9.88	172.24	0.675	9.24	Acinar only	60	17	0	0	0	0	0	0
22	8	p14_9.1_s10_1	Red 4	1580.67	4352.48	3211.9	39.49	30.28	24.22	27.66	1543.39	0.425	38.76	Acinar only	60	17	0	0	0	0	0	0
22	10	p14_9.1_s10_1	Red 5	77	3844.65	3520.67	36.5	6.06	3.03	7.9	114.38	0.765	7.47	Acinar only	60	17	0	0	0	0	0	0
22	12	p14_9.1_s10_1	Red 6	321.57	3836.74	3683.58	39.21	15.14	7.57	15.81	365.33	0.621	19.65	Acinar only	60	17	0	0	0	0	0	0
22	14	p14_9.1_s10_1	Red 7	874.12	4378.81	3191.6	47.59	21.19	12.11	23.71	806.7	0.548	29.83	Acinar only	60	17	0	0	0	0	0	0
22	16	p14_9.1_s10_1	Red 8	656.73	3857.42	3515.02	52.18	15.14	12.11	25.69	641.47	0.57	27.68	Acinar only	60	17	0	0	0	0	0	0
22	18	p14_9.1_s10_1	Red 9	1286.28	3863.66	3539.31	42.32	25.74	25.74	25.69	1255.46	0.456	32.05	Acinar only	60	17	0	0	0	0	0	0
22	20	p14_9.1_s10_1	Red 10	498.21	3968.04	3617.07	41.15	13.63	10.6	13.83	520.31	0.584	15.65	Acinar only	60	17	0	0	0	0	0	0
22	22	p14_9.1_s10_1	Red 11	95.11	4531.53	3250.05	43.19	4.54	4.54	9.88	132.41	0.761	8.19	Acinar only	60	17	0	0	0	0	0	0
22	24	p14_9.1_s10_1	Red 12	104.17	3961.6	3608.65	42.53	7.57	6.06	7.9	169.27	0.632	9.61	Acinar only	60	17	0	0	0	0	0	0
22	26	p14_9.1_s10_1	Red 13	471.03	3940.85	3672.41	40.13	10.6	18.17	13.83	500.28	0.585	19.89	Acinar only	60	17	0	0	0	0	0	0
22	28	p14_9.1_s10_1	Red 14	117.76	4549.62	3242.99	40.58	6.06	9.08	13.83	210.9	0.551	14.15	Islet only	60	17	0	0	0	0	0	0
22	30	p14_9.1_s10_1	Red 15	72.47	3942.34	3504.82	44.83	9.08	3.03	7.9	126.75	0.663	8.67	Ductal only	60	17	0	0	0	0	0	0
22	32	p14_9.1_s10_1	Red 16	221.93	3909.96	3502.13	46.98	13.63	7.57	11.86	306.6	0.578	14.23	Islet only	60	17	42	106974	3886.24	3491.22	50.23	39043.2
22	34	p14_9.1_s10_1	Red 17	788.07	3885.78	3515.26	42.8	25.74	12.11	15.81	801.35	0.515	27.23	Islet only	60	17	42	106974	3886.24	3491.22	50.23	39043.2
22	36	p14_9.1_s10_1	Red 18	575.2	3919.18	3484.36	52.56	9.08	10.6	17.78	536.46	0.623	17	Islet only	60	17	42	106974	3886.24	3491.22	50.23	39043.2
22	38	p14_9.1_s10_1	Red 19	865.07	4045.36	3456.14	45.37	12.11	19.68	13.83	750.02	0.585	19.14	Ductal only	60	17	0	0	0	0	0	0
22	40	p14_9.1_s10_1	Red 20	348.74	3932.18	3490.03	53.58	10.6	6.06	13.83	371.83	0.644	12.42	Acinar only	60	17	0	0	0	0	0	0
22	42	p14_9.1_s10_1	Red 21	144.93	3803.63	3515.98	51.68	6.06	7.57	9.88	186.64	0.715	9	Acinar only	60	17	0	0	0	0	0	0
22	44	p14_9.1_s10_1	Red 22	221.93	3993.32	3379.16	57.63	9.08	7.57	13.83	266.95	0.664	12.79	Acinar only	60	17	0	0	0	0	0	0
22	46	p14_9.1_s10_1	Red 23	131.35	3981.66	3436.99	55.53	4.54	7.57	7.9	175.4	0.712	7.84	Acinar only	60	17	0	0	0	0	0	0
22	48	p14_9.1_s10_1	Red 24	403.09	4153.96	3415.23	57.46	12.11	13.63	9.88	401.59	0.657	16.57	Ductal only	60	17	0	0	0	0	0	0
22	50	p14_9.1_s10_1	Red 25	158.52	4131.14	3406.93	58.04	10.6	7.57	7.9	235.01	0.603	11.09	Ductal only	60	17	0	0	0	0	0	0
22	52	p14_9.1_s10_1	Red 26	298.92	4083.23	3510.48	62.21	7.57	9.08	11.86	344.08	0.628	11.85	Islet only	60	17	43	192780	4048.55	3526.06	45.85	69706.4
22	54	p14_9.1_s10_1	Red 27	538.97	4304.75	3255.81	66.17	21.19	9.08	15.81	550.22	0.582	23.29	Acinar only	60	17	0	0	0	0	0	0
22	56	p14_9.1_s10_1	Red 28	575.2	4161.96	3398.98	59	12.11	18.17	15.81	618.96	0.54	19.23	Ductal only	60	17	0	0	0	0	0	0
22	58	p14_9.1_s10_1	Red 29	258.16	4027.06	3487.94	64.9	7.57	10.6	13.83	317.42	0.618	13.76	Ductal only	60	17	0	0	0	0	0	0
22	60	p14_9.1_s10_1	Red 30	113.23	3865.46	3521.62	66.55	6.06	4.54	9.88	159.58	0.709	8.46	Ductal only	60	17	0	0	0	0	0	0
22	62	p14_9.1_s10_1	Red 31	81.52	3974.29	3499.11	68.94	6.06	4.54	9.88	133.44	0.681	8.19	Acinar only	60	17	0	0	0	0	0	0
22	64	p14_9.1_s10_1	Red 32	90.58	4008.64	3524.74	66.69	4.54	6.06	7.9	137.72	0.708	6.21	Islet only	60	17	43	192780	4048.55	3526.06	45.85	69706.4
22	66	p14_9.1_s10_1	Red 33	842.42	4168.63	3373.7	69.44	10.6	22.71	15.81	811.75	0.531	23.42	Acinar only	60	17	0	0	0	0	0	0
22	68	p14_9.1_s10_1	Red 34	131.35	4044.99	3502.56	70.66	7.57	6.06	7.9	181.41	0.689	7.47	Islet only	60	17	43	192780	4048.55	3526.06	45.85	69706.4
22	70	p14_9.1_s10_1	Red 35	312.51	4013.97	3530.28	70.94	6.06	10.6	11.86	318.92	0.698	10.85	Islet only	60	17	43	192780	4048.55	3526.06	45.85	69706.4
22	72	p14_9.1_s10_1	Red 36	104.17	3971.74	3644.66	72.6	3.03	6.06	11.86	154.27	0.694	10.98	Acinar only	60	17	0	0	0	0	0	0
22	74	p14_9.1_s10_1	Red 37	131.35	4200.92	3319.73	73.25	4.54	6.06	9.88	177.88	0.702	8.6	Acinar only	60	17	0	0	0	0	0	0
22	76	p14_9.1_s10_1	Red 38	144.93	3949.91	3519.34	74.29	10.6	3.03	9.88	197.62	0.675	9.21	Acinar only	60	17	0	0	0	0	0	0
22	78	p14_9.1_s10_1	Red 39	611.43	3895.7	3539.19	75.89	16.65	13.63	15.81	597.87	0.583	20.94	Acinar only	60	17	0	0	0	0	0	0
22	80	p14_9.1_s10_1	Red 40	348.74	3903.65	3488.43	75.88	9.08	9.08	23.71	471.45	0.508	22.15	Acinar only	60	17	0	0	0	0	0	0
22	82	p14_9.1_s10_1	Red 41	163.05	4459.21	3208.17	87.05	4.54	10.6	9.88	210.01	0.687	10.02	Acinar only	60	17	0	0	0	0	0	0
23	2	p14_9.1_s10_1	Red 1	570.67	3410.12	4313.43	13.96	12.11	16.65	13.83	641.32	0.519	18.14	Acinar only	60	17	0	0	0	0	0	0
23	4	p14_9.1_s10_1	Red 2	144.93	3666.62	4501.55	15.13	10.6	9.08	7.9	222.05	0.601	10.36	Acinar only	60	17	0	0	0	0	0	0
23	6	p14_9.1_s10_1	Red 3	2364.21	3692.6	4532.35	13.74	34.82	69.64	15.81	2511.98	0.342	70.25	Acinar majority	60	17	0	0	0	0	0	0
23	8	p14_9.1_s10_1	Red 4	39335.6	3503.68	4821.67	26.77	68.13	71.16	53.35	14008.8	0.399	91.08	Acinar majority	60	17	0	0	0	0	0	0
23	10	p14_9.1_s10_1	Red 5	212.87	3700.83	4621.98	18.33	13.63	15.14	9.88	305.43	0.564	17.15	Acinar only	60	17	0	0	0	0	0	0
23	12	p14_9.1_s10_1	Red 6	1213.81	3696.6	4948.25	19.07	16.65	18.17	11.86	786.03	0.7	16.93	Acinar only	60	17	0	0	0	0	0	0
23	14	p14_9.1_s10_1	Red 7	362.33	2290.62	4993.8	20.85	9.08	12.11	9.88	359.84	0.683	11.2	Islet only	60	17	44	938882	2306.77	5049.16	52.06	310198
23	16	p14_9.1_s10_1	Red 8	348.74	2297.38	5033.17	20.61	10.6	9.08	11.86	376.83	0.636	10.47	Islet only	60	17	44	938882	2306.77	5049.16	52.06	310198
23	18	p14_9.1_s10_1	Red 9	1779.95	3629.35	4496.13	17.16	52.99	18.17	15.81	1493.59	0.476	52.62	Acinar only	60	17	0	0	0	0	0	0
23	20	p14_9.1_s10_1	Red 10	2513.67	2311.51	5062.73	24.28	18.17	15.14	23.71	1284.81	0.696	20.94	Islet only	60	17	44	938882	2306.77	5049.16	52.06	310198
23	22	p14_9.1_s10_1	Red 11	946.59	3685.94	4607.42	21.21	15.14	30.28	13.83	878.45	0.531	29.66	Acinar only	60	17	0	0	0	0	0	0
23	24	p14_9.1_s10_1	Red 12	366.86	3653.52	4984.31	19.32	13.63	15.14	11.86	456.98	0.542	17.08	Acinar only	60	17	0	0	0	0	0	0
23	26	p14_9.1_s10_1	Red 13	683.9	3687	4179	25.31	12.11	15.14	13.83	595.72	0.63	16.68	Islet only	60	17	34	529819	3738.52	4114.82	42.65	190854
23	28	p14_9.1_s10_1	Red 14	1449.33	3695.68	4459.41	19.42	45.42	31.79	23.71	1479.26	0.419	54.82	Acinar only	60	17	0	0	0	0	0	0
23	30	p14_9.1_s10_1	Red 15	217.4	3413.42	4331.59	33.92	9.08	4.54	13.83	273.84	0.639	11.69	Acinar only	60	17	0	0	0	0	0	0
23	32	p14_9.1_s10_1	Red 16	883.18	3657.7	4963.95	31.65	16.65	22.71	9.88	975.96	0.456	24.02	Acinar only	60	17	0	0	0	0	0	0
23	34	p14_9.1_s10_1	Red 17	1943	2299.62	5054.11	31.49	13.63	16.65	19.76	1005.95	0.749	17.22	Islet only	60	17	44	938882	2306.77	5049.16	52.06	310198
23	36	p14_9.1_s10_1	Red 18	9674.25	2350.37	5042.16	63.99	43.9	30.28	59.28	4922.64	0.446	69.06	Islet only	60	17	44	938882	2306.77	5049.16	52.06	310198
23	38	p14_9.1_s10_1	Red 19	3777.3	1751.92	5216.5	34.27	16.65	65.1	29.64	2733.16	0.429	68.29	Acinar only	60	17	0	0	0	0	0	0
23	40	p14_9.1_s10_1	Red 20	72.47	3775.91	4888.99	34.95	7.57	4.54	5.93	112.55	0.747	6.55	Acinar only	60	17	0	0	0	0	0	0
23	42	p14_9.1_s10_1	Red 21	16291.3	3695.46	4971.83	35.87	52.99	37.85	37.54	6168.78	0.504	56.45	Acinar only	60	17	0	0	0	0	0	0
23	44	p14_9.1_s10_1	Red 22	8573.67	3805.97	4969.7	41.17	52.99	40.88	29.64	4858.12	0.417	60.22	Acinar only	60	17	0	0	0	0	0	0
23	46	p14_9.1_s10_1	Red 23	806.19	3532.34	4950.28	40.82	16.65	13.63	19.76	775.45	0.54	22.61	Acinar only	60	17	0	0	0	0	0	0
23	48	p14_9.1_s10_1	Red 24	2731.07	2618.15	5015.43	43.38	21.19	25.74	21.74	2061.08	0.458	27.35	Acinar only	60	17	0	0	0	0	0	0
23	50	p14_9.1_s10_1	Red 25	2486.5	2636.63	5047.76	40.08	18.17	24.22	25.69	1721.5	0.516	25.66	Islet only	60	17	46	291990	2682.02	5058.3	56.69	98468.7
23	52	p14_9.1_s10_1	Red 26	2291.75	2327.2	5103.96	49.65	19.68	15.14	21.74	1288.82	0.652	24.05	Islet only	60	17	44	938882	2306.77	5049.16	52.06	310198
23	54	p14_9.1_s10_1	Red 27	5733.89	2359.93	5118.91	53.09	33.31	21.2	31.62	2682.52	0.578	36.93	Islet only	60	17	44	938882	2306.77	5049.16	52.06	310198
23	56	p14_9.1_s10_1	Red 28	1417.62	3367.01	4292.92	44.94	12.11	15.14	17.78	857.16	0.712	14.94	Islet only	60	17	47	377094	3379.94	4203.16	43.42	158860
23	58	p14_9.1_s10_1	Red 29	4642.37	3766.27	4867.5	50.97	24.22	31.79	17.78	2502.34	0.538	31.88	Acinar only	60	17	0	0	0	0	0	0
23	60	p14_9.1_s10_1	Red 30	72.47	3573.8	4929.87	47.55	6.06	6.06	7.9	131.18	0.641	7.62	Acinar only	60	17	0	0	0	0	0	0
23	62	p14_9.1_s10_1	Red 31	2912.24	2362.56	5063.12	54.51	13.63	25.74	27.66	1666.59	0.592	27.01	Islet only	60	17	44	938882	2306.77	5049.16	52.06	310198
23	64	p14_9.1_s10_1	Red 32	1422.15	3393.58	4234.36	52.89	13.63	15.14	17.78	848.28	0.721	18.62	Islet only	60	17	47	377094	3379.94	4203.16	43.42	158860
23	66	p14_9.1_s10_1	Red 33	9216.81	3705.07	4842.26	58.89	39.36	25.74	23.71	3427.77	0.62	38.43	Acinar only	60	17	0	0	0	0	0	0
23	68	p14_9.1_s10_1	Red 34	1739.19	3641.9	4886.89	54.98	13.63	19.68	19.76	1135.04	0.616	20.33	Acinar only	60	17	0	0	0	0	0	0
23	70	p14_9.1_s10_1	Red 35	95.11	3854.66	4963.69	51.56	6.06	6.06	5.93	133.62	0.754	5.81	Acinar only	60	17	0	0	0	0	0	0
23	72	p14_9.1_s10_1	Red 36	3034.53	3350.03	4286.6	55.14	18.17	27.25	21.74	1722.53	0.588	30.18	Acinar only	60	17	0	0	0	0	0	0
23	74	p14_9.1_s10_1	Red 37	16531.4	3461.8	4802.67	60.35	43.9	37.85	39.52	6112.68	0.513	50.02	Acinar only	60	17	0	0	0	0	0	0
23	76	p14_9.1_s10_1	Red 38	389.51	3782.57	4927.19	52.32	9.08	10.6	13.83	366.17	0.704	10.92	Acinar only	60	17	0	0	0	0	0	0
23	78	p14_9.1_s10_1	Red 39	442321	3623.38	4904.19	26.23	208.92	165.03	71.14	107747	0.261	213.19	Acinar majority	60	17	0	0	0	0	0	0
23	80	p14_9.1_s10_1	Red 40	294.39	3788.72	4913.82	60.25	16.65	13.63	11.86	411.24	0.52	20.27	Acinar only	60	17	0	0	0	0	0	0
23	82	p14_9.1_s10_1	Red 41	10100	3358.06	4256.95	51.77	33.31	43.91	43.47	4604.87	0.491	47.86	Acinar only	60	17	0	0	0	0	0	0
23	84	p14_9.1_s10_1	Red 42	1222.87	2446.46	5021.94	65.22	18.17	13.63	17.78	951.98	0.581	22.43	Islet only	60	17	45	255874	2438.06	5031.53	52.78	106461
23	86	p14_9.1_s10_1	Red 43	593.32	1762.23	5234.81	64.62	12.11	12.11	17.78	538.26	0.634	14.31	Acinar only	60	17	0	0	0	0	0	0
23	88	p14_9.1_s10_1	Red 44	1902.24	3362.9	4291.86	70.4	10.6	25.74	21.74	1192.8	0.622	25.12	Acinar only	60	17	0	0	0	0	0	0
23	90	p14_9.1_s10_1	Red 45	2771.84	2735.86	4813.2	78.18	12.11	25.74	37.54	1872.91	0.51	34.42	Acinar only	60	17	0	0	0	0	0	0
23	92	p14_9.1_s10_1	Red 46	81.52	3819.2	4950.53	65.32	6.06	4.54	7.9	117.45	0.774	6.83	Acinar only	60	17	0	0	0	0	0	0
23	94	p14_9.1_s10_1	Red 47	1843.36	3752.4	4971.37	63.05	13.63	22.71	23.71	1363.39	0.533	25.12	Acinar only	60	17	0	0	0	0	0	0
23	96	p14_9.1_s10_1	Red 48	1503.68	2376.8	5070.95	69.84	10.6	13.63	19.76	875.96	0.725	19.85	Islet only	60	17	45	255874	2438.06	5031.53	52.78	106461
23	98	p14_9.1_s10_1	Red 49	199.28	2683.12	4784.31	67.77	7.57	9.08	9.88	240.87	0.685	9.06	Acinar only	60	17	0	0	0	0	0	0
23	100	p14_9.1_s10_1	Red 50	489.15	2717.08	4791.22	67.59	9.08	13.63	11.86	449.52	0.668	13.57	Acinar only	60	17	0	0	0	0	0	0
23	102	p14_9.1_s10_1	Red 51	923.95	3466.19	4935.85	70.24	16.65	9.08	21.74	858.66	0.534	19.03	Acinar only	60	17	0	0	0	0	0	0
23	104	p14_9.1_s10_1	Red 52	828.83	2456.91	5041.93	71.62	9.08	9.08	23.71	645.45	0.661	21.84	Islet only	60	17	45	255874	2438.06	5031.53	52.78	106461
23	106	p14_9.1_s10_1	Red 53	1086.99	2393.58	5082.72	74.01	9.08	10.6	21.74	702.96	0.727	20.5	Islet only	60	17	44	938882	2306.77	5049.16	52.06	310198
23	108	p14_9.1_s10_1	Red 54	756.37	2416.19	5059.25	72.59	7.57	12.11	19.76	586.93	0.684	18.1	Islet only	60	17	45	255874	2438.06	5031.53	52.78	106461
23	110	p14_9.1_s10_1	Red 55	6232.1	3157.34	4685.79	77.25	31.79	24.22	35.57	3358.96	0.488	36.68	Acinar only	60	17	0	0	0	0	0	0
23	112	p14_9.1_s10_1	Red 56	625.02	3770.3	4955.08	78.47	21.19	15.14	17.78	710.51	0.498	22.32	Acinar only	60	17	0	0	0	0	0	0
23	114	p14_9.1_s10_1	Red 57	991.88	2674.23	4792.93	75.22	13.63	12.11	15.81	759.68	0.633	15.92	Acinar only	60	17	0	0	0	0	0	0
23	116	p14_9.1_s10_1	Red 58	95.11	2693.91	4805.58	76.59	6.06	4.54	7.9	123.26	0.817	6.66	Acinar only	60	17	0	0	0	0	0	0
23	118	p14_9.1_s10_1	Red 59	552.56	2426.16	5029.04	81.73	9.08	10.6	17.78	473.77	0.687	16.17	Islet only	60	17	45	255874	2438.06	5031.53	52.78	106461
23	120	p14_9.1_s10_1	Red 60	375.92	2715.37	4756.71	80.97	7.57	10.6	13.83	367.41	0.686	12.79	Islet only	60	17	35	541464	2771.18	4709.71	59.49	181635
23	122	p14_9.1_s10_1	Red 61	1218.34	2701.9	4803.88	85.59	12.11	13.63	29.64	1052.91	0.524	27.91	Acinar only	60	17	0	0	0	0	0	0
23	124	p14_9.1_s10_1	Red 62	96017.8	3770.27	4908.09	57.39	139.28	104.47	67.18	33257.5	0.305	156.66	Acinar majority	60	17	0	0	0	0	0	0
23	126	p14_9.1_s10_1	Red 63	339.69	2430.37	5020.63	82.62	7.57	6.06	17.78	342.91	0.687	15.95	Islet only	60	17	45	255874	2438.06	5031.53	52.78	106461
23	128	p14_9.1_s10_1	Red 64	1059.82	3392.42	4193.06	72.86	24.22	18.17	25.69	969.69	0.518	29.12	Islet only	60	17	47	377094	3379.94	4203.16	43.42	158860
23	130	p14_9.1_s10_1	Red 65	960.18	3396.22	4218.13	74.41	15.14	13.63	27.66	835.46	0.563	28.37	Islet only	60	17	47	377094	3379.94	4203.16	43.42	158860
23	132	p14_9.1_s10_1	Red 66	294.39	3342.06	4309.73	76.12	10.6	7.57	17.78	353.75	0.605	16.52	Islet only	60	17	47	377094	3379.94	4203.16	43.42	158860
23	134	p14_9.1_s10_1	Red 67	3428.56	2731.82	4779.14	88.78	24.22	24.22	23.71	2129.87	0.516	29.02	Islet only	60	17	35	541464	2771.18	4709.71	59.49	181635
23	136	p14_9.1_s10_1	Red 68	878.65	2745.83	4794.68	85.5	7.57	16.65	15.81	683.33	0.649	15.65	Islet only	60	17	35	541464	2771.18	4709.71	59.49	181635
23	138	p14_9.1_s10_1	Red 69	99.64	3377.14	4237.48	84.7	6.06	4.54	9.88	142.43	0.73	8.46	Islet only	60	17	47	377094	3379.94	4203.16	43.42	158860
23	140	p14_9.1_s10_1	Red 70	366.86	3386.68	4247.56	85.7	7.57	9.08	13.83	368.99	0.672	12.61	Islet only	60	17	47	377094	3379.94	4203.16	43.42	158860
23	142	p14_9.1_s10_1	Red 71	1145.87	2710.39	4735.97	85.2	12.11	13.63	17.78	824.23	0.642	15.27	Islet only	60	17	35	541464	2771.18	4709.71	59.49	181635
23	144	p14_9.1_s10_1	Red 72	905.83	2674.48	4748.73	84.02	12.11	13.63	19.76	806.26	0.562	17.79	Acinar only	60	17	0	0	0	0	0	0
23	146	p14_9.1_s10_1	Red 73	36808.3	3193.79	4680.33	58.66	72.67	65.1	59.28	15355.6	0.348	75.91	Acinar majority	60	17	0	0	0	0	0	0
23	148	p14_9.1_s10_1	Red 74	507.26	3714.32	4917.8	88.9	10.6	13.63	13.83	485.8	0.633	16.76	Acinar only	60	17	0	0	0	0	0	0
23	150	p14_9.1_s10_1	Red 75	2789.95	3736	4949.82	81.44	22.71	27.25	33.59	2191.64	0.437	33.65	Acinar only	60	17	0	0	0	0	0	0
23	152	p14_9.1_s10_1	Red 76	348.74	2640.95	4805.65	93.15	10.6	7.57	13.83	352.13	0.68	12.14	Acinar only	60	17	0	0	0	0	0	0
23	154	p14_9.1_s10_1	Red 77	95.11	2700.69	4832.76	90.99	7.57	4.54	7.9	139.78	0.721	6.77	Acinar only	60	17	0	0	0	0	0	0
23	156	p14_9.1_s10_1	Red 78	144.93	2622.02	4869.4	90.71	4.54	9.08	7.9	211.82	0.63	10.08	Acinar only	60	17	0	0	0	0	0	0
23	158	p14_9.1_s10_1	Red 79	258.16	3712.59	4936.76	95.23	9.08	12.11	9.88	302.07	0.649	11.53	Acinar only	60	17	0	0	0	0	0	0
24	2	p14_9.1_s10_1	Red 1	443.86	1195.94	4400.09	13.25	12.11	10.6	13.83	532.96	0.528	15.16	Acinar only	60	17	0	0	0	0	0	0
24	6	p14_9.1_s10_1	Red 3	480.09	1433.24	4496.91	24.22	9.08	12.11	17.78	464.62	0.638	17.59	Islet only	60	17	33	511644	1441.99	4397.29	28.53	255262
24	8	p14_9.1_s10_1	Red 4	865.07	1442.73	4501.19	24.32	10.6	10.6	19.76	672.66	0.653	20.03	Islet only	60	17	33	511644	1441.99	4397.29	28.53	255262
24	10	p14_9.1_s10_1	Red 5	104.17	1457.64	4540.88	22.08	10.6	3.03	9.88	168.82	0.634	12.14	Acinar only	60	17	0	0	0	0	0	0
24	16	p14_9.1_s10_1	Red 8	457.44	1478.11	4554.08	22.42	22.71	12.11	9.88	566.7	0.507	21.29	Acinar only	60	17	0	0	0	0	0	0
24	18	p14_9.1_s10_1	Red 9	3981.12	1269.79	4591.16	29.46	43.9	112.04	33.59	3504.39	0.347	119.27	Acinar only	60	17	0	0	0	0	0	0
24	20	p14_9.1_s10_1	Red 10	593.32	1327.55	4520.61	47.71	15.14	10.6	15.81	579.97	0.589	15.43	Ductal only	60	17	0	0	0	0	0	0
24	22	p14_9.1_s10_1	Red 11	312.51	1223.18	4648.05	47.48	7.57	7.57	9.88	295.11	0.755	9.61	Acinar only	60	17	0	0	0	0	0	0
24	24	p14_9.1_s10_1	Red 12	384.98	1345.73	4532.93	53.58	7.57	7.57	13.83	363.99	0.703	12.79	Ductal only	60	17	0	0	0	0	0	0
24	26	p14_9.1_s10_1	Red 13	140.4	1469.92	4646.42	53.99	7.57	7.57	7.9	195.32	0.669	8.79	Ductal only	60	17	0	0	0	0	0	0
24	28	p14_9.1_s10_1	Red 14	81.52	1204.16	4672.29	53.9	6.06	4.54	9.88	126.48	0.719	8.19	Acinar only	60	17	0	0	0	0	0	0
24	30	p14_9.1_s10_1	Red 15	163.05	1317.66	4573.25	57.3	9.08	6.06	9.88	221.89	0.65	9	Acinar only	60	17	0	0	0	0	0	0
24	32	p14_9.1_s10_1	Red 16	493.68	1480.67	4697.59	66.3	9.08	15.14	13.83	501.61	0.602	13.85	Acinar only	60	17	0	0	0	0	0	0
25	2	p14_9.1_s10_1	Green 1	484.62	1635.25	4236.33	7.92	12.11	9.08	15.81	452.25	0.66	16.27	Acinar only	60	17	0	0	0	0	0	0
25	4	p14_9.1_s10_1	Green 2	289.87	1667.42	4322.28	10.71	6.06	6.06	15.81	295.79	0.716	14	Acinar only	60	17	0	0	0	0	0	0
25	6	p14_9.1_s10_1	Green 3	99.64	1526.45	4191.23	9.7	6.06	3.03	9.88	159.1	0.653	8.46	Acinar only	60	17	0	0	0	0	0	0
25	8	p14_9.1_s10_1	Green 4	262.69	1604.42	4245.23	12.16	9.08	6.06	15.81	345.79	0.574	16.06	Acinar only	60	17	0	0	0	0	0	0
25	10	p14_9.1_s10_1	Green 5	670.31	1583.58	4260.67	10.4	9.08	15.14	13.83	586.11	0.632	14.51	Acinar only	60	17	0	0	0	0	0	0
25	12	p14_9.1_s10_1	Green 6	144.93	1658.45	4461.38	10.25	7.57	4.54	11.86	206.85	0.645	10.44	Mixed	60	17	0	0	0	0	0	0
25	14	p14_9.1_s10_1	Green 7	158.52	814.88	5266.82	10.61	4.54	7.57	11.86	194.1	0.73	8.61	Acinar only	60	17	0	0	0	0	0	0
25	16	p14_9.1_s10_1	Green 8	412.15	1545.3	4206.09	13.64	12.11	12.11	13.83	509.01	0.526	15.16	Acinar only	60	17	0	0	0	0	0	0
25	18	p14_9.1_s10_1	Green 9	425.74	1509.01	4217.86	12.97	10.6	7.57	13.83	410.55	0.667	14.94	Acinar only	60	17	0	0	0	0	0	0
25	20	p14_9.1_s10_1	Green 10	235.52	1623.83	4314.2	10.91	6.06	7.57	11.86	254	0.726	10.33	Acinar only	60	17	0	0	0	0	0	0
25	22	p14_9.1_s10_1	Green 11	190.22	1588.39	4336.06	12.33	9.08	6.06	13.83	260.32	0.614	14.78	Acinar only	60	17	0	0	0	0	0	0
25	24	p14_9.1_s10_1	Green 12	362.33	843.92	4724.1	12.77	6.06	7.57	13.83	352.57	0.697	13.4	Islet only	60	17	48	50214.6	854.59	4733.74	29.73	25378.3
25	26	p14_9.1_s10_1	Green 13	221.93	789.56	4854.9	13.47	6.06	7.57	11.86	263.99	0.671	11.29	Acinar only	60	17	0	0	0	0	0	0
25	28	p14_9.1_s10_1	Green 14	285.34	800.48	4870.97	12.95	9.08	7.57	13.83	353.9	0.592	12.51	Acinar only	60	17	0	0	0	0	0	0
25	30	p14_9.1_s10_1	Green 15	199.28	1485.71	4309.22	15	7.57	4.54	13.83	257	0.642	12.79	Acinar only	60	17	0	0	0	0	0	0
25	32	p14_9.1_s10_1	Green 16	362.33	1580	4328.17	15.66	7.57	9.08	13.83	357.82	0.687	12.81	Ductal only	60	17	0	0	0	0	0	0
25	34	p14_9.1_s10_1	Green 17	77	1635.12	4386.59	11.62	4.54	4.54	5.93	99.72	0.878	5.2	Acinar only	60	17	0	0	0	0	0	0
25	36	p14_9.1_s10_1	Green 18	538.97	1448.56	4185.59	17.1	10.6	7.57	17.78	511.89	0.626	16.93	Acinar only	60	17	0	0	0	0	0	0
25	38	p14_9.1_s10_1	Green 19	344.21	1534.88	4293.56	19.27	9.08	4.54	15.81	374.96	0.633	14.64	Acinar only	60	17	0	0	0	0	0	0
25	40	p14_9.1_s10_1	Green 20	235.52	1589.21	4293.59	16.11	10.6	4.54	9.88	286.74	0.643	10.95	Acinar only	60	17	0	0	0	0	0	0
25	42	p14_9.1_s10_1	Green 21	131.35	1496.59	4379.27	16.15	6.06	4.54	11.86	186.57	0.67	10.33	Islet only	60	17	33	511644	1441.99	4397.29	28.53	255262
25	44	p14_9.1_s10_1	Green 22	244.57	1148.67	4655.55	16.65	9.08	7.57	11.86	285.77	0.662	13.08	Acinar only	60	17	0	0	0	0	0	0
25	46	p14_9.1_s10_1	Green 23	430.27	1131.25	4661.29	18.32	7.57	7.57	15.81	441.66	0.624	14.87	Acinar only	60	17	0	0	0	0	0	0
25	48	p14_9.1_s10_1	Green 24	208.34	1440.46	4174.85	17.48	9.08	6.06	9.88	246.72	0.689	11.05	Acinar only	60	17	0	0	0	0	0	0
25	50	p14_9.1_s10_1	Green 25	163.05	1319.76	4381.05	17.07	4.54	6.06	9.88	192.56	0.75	8.6	Acinar only	60	17	0	0	0	0	0	0
25	52	p14_9.1_s10_1	Green 26	475.56	1251.93	4664.76	20.7	9.08	9.08	17.78	437.61	0.673	16.1	Acinar only	60	17	0	0	0	0	0	0
25	54	p14_9.1_s10_1	Green 27	77	1210.51	4714.86	17.9	3.03	4.54	9.88	108.55	0.806	8.19	Acinar only	60	17	0	0	0	0	0	0
25	56	p14_9.1_s10_1	Green 28	389.51	1111.87	4765.19	20.36	7.57	9.08	15.81	370.92	0.695	14	Acinar only	60	17	0	0	0	0	0	0
25	58	p14_9.1_s10_1	Green 29	348.74	1299.3	4791.3	16.65	9.08	9.08	11.86	379.67	0.631	11.85	Acinar only	60	17	0	0	0	0	0	0
25	60	p14_9.1_s10_1	Green 30	516.32	1468.46	4215.14	22.76	10.6	7.57	17.78	478.11	0.651	17.2	Acinar only	60	17	0	0	0	0	0	0
25	64	p14_9.1_s10_1	Green 32	203.81	1323.13	4372.03	19.63	4.54	10.6	11.86	284.7	0.588	12.54	Acinar only	60	17	0	0	0	0	0	0
25	66	p14_9.1_s10_1	Green 33	167.58	1476.11	4803.14	19.81	7.57	6.06	9.88	209.12	0.703	7.57	Acinar only	60	17	0	0	0	0	0	0
25	68	p14_9.1_s10_1	Green 34	371.39	1280.96	4821.79	20.53	10.6	6.06	13.83	378.72	0.66	11.26	Acinar only	60	17	0	0	0	0	0	0
25	70	p14_9.1_s10_1	Green 35	140.4	1364.92	4821.06	18.17	9.08	6.06	7.9	189.13	0.691	8.83	Acinar only	60	17	0	0	0	0	0	0
25	72	p14_9.1_s10_1	Green 36	330.63	1392.81	4199.28	23.47	4.54	13.63	13.83	403.17	0.574	14.78	Acinar only	60	17	0	0	0	0	0	0
25	74	p14_9.1_s10_1	Green 37	176.64	1114.6	4671.31	22.04	4.54	9.08	11.86	220.19	0.691	11.69	Acinar only	60	17	0	0	0	0	0	0
25	76	p14_9.1_s10_1	Green 38	163.05	842.5	4965.5	21.3	6.06	6.06	9.88	195.32	0.739	9.24	Ductal only	60	17	0	0	0	0	0	0
25	80	p14_9.1_s10_1	Green 40	135.87	1440.85	4482.5	23.32	7.57	6.06	7.9	176.72	0.723	7.84	Islet only	60	17	33	511644	1441.99	4397.29	28.53	255262
25	82	p14_9.1_s10_1	Green 41	262.69	1450.26	4486.03	23.27	7.57	7.57	9.88	275.91	0.719	10.41	Islet only	60	17	33	511644	1441.99	4397.29	28.53	255262
25	84	p14_9.1_s10_1	Green 42	203.81	1477.38	4502.77	25.2	6.06	4.54	13.83	233.34	0.718	12.61	Acinar only	60	17	0	0	0	0	0	0
25	86	p14_9.1_s10_1	Green 43	289.87	1323.73	4656.05	24.58	6.06	6.06	13.83	294.17	0.72	12.33	Acinar only	60	17	0	0	0	0	0	0
25	88	p14_9.1_s10_1	Green 44	439.33	1167.45	4673.61	26.48	9.08	9.08	15.81	432.16	0.647	16.41	Ductal only	60	17	0	0	0	0	0	0
25	90	p14_9.1_s10_1	Green 45	149.46	948.36	4672.66	22.99	4.54	9.08	7.9	180.03	0.757	8.67	Acinar only	60	17	0	0	0	0	0	0
25	92	p14_9.1_s10_1	Green 46	249.1	1172.16	4781.65	23.53	9.08	4.54	11.86	262.18	0.73	10.94	Ductal only	60	17	0	0	0	0	0	0
25	94	p14_9.1_s10_1	Green 47	380.45	1458.34	4860.32	22.63	7.57	12.11	9.88	347.83	0.73	11.7	Acinar only	60	17	0	0	0	0	0	0
25	96	p14_9.1_s10_1	Green 48	371.39	1468.48	4202.44	28	7.57	7.57	15.81	363.36	0.688	14.48	Acinar only	60	17	0	0	0	0	0	0
25	98	p14_9.1_s10_1	Green 49	172.11	1575.79	4348.89	25.48	6.06	6.06	9.88	191.67	0.781	10.18	Acinar only	60	17	0	0	0	0	0	0
25	100	p14_9.1_s10_1	Green 50	249.1	1323.58	4394.21	27.34	7.57	7.57	13.83	281.47	0.68	10.42	Acinar only	60	17	0	0	0	0	0	0
25	102	p14_9.1_s10_1	Green 51	439.33	1468.02	4477.54	28.34	9.08	6.06	15.81	407.95	0.685	15.18	Islet only	60	17	33	511644	1441.99	4397.29	28.53	255262
25	104	p14_9.1_s10_1	Green 52	181.17	1141.69	4652.18	27.02	7.57	7.57	11.86	233.72	0.662	10.42	Acinar only	60	17	0	0	0	0	0	0
25	106	p14_9.1_s10_1	Green 53	230.99	1035.05	4756.81	27.12	6.06	7.57	11.86	253.12	0.719	10.44	Acinar only	60	17	0	0	0	0	0	0
25	108	p14_9.1_s10_1	Green 54	108.7	1210.25	5018.34	25.52	6.06	3.03	9.88	144.53	0.762	9.12	Acinar only	60	17	0	0	0	0	0	0
25	110	p14_9.1_s10_1	Green 55	135.87	1395.28	4213.97	27.66	7.57	6.06	9.88	202.3	0.632	9.24	Acinar only	60	17	0	0	0	0	0	0
25	112	p14_9.1_s10_1	Green 56	181.17	1361.17	4246.81	29.1	6.06	6.06	13.83	235.5	0.657	13.05	Acinar only	60	17	0	0	0	0	0	0
25	114	p14_9.1_s10_1	Green 57	421.21	1499.5	4618.45	25.05	9.08	10.6	15.81	464.39	0.585	17.62	Acinar only	60	17	0	0	0	0	0	0
25	116	p14_9.1_s10_1	Green 58	353.27	1091.3	4698.95	30.45	7.57	6.06	17.78	361.53	0.668	15.95	Acinar only	60	17	0	0	0	0	0	0
25	118	p14_9.1_s10_1	Green 59	122.29	1187.92	4793.55	26.86	6.06	7.57	7.9	157.53	0.756	9.61	Acinar only	60	17	0	0	0	0	0	0
25	120	p14_9.1_s10_1	Green 60	384.98	1130.76	4847.29	30.2	10.6	9.08	15.81	388.94	0.658	13.48	Acinar only	60	17	0	0	0	0	0	0
25	122	p14_9.1_s10_1	Green 61	117.76	820.66	5257.13	26.45	4.54	6.06	7.9	162.56	0.715	6.83	Acinar only	60	17	0	0	0	0	0	0
25	124	p14_9.1_s10_1	Green 62	806.19	1483.36	4374.58	26.84	18.17	9.08	21.74	773.19	0.542	21.89	Islet only	60	17	33	511644	1441.99	4397.29	28.53	255262
25	126	p14_9.1_s10_1	Green 63	448.39	933.23	4681.18	31.36	12.11	4.54	13.83	422.2	0.671	12.14	Acinar only	60	17	0	0	0	0	0	0
25	128	p14_9.1_s10_1	Green 64	267.22	1179.68	4887.12	29.87	4.54	7.57	11.86	273.82	0.733	11.59	Ductal only	60	17	0	0	0	0	0	0
25	130	p14_9.1_s10_1	Green 65	131.35	1186.08	4901.65	30.46	6.06	4.54	11.86	184.57	0.677	10.44	Acinar only	60	17	0	0	0	0	0	0
25	132	p14_9.1_s10_1	Green 66	153.99	904.61	4959.6	28.3	6.06	4.54	11.86	190.26	0.73	10.33	Islet only	60	17	49	213667	876.25	4920.2	28.99	58307.8
25	134	p14_9.1_s10_1	Green 67	203.81	857.05	5238.24	29.11	7.57	9.08	9.88	245.02	0.684	10.47	Acinar only	60	17	0	0	0	0	0	0
25	138	p14_9.1_s10_1	Green 69	661.25	1067.54	4833.56	34.8	9.08	10.6	17.78	572.82	0.641	17.59	Acinar only	60	17	0	0	0	0	0	0
25	140	p14_9.1_s10_1	Green 70	135.87	1637	4291.38	33.26	9.08	3.03	9.88	200.36	0.638	9.73	Acinar only	60	17	0	0	0	0	0	0
25	142	p14_9.1_s10_1	Green 71	271.75	1684.06	4294.54	37.08	7.57	6.06	15.81	290.38	0.699	14.87	Acinar only	60	17	0	0	0	0	0	0
25	144	p14_9.1_s10_1	Green 72	502.73	1101.48	4728.24	35.43	6.06	16.65	13.83	561.34	0.545	15.65	Acinar only	60	17	0	0	0	0	0	0
25	146	p14_9.1_s10_1	Green 73	72.47	1019.34	4727.37	31.25	3.03	9.08	7.9	129.85	0.647	8.67	Acinar only	60	17	0	0	0	0	0	0
25	148	p14_9.1_s10_1	Green 74	77	749.03	4806.15	31.27	6.06	3.03	5.93	102.13	0.857	5.18	Acinar only	60	17	0	0	0	0	0	0
25	150	p14_9.1_s10_1	Green 75	307.98	1195.24	4849.08	36.44	3.03	10.6	17.78	353.05	0.625	18.29	Acinar only	60	17	0	0	0	0	0	0
25	152	p14_9.1_s10_1	Green 76	122.29	808.71	4890.61	33.88	6.06	6.06	11.86	193.82	0.615	11.29	Ductal only	60	17	0	0	0	0	0	0
25	154	p14_9.1_s10_1	Green 77	253.63	1130.52	4893.6	36.24	7.57	4.54	13.83	266.5	0.727	12.24	Ductal only	60	17	0	0	0	0	0	0
25	156	p14_9.1_s10_1	Green 78	203.81	1171.94	5115.64	34.12	6.06	7.57	11.86	240.41	0.697	10.87	Acinar only	60	17	0	0	0	0	0	0
25	158	p14_9.1_s10_1	Green 79	99.64	1562.09	4328.87	34.13	6.06	7.57	7.9	173.54	0.599	9.61	Acinar only	60	17	0	0	0	0	0	0
25	160	p14_9.1_s10_1	Green 80	144.93	1657.27	4331.03	36.74	6.06	7.57	9.88	179.82	0.742	8.99	Acinar only	60	17	0	0	0	0	0	0
25	162	p14_9.1_s10_1	Green 81	289.87	1585.08	4350.31	39.37	6.06	9.08	17.78	330.66	0.641	15.95	Acinar only	60	17	0	0	0	0	0	0
25	164	p14_9.1_s10_1	Green 82	398.56	1108.41	4956.61	35.93	6.06	10.6	13.83	379.57	0.69	11.26	Acinar only	60	17	0	0	0	0	0	0
25	166	p14_9.1_s10_1	Green 83	194.75	1147.87	5155.03	37.13	7.57	6.06	11.86	235.94	0.689	10.77	Ductal only	60	17	0	0	0	0	0	0
25	170	p14_9.1_s10_1	Green 85	244.57	1402.54	4485.73	39.08	6.06	6.06	13.83	266.27	0.71	12.33	Acinar only	60	17	0	0	0	0	0	0
25	172	p14_9.1_s10_1	Green 86	95.11	1096.15	4890.87	37.26	7.57	4.54	7.9	143.76	0.701	8.61	Acinar only	60	17	0	0	0	0	0	0
25	174	p14_9.1_s10_1	Green 87	339.69	1193.31	5026.2	39.07	6.06	9.08	13.83	334.13	0.705	12.7	Acinar only	60	17	0	0	0	0	0	0
25	176	p14_9.1_s10_1	Green 88	126.82	1411.95	4490.42	39.73	4.54	4.54	9.88	157.52	0.775	8.6	Islet only	60	17	33	511644	1441.99	4397.29	28.53	255262
25	178	p14_9.1_s10_1	Green 89	244.57	1479.32	4597.65	36.3	7.57	6.06	11.86	287.31	0.658	10.94	Acinar only	60	17	0	0	0	0	0	0
25	180	p14_9.1_s10_1	Green 90	339.69	1157.36	4851.87	42.92	9.08	6.06	15.81	339.48	0.694	14.87	Acinar only	60	17	0	0	0	0	0	0
25	182	p14_9.1_s10_1	Green 91	226.46	900.78	4924.65	38.41	4.54	7.57	11.86	253.51	0.709	10.98	Islet only	60	17	49	213667	876.25	4920.2	28.99	58307.8
25	184	p14_9.1_s10_1	Green 92	81.52	845.78	5218.51	40.29	4.54	4.54	13.83	150.72	0.603	12.61	Acinar only	60	17	0	0	0	0	0	0
25	186	p14_9.1_s10_1	Green 93	126.82	836.44	5233.9	38.6	3.03	10.6	7.9	180.3	0.677	10.95	Acinar only	60	17	0	0	0	0	0	0
25	188	p14_9.1_s10_1	Green 94	366.86	1316.1	4499.37	42.4	7.57	10.6	17.78	417.13	0.594	16.1	Ductal only	60	17	0	0	0	0	0	0
25	192	p14_9.1_s10_1	Green 96	253.63	1157.18	4689.89	40.9	6.06	7.57	17.78	313.74	0.618	17.53	Acinar only	60	17	0	0	0	0	0	0
25	194	p14_9.1_s10_1	Green 97	135.87	1078.82	4720.4	41.83	3.03	6.06	11.86	171.69	0.744	10.33	Acinar only	60	17	0	0	0	0	0	0
25	196	p14_9.1_s10_1	Green 98	90.58	1033.63	4736.17	39.32	4.54	9.08	7.9	129.67	0.752	8.39	Acinar only	60	17	0	0	0	0	0	0
25	198	p14_9.1_s10_1	Green 99	131.35	968.91	4832.11	40.2	4.54	6.06	9.88	170.78	0.732	8.46	Acinar only	60	17	0	0	0	0	0	0
25	200	p14_9.1_s10_1	Green 100	90.58	1217.8	4988.93	41.79	6.06	3.03	9.88	140.04	0.696	8.05	Acinar only	60	17	0	0	0	0	0	0
25	202	p14_9.1_s10_1	Green 101	144.93	1694.93	4314.71	44.34	6.06	4.54	11.86	199.35	0.669	10.44	Acinar only	60	17	0	0	0	0	0	0
25	204	p14_9.1_s10_1	Green 102	126.82	1308.3	4486.52	42.55	4.54	12.11	11.86	226.46	0.539	11.41	Ductal only	60	17	0	0	0	0	0	0
25	206	p14_9.1_s10_1	Green 103	212.87	1209.56	4882.88	46.88	4.54	4.54	17.78	255.62	0.674	15.81	Acinar only	60	17	0	0	0	0	0	0
25	208	p14_9.1_s10_1	Green 104	226.46	1593.01	4366.53	45.92	12.11	4.54	9.88	289.19	0.621	11.41	Acinar only	60	17	0	0	0	0	0	0
25	210	p14_9.1_s10_1	Green 105	86.05	1328.43	4481.12	45.76	4.54	4.54	9.88	131.47	0.717	8.6	Acinar only	60	17	0	0	0	0	0	0
25	212	p14_9.1_s10_1	Green 106	267.22	1073.45	4733.82	46.92	4.54	10.6	13.83	317.4	0.632	12.81	Acinar only	60	17	0	0	0	0	0	0
25	214	p14_9.1_s10_1	Green 107	706.55	1090.32	4868.9	48.55	7.57	16.65	19.76	649.55	0.591	18.08	Acinar only	60	17	0	0	0	0	0	0
25	216	p14_9.1_s10_1	Green 108	258.16	1177.7	4877.47	46.9	7.57	6.06	13.83	284.74	0.689	12.33	Acinar only	60	17	0	0	0	0	0	0
25	218	p14_9.1_s10_1	Green 109	86.05	1072.25	4898.59	43.58	3.03	7.57	7.9	137.37	0.686	7.39	Acinar only	60	17	0	0	0	0	0	0
25	220	p14_9.1_s10_1	Green 110	86.05	1325.64	4989.19	43.47	7.57	3.03	7.9	129.96	0.725	7.39	Acinar only	60	17	0	0	0	0	0	0
25	222	p14_9.1_s10_1	Green 111	99.64	1141.91	5002.67	44.19	6.06	4.54	11.86	173.93	0.598	10.11	Acinar only	60	17	0	0	0	0	0	0
25	224	p14_9.1_s10_1	Green 112	407.62	1188.56	5093.77	46.02	7.57	13.63	13.83	498.89	0.533	16.28	Acinar only	60	17	0	0	0	0	0	0
25	226	p14_9.1_s10_1	Green 113	321.57	1317.6	4519.25	50.12	6.06	10.6	15.81	375.11	0.605	15.1	Ductal only	60	17	0	0	0	0	0	0
25	228	p14_9.1_s10_1	Green 114	212.87	1009.33	4607.78	50.2	6.06	6.06	15.81	268.27	0.643	14.24	Acinar only	60	17	0	0	0	0	0	0
25	230	p14_9.1_s10_1	Green 115	172.11	1092.77	4810.89	48.98	4.54	7.57	11.86	234.05	0.639	11.98	Acinar only	60	17	0	0	0	0	0	0
25	232	p14_9.1_s10_1	Green 116	208.34	1143.77	4848.88	47.17	3.03	9.08	13.83	246.11	0.691	12.79	Acinar only	60	17	0	0	0	0	0	0
25	236	p14_9.1_s10_1	Green 118	77	886.62	4752.09	45.33	6.06	4.54	9.88	138.64	0.631	9.24	Acinar only	60	17	0	0	0	0	0	0
25	238	p14_9.1_s10_1	Green 119	366.86	1159.25	4805.1	52.08	6.06	7.57	15.81	356.37	0.695	14.48	Acinar only	60	17	0	0	0	0	0	0
25	240	p14_9.1_s10_1	Green 120	140.4	1074.25	4849.64	51.69	3.03	9.08	11.86	196.01	0.666	10.98	Acinar only	60	17	0	0	0	0	0	0
25	242	p14_9.1_s10_1	Green 121	471.03	1062.93	4928.13	51.74	7.57	10.6	15.81	434.19	0.674	13.84	Acinar only	60	17	0	0	0	0	0	0
25	244	p14_9.1_s10_1	Green 122	149.46	1209.94	5207.2	44.73	4.54	7.57	11.86	202.69	0.672	10	Acinar only	60	17	0	0	0	0	0	0
25	254	p14_9.1_s10_1	Green 127	217.4	1420.72	4506.99	56.56	4.54	6.06	15.81	258.93	0.675	14	Islet only	60	17	33	511644	1441.99	4397.29	28.53	255262
25	256	p14_9.1_s10_1	Green 128	95.11	1192.83	4883.59	53.07	4.54	3.03	9.88	134.64	0.748	8.6	Acinar only	60	17	0	0	0	0	0	0
25	258	p14_9.1_s10_1	Green 129	149.46	1081.77	4918.34	54.37	3.03	7.57	11.86	189.42	0.719	10.44	Acinar only	60	17	0	0	0	0	0	0
25	260	p14_9.1_s10_1	Green 130	389.51	1098.7	4929.58	58.34	6.06	12.11	17.78	434.07	0.594	16.17	Ductal only	60	17	0	0	0	0	0	0
25	264	p14_9.1_s10_1	Green 132	240.04	1430.23	4511.29	57.56	9.08	6.06	15.81	286.44	0.652	14	Islet only	60	17	33	511644	1441.99	4397.29	28.53	255262
25	266	p14_9.1_s10_1	Green 133	199.28	1138.92	4797.11	54.79	6.06	6.06	11.86	227.18	0.726	10.98	Acinar only	60	17	0	0	0	0	0	0
25	268	p14_9.1_s10_1	Green 134	72.47	1201.2	4925.23	56.56	3.03	4.54	11.86	122.9	0.684	10.11	Ductal only	60	17	0	0	0	0	0	0
25	270	p14_9.1_s10_1	Green 135	117.76	1078.79	4957.42	54.19	6.06	4.54	9.88	155.46	0.747	8.46	Acinar only	60	17	0	0	0	0	0	0
25	276	p14_9.1_s10_1	Green 138	72.47	1333.86	4541.43	58.42	4.54	7.57	7.9	119.39	0.704	6.77	Acinar only	60	17	0	0	0	0	0	0
25	280	p14_9.1_s10_1	Green 140	77	1670.21	4436.29	59.86	4.54	4.54	7.9	110.8	0.79	6.3	Acinar only	60	17	0	0	0	0	0	0
25	288	p14_9.1_s10_1	Green 144	199.28	1439.15	4509.66	72.89	6.06	6.06	15.81	252.05	0.655	14	Islet only	60	17	33	511644	1441.99	4397.29	28.53	255262
26	2	p14_9.1_s10_2	Yellow 1	224.53	1366.86	4156.2	13.37	7.76	10.34	7.9	254.35	0.702	10.12	Ductal only	23	9	0	0	0	0	0	0
26	4	p14_9.1_s10_2	Yellow 2	1307.54	1345.41	4121.2	19.76	15.51	15.51	21.74	971.35	0.595	21.38	Islet only	23	9	50	1.16475e+06	1391.33	4127.69	42.94	481586
26	6	p14_9.1_s10_2	Yellow 3	884.9	1351.22	4109.16	26.16	15.51	12.93	17.78	707.96	0.63	17.61	Acinar only	23	9	0	0	0	0	0	0
26	8	p14_9.1_s10_2	Yellow 4	224.53	1360.47	4116.67	29.64	7.76	10.34	9.88	237.4	0.753	11.37	Acinar only	23	9	0	0	0	0	0	0
26	10	p14_9.1_s10_2	Yellow 5	1426.4	1450.53	4145.04	31.09	7.76	41.36	21.74	1238.01	0.495	38.37	Islet only	23	9	50	1.16475e+06	1391.33	4127.69	42.94	481586
26	12	p14_9.1_s10_2	Yellow 6	171.7	1454.69	4119.83	33.14	5.17	15.51	5.93	219.41	0.681	13.76	Islet only	23	9	50	1.16475e+06	1391.33	4127.69	42.94	481586
26	14	p14_9.1_s10_2	Yellow 7	3050.92	1510.1	4167.9	34.28	49.13	46.53	17.78	2468.6	0.412	61.51	Islet only	23	9	50	1.16475e+06	1391.33	4127.69	42.94	481586
26	16	p14_9.1_s10_2	Yellow 8	1056.6	1534.51	4193.55	48.54	25.86	7.76	13.83	825.32	0.608	24.15	Islet only	23	9	50	1.16475e+06	1391.33	4127.69	42.94	481586
26	18	p14_9.1_s10_2	Yellow 9	1373.57	1442.58	4151.52	54.63	20.68	23.27	17.78	1126.88	0.53	24.06	Islet only	23	9	50	1.16475e+06	1391.33	4127.69	42.94	481586
26	20	p14_9.1_s10_2	Yellow 10	1413.2	1460.03	4113.37	59.98	12.93	18.1	21.74	1064.79	0.572	21.07	Islet only	23	9	50	1.16475e+06	1391.33	4127.69	42.94	481586
26	22	p14_9.1_s10_2	Yellow 11	1083.01	1440.99	4134.33	73.76	15.51	12.93	21.74	849.57	0.6	22.6	Islet only	23	9	50	1.16475e+06	1391.33	4127.69	42.94	481586
27	2	p14_9.1_s10_2	Yellow 1	2166.02	1592.91	1459.06	73.53	23.27	18.1	29.64	1528.91	0.53	32.24	Islet only	23	9	51	1.03931e+06	1639.4	1580.36	83.83	495354
27	4	p14_9.1_s10_2	Yellow 2	449.05	1611.42	1689.88	68.35	15.51	10.34	11.86	414.66	0.684	13.02	Islet only	23	9	51	1.03931e+06	1639.4	1580.36	83.83	495354
27	6	p14_9.1_s10_2	Yellow 3	1664.14	1604.64	2119.83	74.01	20.68	20.68	21.74	1263.52	0.537	24.17	Islet only	23	9	52	793953	1603.1	2154.8	99.23	413629
27	8	p14_9.1_s10_2	Yellow 4	3803.75	1675.08	1603.88	71.6	23.27	25.85	35.57	2576.07	0.457	39.59	Islet only	23	9	51	1.03931e+06	1639.4	1580.36	83.83	495354
27	10	p14_9.1_s10_2	Yellow 5	1888.67	1665.64	2080.25	73.29	25.86	25.85	19.76	1670.54	0.442	30.3	Islet only	23	9	52	793953	1603.1	2154.8	99.23	413629
27	12	p14_9.1_s10_2	Yellow 6	198.11	1619.78	2128.04	71.4	7.76	7.76	9.88	207.07	0.794	9.79	Islet only	23	9	52	793953	1603.1	2154.8	99.23	413629
27	14	p14_9.1_s10_2	Yellow 7	118.87	1592.72	2019.24	72.67	7.76	5.17	7.9	148.14	0.789	7.87	Islet only	23	9	52	793953	1603.1	2154.8	99.23	413629
27	16	p14_9.1_s10_2	Yellow 8	5269.77	1630.84	2114.24	76.27	36.2	18.1	31.62	2968.23	0.493	39.67	Islet only	23	9	52	793953	1603.1	2154.8	99.23	413629
27	18	p14_9.1_s10_2	Yellow 9	1518.86	1574.28	1477.12	83.77	18.1	15.51	23.71	1038.92	0.615	23.08	Islet only	23	9	51	1.03931e+06	1639.4	1580.36	83.83	495354
27	20	p14_9.1_s10_2	Yellow 10	911.31	1549.4	2195.75	77.35	10.34	15.51	17.78	686.88	0.662	17.61	Islet only	23	9	52	793953	1603.1	2154.8	99.23	413629
27	22	p14_9.1_s10_2	Yellow 11	1571.69	1599.3	2044.5	83.82	36.2	20.68	19.76	1437.57	0.455	38.98	Islet only	23	9	52	793953	1603.1	2154.8	99.23	413629
27	24	p14_9.1_s10_2	Yellow 12	845.28	1680.63	2122.64	83.27	7.76	15.51	19.76	698.61	0.619	19.23	Islet only	23	9	52	793953	1603.1	2154.8	99.23	413629
27	26	p14_9.1_s10_2	Yellow 13	92.45	1565.38	2001.96	79.6	5.17	7.76	7.9	120.17	0.823	6.96	Islet only	23	9	52	793953	1603.1	2154.8	99.23	413629
27	28	p14_9.1_s10_2	Yellow 14	92.45	1615.25	2039.63	82.99	10.34	2.59	7.9	122.25	0.809	7.87	Islet only	23	9	52	793953	1603.1	2154.8	99.23	413629
27	30	p14_9.1_s10_2	Yellow 15	1215.09	1683.24	2105.27	81.88	18.1	15.51	15.81	936.06	0.588	19.63	Islet only	23	9	52	793953	1603.1	2154.8	99.23	413629
27	32	p14_9.1_s10_2	Yellow 16	184.9	1671.58	2138.23	83.98	7.76	7.76	11.86	216.19	0.726	10.53	Islet only	23	9	52	793953	1603.1	2154.8	99.23	413629
27	34	p14_9.1_s10_2	Yellow 17	884.9	1587.89	1651.25	88.18	25.86	10.34	15.81	718.73	0.62	24.71	Islet only	23	9	51	1.03931e+06	1639.4	1580.36	83.83	495354
27	36	p14_9.1_s10_2	Yellow 18	105.66	1520.32	1793.08	83.98	7.76	10.34	3.95	133.95	0.807	8.41	Ductal only	23	9	0	0	0	0	0	0
27	38	p14_9.1_s10_2	Yellow 19	2707.53	1597.27	2064.71	77.32	23.27	15.51	33.59	1976.15	0.475	35.31	Islet only	23	9	52	793953	1603.1	2154.8	99.23	413629
27	40	p14_9.1_s10_2	Yellow 20	2839.6	1701.59	1617.78	85.68	18.1	23.27	37.54	2063.79	0.47	37.84	Islet only	23	9	51	1.03931e+06	1639.4	1580.36	83.83	495354
27	42	p14_9.1_s10_2	Yellow 21	1096.22	1654.74	2097.65	94.42	12.93	10.34	19.76	827.42	0.621	18.7	Islet only	23	9	52	793953	1603.1	2154.8	99.23	413629
27	44	p14_9.1_s10_2	Yellow 22	92.45	1545.44	2236.83	88.07	5.17	5.17	7.9	114.03	0.867	6.47	Ductal only	23	9	0	0	0	0	0	0
27	46	p14_9.1_s10_2	Yellow 23	1056.6	1520.26	1797.05	91.37	12.93	20.68	13.83	901.17	0.557	18.29	Ductal only	23	9	0	0	0	0	0	0
27	48	p14_9.1_s10_2	Yellow 24	105.66	1576.88	2002.79	89.17	7.76	5.17	5.93	137.62	0.785	7	Islet only	23	9	52	793953	1603.1	2154.8	99.23	413629
27	50	p14_9.1_s10_2	Yellow 25	1030.18	1714.9	1607.36	93.2	15.51	15.51	19.76	876.41	0.563	18.52	Islet only	23	9	51	1.03931e+06	1639.4	1580.36	83.83	495354
27	52	p14_9.1_s10_2	Yellow 26	1122.63	1598.92	2184.46	98.01	15.51	10.34	15.81	747.09	0.699	16.56	Islet only	23	9	52	793953	1603.1	2154.8	99.23	413629
27	54	p14_9.1_s10_2	Yellow 27	79.24	1482.4	2273.15	91.23	5.17	10.34	3.95	113.41	0.787	8.41	Ductal only	23	9	0	0	0	0	0	0
27	56	p14_9.1_s10_2	Yellow 28	686.79	1581.33	2105	98.57	15.51	10.34	13.83	530.3	0.71	12.41	Islet only	23	9	52	793953	1603.1	2154.8	99.23	413629
27	58	p14_9.1_s10_2	Yellow 29	396.22	1591.94	1657.55	100.64	10.34	7.76	13.83	393.8	0.662	11.86	Islet only	23	9	51	1.03931e+06	1639.4	1580.36	83.83	495354
27	60	p14_9.1_s10_2	Yellow 30	1796.21	1530.87	2382.93	108.94	12.93	15.51	23.71	1049.24	0.681	22.49	Ductal only	23	9	0	0	0	0	0	0
27	62	p14_9.1_s10_2	Yellow 31	1320.74	1623.02	2174.65	101.35	15.51	15.51	19.76	1017.17	0.572	17.97	Islet only	23	9	52	793953	1603.1	2154.8	99.23	413629
27	64	p14_9.1_s10_2	Yellow 32	1281.12	1678.17	1622.26	101.35	12.93	15.51	13.83	935.18	0.61	15.08	Islet only	23	9	51	1.03931e+06	1639.4	1580.36	83.83	495354
27	66	p14_9.1_s10_2	Yellow 33	567.92	1501.98	2167.2	106.84	10.34	10.34	13.83	467.71	0.709	12.41	Ductal only	23	9	0	0	0	0	0	0
27	68	p14_9.1_s10_2	Yellow 34	462.26	1567.38	2176.34	104.78	12.93	10.34	11.86	481.43	0.601	11.45	Islet only	23	9	52	793953	1603.1	2154.8	99.23	413629
27	70	p14_9.1_s10_2	Yellow 35	554.71	1567.54	2192.09	107.22	10.34	7.76	13.83	497.2	0.657	13.19	Islet only	23	9	52	793953	1603.1	2154.8	99.23	413629
27	72	p14_9.1_s10_2	Yellow 36	7884.85	1501.27	1897.42	109.54	38.78	36.19	31.62	4795.47	0.399	39.07	Ductal only	23	9	0	0	0	0	0	0
27	74	p14_9.1_s10_2	Yellow 37	24856.4	1606.81	2075.34	84.4	85.32	51.7	53.35	15734.2	0.262	89.45	Islet only	23	9	52	793953	1603.1	2154.8	99.23	413629
27	76	p14_9.1_s10_2	Yellow 38	1664.14	1529.14	1911.69	107.27	25.86	15.51	17.78	1301.67	0.522	27.31	Ductal only	23	9	0	0	0	0	0	0
27	78	p14_9.1_s10_2	Yellow 39	435.85	1544.3	2134.26	109.88	15.51	15.51	13.83	484.85	0.573	18.7	Islet only	23	9	52	793953	1603.1	2154.8	99.23	413629
27	80	p14_9.1_s10_2	Yellow 40	158.49	1507.61	2189.13	110.99	7.76	7.76	11.86	206.87	0.685	10.53	Ductal only	23	9	0	0	0	0	0	0
27	82	p14_9.1_s10_2	Yellow 41	1703.76	1504.41	2205.86	108.36	12.93	20.68	19.76	1131	0.61	17.97	Ductal only	23	9	0	0	0	0	0	0
27	84	p14_9.1_s10_2	Yellow 42	607.54	1596.71	2174.17	114.91	10.34	7.76	13.83	489.32	0.709	13.19	Islet only	23	9	52	793953	1603.1	2154.8	99.23	413629
27	86	p14_9.1_s10_2	Yellow 43	2628.28	1525.22	2436.29	117.53	18.1	23.27	23.71	2006.8	0.459	24.62	Ductal only	23	9	0	0	0	0	0	0
27	88	p14_9.1_s10_2	Yellow 44	594.34	1555.25	1882.46	119.57	10.34	12.93	17.78	565.89	0.604	16.83	Islet only	23	9	53	248142	1439.75	1841.56	93.38	130448
27	90	p14_9.1_s10_2	Yellow 45	237.73	1611.25	2169.03	116.25	7.76	10.34	11.86	262.44	0.707	10.53	Islet only	23	9	52	793953	1603.1	2154.8	99.23	413629
27	92	p14_9.1_s10_2	Yellow 46	184.9	1612.29	2180.7	116.73	10.34	5.17	5.93	196.31	0.8	9.08	Islet only	23	9	52	793953	1603.1	2154.8	99.23	413629
27	94	p14_9.1_s10_2	Yellow 47	18213.1	1544.33	2405.31	121.37	49.13	46.53	45.45	9116.08	0.367	62.46	Ductal only	23	9	0	0	0	0	0	0
27	96	p14_9.1_s10_2	Yellow 48	277.36	1553.56	2166.55	124.49	7.76	7.76	11.86	282.23	0.729	10.53	Islet only	23	9	52	793953	1603.1	2154.8	99.23	413629
27	98	p14_9.1_s10_2	Yellow 49	515.09	1533.51	2450.19	127.68	7.76	10.34	15.81	481.03	0.646	14.99	Ductal only	23	9	0	0	0	0	0	0
27	100	p14_9.1_s10_2	Yellow 50	1228.29	1544.45	2463.22	134.01	20.68	12.93	27.66	1085.66	0.511	27.81	Ductal only	23	9	0	0	0	0	0	0
27	102	p14_9.1_s10_2	Yellow 51	105.66	1541.33	1892.93	126.71	7.76	5.17	7.9	137.26	0.787	6.96	Islet only	23	9	53	248142	1439.75	1841.56	93.38	130448
27	104	p14_9.1_s10_2	Yellow 52	316.98	1539.39	1893.25	135.11	10.34	7.76	13.83	308.66	0.728	13.19	Islet only	23	9	53	248142	1439.75	1841.56	93.38	130448
27	106	p14_9.1_s10_2	Yellow 53	1109.43	1552.55	2428.99	130.86	15.51	12.93	19.76	890.7	0.582	21.21	Ductal only	23	9	0	0	0	0	0	0
27	108	p14_9.1_s10_2	Yellow 54	792.45	1555.44	2262.38	135.95	12.93	18.1	13.83	764.08	0.542	18.16	Ductal only	23	9	0	0	0	0	0	0
27	110	p14_9.1_s10_2	Yellow 55	1967.91	1561.41	1890.04	128.02	18.1	20.68	23.71	1603.29	0.474	27.32	Islet only	23	9	53	248142	1439.75	1841.56	93.38	130448
27	112	p14_9.1_s10_2	Yellow 56	250.94	1561.96	2304.94	137.28	10.34	10.34	9.88	297.23	0.647	8.71	Ductal only	23	9	0	0	0	0	0	0
27	114	p14_9.1_s10_2	Yellow 57	264.15	1578.5	2315.46	138.42	10.34	7.76	13.83	306.66	0.649	12.41	Ductal only	23	9	0	0	0	0	0	0
27	116	p14_9.1_s10_2	Yellow 58	501.88	1558.15	2288.34	137.02	12.93	12.93	9.88	455.49	0.671	11.37	Ductal only	23	9	0	0	0	0	0	0
27	118	p14_9.1_s10_2	Yellow 59	1637.72	1544.84	2479.39	137.03	12.93	23.27	19.76	1391.37	0.483	20.73	Ductal only	23	9	0	0	0	0	0	0
27	120	p14_9.1_s10_2	Yellow 60	184.9	1551.16	2454.17	140.58	7.76	5.17	9.88	232.05	0.676	9.45	Ductal only	23	9	0	0	0	0	0	0
27	122	p14_9.1_s10_2	Yellow 61	198.11	1525.32	2281.59	141.35	7.76	7.76	9.88	231.39	0.71	8.71	Ductal only	23	9	0	0	0	0	0	0
27	124	p14_9.1_s10_2	Yellow 62	79.24	1572.03	2317.53	141.61	2.59	5.17	7.9	99.97	0.892	6.47	Ductal only	23	9	0	0	0	0	0	0
28	2	p14_9.1_s10_2	Yellow 1	145.28	1380.7	408.21	8.98	7.76	7.76	7.9	182.38	0.733	8.28	Islet only	23	9	0	0	0	0	0	0
28	4	p14_9.1_s10_2	Yellow 2	118.87	1392.19	398.68	9	5.17	7.76	3.95	129.71	0.901	6.11	Islet only	23	9	0	0	0	0	0	0
28	6	p14_9.1_s10_2	Yellow 3	567.92	1225.38	484.01	11.03	7.76	20.68	9.88	528.19	0.628	19.23	Islet only	23	9	54	758226	1349.73	565.39	27.93	383527
28	8	p14_9.1_s10_2	Yellow 4	1228.29	1336.88	572.19	14.24	12.93	15.51	21.74	936.65	0.592	21.23	Islet only	23	9	54	758226	1349.73	565.39	27.93	383527
28	10	p14_9.1_s10_2	Yellow 5	105.66	1358.72	413.61	10.37	7.76	7.76	3.95	136.96	0.789	6.11	Islet only	23	9	0	0	0	0	0	0
28	12	p14_9.1_s10_2	Yellow 6	184.9	1362.78	445.93	11.71	10.34	7.76	5.93	202.92	0.773	8.41	Islet only	23	9	0	0	0	0	0	0
28	14	p14_9.1_s10_2	Yellow 7	1030.18	1224.83	503.66	9.7	23.27	20.68	15.81	933.28	0.529	26.32	Islet only	23	9	54	758226	1349.73	565.39	27.93	383527
28	16	p14_9.1_s10_2	Yellow 8	118.87	1364.61	416.2	13.83	7.76	7.76	5.93	145.7	0.802	7.31	Islet only	23	9	0	0	0	0	0	0
28	18	p14_9.1_s10_2	Yellow 9	105.66	1454.06	508.94	13.09	5.17	7.76	5.93	134.42	0.804	7	Islet only	23	9	0	0	0	0	0	0
28	20	p14_9.1_s10_2	Yellow 10	396.22	1491.53	608.53	17.26	7.76	15.51	7.9	347.2	0.751	13.92	Acinar only	23	9	0	0	0	0	0	0
28	22	p14_9.1_s10_2	Yellow 11	79.24	1483.69	470.49	16.8	7.76	7.76	3.95	110.77	0.805	6.11	Islet only	23	9	0	0	0	0	0	0
28	24	p14_9.1_s10_2	Yellow 12	92.45	1490.4	496.71	19.76	5.17	7.76	5.93	122.09	0.81	7	Islet only	23	9	0	0	0	0	27.27	170474
28	26	p14_9.1_s10_2	Yellow 13	92.45	1360.01	428.39	20.61	7.76	7.76	5.93	136.42	0.725	5.38	Islet only	23	9	0	0	0	0	0	0
28	28	p14_9.1_s10_2	Yellow 14	158.49	1401.81	429.77	22.07	7.76	7.76	7.9	193.18	0.733	6.47	Islet only	23	9	0	0	0	0	0	0
28	30	p14_9.1_s10_2	Yellow 15	145.28	1353.43	430.3	23.53	5.17	10.34	7.9	171.39	0.78	8.28	Islet only	23	9	0	0	0	0	0	0
28	32	p14_9.1_s10_2	Yellow 16	237.73	1473.2	486.57	23.05	7.76	10.34	7.9	283.67	0.654	9.76	Islet only	23	9	0	0	0	0	0	0
28	34	p14_9.1_s10_2	Yellow 17	250.94	1465.21	530.35	24.02	10.34	12.93	5.93	278.79	0.69	11.56	Islet only	23	9	0	0	0	0	0	0
28	38	p14_9.1_s10_2	Yellow 19	118.87	1394.2	433.72	30.96	7.76	7.76	5.93	145.69	0.802	6.11	Islet only	23	9	0	0	0	0	0	0
28	40	p14_9.1_s10_2	Yellow 20	1135.84	1560.82	1142.88	50.46	12.93	15.51	19.76	898.55	0.586	20.08	Ductal only	23	9	0	0	0	0	0	0
28	42	p14_9.1_s10_2	Yellow 21	1003.77	1432.04	674.3	48.54	18.1	15.51	13.83	820.45	0.591	23.42	Islet only	23	9	54	758226	1349.73	565.39	27.93	383527
28	44	p14_9.1_s10_2	Yellow 22	369.81	1548.48	1170.12	47.49	10.34	10.34	9.88	350.79	0.71	12.47	Acinar only	23	9	0	0	0	0	0	0
28	46	p14_9.1_s10_2	Yellow 23	1373.57	1556.77	1096.1	57.59	12.93	31.02	23.71	1147.02	0.521	25.29	Ductal only	23	9	0	0	0	0	0	0
28	48	p14_9.1_s10_2	Yellow 24	1439.61	1447.47	956.01	56.63	12.93	25.85	19.76	1165.58	0.529	22.14	Ductal only	23	9	0	0	0	0	0	0
28	50	p14_9.1_s10_2	Yellow 25	1492.44	1552.24	928.62	80	23.27	12.93	33.59	1151.32	0.549	36.52	Islet only	23	9	55	842345	1537.65	968.12	59	328717
28	52	p14_9.1_s10_2	Yellow 26	1096.22	1610.5	969.28	79.47	15.51	15.51	19.76	992.77	0.518	22.58	Islet only	23	9	55	842345	1537.65	968.12	59	328717
28	54	p14_9.1_s10_2	Yellow 27	1135.84	1584.24	960.84	89.2	10.34	18.1	23.71	972.68	0.541	23.65	Islet only	23	9	55	842345	1537.65	968.12	59	328717
28	56	p14_9.1_s10_2	Yellow 28	528.3	1561.82	974.19	95.74	12.93	10.34	17.78	515.1	0.614	16.02	Islet only	23	9	55	842345	1537.65	968.12	59	328717
29	2	p14_9.1_s10_2	Green 1	316.98	1498.99	300.84	2.63	7.76	7.76	9.88	287	0.783	9.79	Acinar only	23	9	0	0	0	0	0	0
29	4	p14_9.1_s10_2	Green 2	343.39	1428.43	420.57	3.88	5.17	10.34	11.86	293.08	0.809	11.15	Islet only	23	9	56	280117	1396.05	435.15	20.71	129618
29	8	p14_9.1_s10_2	Green 4	264.15	1469.77	394.35	7.71	7.76	5.17	13.83	259.73	0.767	12.13	Ductal only	23	9	0	0	0	0	0	0
29	10	p14_9.1_s10_2	Green 5	1069.8	1454.66	509.8	11.81	12.93	15.51	21.74	922.89	0.548	20.1	Acinar only	23	9	0	0	0	0	0	0
29	12	p14_9.1_s10_2	Green 6	462.26	1433.89	397.81	10.11	7.76	7.76	15.81	389.65	0.742	14.31	Islet only	23	9	56	280117	1396.05	435.15	20.71	129618
29	16	p14_9.1_s10_2	Green 8	158.49	1467.32	305.04	8.4	5.17	7.76	7.9	161.37	0.878	6.96	Ductal only	23	9	0	0	0	0	0	0
29	18	p14_9.1_s10_2	Green 9	92.45	1501.85	429.86	8.19	7.76	5.17	5.93	122.25	0.809	4.72	Islet only	23	9	57	148000	1482.69	463.17	27.27	99185.7
29	22	p14_9.1_s10_2	Green 11	277.36	1447.06	312.43	14.77	5.17	7.76	11.86	265.83	0.774	11.45	Acinar only	23	9	0	0	0	0	0	0
29	24	p14_9.1_s10_2	Green 12	435.85	1465	408.83	12.22	10.34	12.93	9.88	370.84	0.75	14	Islet only	23	9	57	148000	1349.73	565.39	27.93	99185.7
29	26	p14_9.1_s10_2	Green 13	528.3	1348.44	434.49	15.76	10.34	10.34	13.83	432.53	0.731	13.19	Islet only	23	9	56	280117	1396.05	435.15	20.71	129618
29	28	p14_9.1_s10_2	Green 14	224.53	1450.81	477.63	15.46	5.17	15.51	13.83	299.33	0.597	15.73	Ductal only	23	9	0	0	0	0	0	0
29	30	p14_9.1_s10_2	Green 15	237.73	1436.14	372.68	15.81	5.17	7.76	9.88	241.82	0.767	9.79	Acinar only	23	9	0	0	0	0	0	0
29	34	p14_9.1_s10_2	Green 17	515.09	1388.65	377.62	18.85	12.93	7.76	13.83	451.17	0.689	12.41	Islet only	23	9	56	280117	1396.05	435.15	20.71	129618
29	38	p14_9.1_s10_2	Green 19	528.3	1398.67	403.92	25.24	10.34	7.76	19.76	502.27	0.629	18.52	Islet only	23	9	56	280117	1396.05	435.15	20.71	129618
29	40	p14_9.1_s10_2	Green 20	422.64	1560.56	446.98	20.75	10.34	7.76	11.86	352.14	0.773	9.88	Ductal only	23	9	0	0	0	0	0	0
29	42	p14_9.1_s10_2	Green 21	858.48	1355.04	596.4	27.15	7.76	18.1	25.69	760.79	0.574	25.08	Islet only	23	9	54	758226	1349.73	565.39	27.93	383527
29	44	p14_9.1_s10_2	Green 22	660.37	1449.27	333.53	21.7	7.76	15.51	11.86	480.29	0.764	14.53	Ductal only	23	9	0	0	0	0	0	0
29	46	p14_9.1_s10_2	Green 23	396.22	1401.47	338.21	21.87	7.76	10.34	11.86	361.03	0.723	12.82	Acinar only	23	9	0	0	0	0	0	0
29	48	p14_9.1_s10_2	Green 24	924.52	1207.17	473.11	24.47	10.34	12.93	17.78	666.67	0.688	16.83	Acinar only	23	9	0	0	0	0	0	0
29	50	p14_9.1_s10_2	Green 25	132.07	1556.52	515.72	20.95	7.76	5.17	7.9	158.05	0.794	6.96	Acinar only	23	9	0	0	0	0	0	0
29	52	p14_9.1_s10_2	Green 26	1664.14	1613.38	705.05	26.33	15.51	20.68	21.74	1312.29	0.518	21.85	Acinar only	23	9	0	0	0	0	0	0
29	54	p14_9.1_s10_2	Green 27	145.28	1459.21	467.66	22.63	10.34	7.76	7.9	194.37	0.688	9.08	Ductal only	23	9	0	0	0	0	0	0
29	56	p14_9.1_s10_2	Green 28	145.28	1448.86	404.68	23.71	5.17	10.34	5.93	175.53	0.761	8.7	Islet only	23	9	56	280117	1396.05	435.15	20.71	129618
29	58	p14_9.1_s10_2	Green 29	488.68	1420.46	476.14	28.04	10.34	7.76	15.81	426.68	0.703	14.99	Islet only	23	9	56	280117	1396.05	435.15	20.71	129618
29	60	p14_9.1_s10_2	Green 30	422.64	1449.3	478.97	26.98	10.34	7.76	13.83	356.62	0.764	12.13	Ductal only	23	9	0	0	0	0	0	0
29	62	p14_9.1_s10_2	Green 31	739.62	1182.67	506.81	28.05	12.93	12.93	13.83	578.58	0.684	13.93	Acinar only	23	9	0	0	0	0	0	0
29	66	p14_9.1_s10_2	Green 33	237.73	1429.82	328.02	26.24	7.76	10.34	7.9	258.6	0.718	8.28	Acinar only	23	9	0	0	0	0	0	0
29	68	p14_9.1_s10_2	Green 34	369.81	1569.35	436.51	28.93	7.76	10.34	11.86	361.97	0.688	11.15	Acinar only	23	9	0	0	0	0	0	0
29	70	p14_9.1_s10_2	Green 35	316.98	1465.81	452.28	26.43	7.76	10.34	13.83	322.51	0.697	12.13	Ductal only	23	9	0	0	0	0	0	0
29	72	p14_9.1_s10_2	Green 36	475.47	1545.17	448.01	30.46	12.93	7.76	13.83	431.15	0.683	13.19	Acinar only	23	9	0	0	0	0	0	0
29	74	p14_9.1_s10_2	Green 37	158.49	1488	478.24	24.7	10.34	7.76	9.88	203.16	0.697	9.45	Ductal only	23	9	0	0	0	0	0	0
29	76	p14_9.1_s10_2	Green 38	607.54	1211.79	515.95	31.06	10.34	7.76	17.78	528.47	0.656	16.83	Acinar only	23	9	0	0	0	0	0	0
29	78	p14_9.1_s10_2	Green 39	26.41	1667.7	621.71	23.71	2.59	5.17	1.98	57.39	0.747	2.59	Ductal only	23	9	0	0	0	0	0	0
29	86	p14_9.1_s10_2	Green 43	950.94	1402.82	426.47	35.65	15.51	12.93	25.69	810.52	0.577	25.48	Islet only	23	9	56	280117	1396.05	435.15	20.71	129618
29	88	p14_9.1_s10_2	Green 44	462.26	1563.61	419.74	30.88	7.76	12.93	13.83	414.84	0.697	13.93	Acinar only	23	9	0	0	0	0	0	0
29	90	p14_9.1_s10_2	Green 45	250.94	1200.8	443.27	29.02	12.93	5.17	11.86	266.99	0.721	10.21	Acinar only	23	9	0	0	0	0	0	0
29	94	p14_9.1_s10_2	Green 47	2760.36	1603.63	685.89	29.81	23.27	23.27	23.71	2099.51	0.453	30.12	Acinar only	23	9	0	0	0	0	0	0
29	96	p14_9.1_s10_2	Green 48	198.11	1601.51	717.45	28.59	15.51	7.76	7.9	263.4	0.624	13.76	Acinar only	23	9	0	0	0	0	0	0
29	98	p14_9.1_s10_2	Green 49	224.53	1594.54	726.71	29.29	7.76	12.93	9.88	291	0.614	11.73	Acinar only	23	9	0	0	0	0	0	0
29	100	p14_9.1_s10_2	Green 50	171.7	1437.58	406.85	30.4	2.59	10.34	7.9	188.99	0.79	8.7	Islet only	23	9	56	280117	1396.05	435.15	20.71	129618
29	102	p14_9.1_s10_2	Green 51	990.56	1446.17	432.95	27.51	10.34	15.51	21.74	799.7	0.601	21.23	Islet only	23	9	56	280117	1396.05	435.15	20.71	129618
29	104	p14_9.1_s10_2	Green 52	567.92	1396.21	611.4	35.2	12.93	10.34	17.78	557.27	0.595	16.83	Islet only	23	9	54	758226	1349.73	565.39	27.93	383527
29	106	p14_9.1_s10_2	Green 53	501.88	1371.79	647.7	36.56	10.34	5.17	19.76	453.21	0.674	18.7	Acinar only	23	9	0	0	0	0	0	0
29	108	p14_9.1_s10_2	Green 54	528.3	1417.74	616.22	41.1	10.34	10.34	17.78	504.29	0.627	16.63	Islet only	23	9	54	758226	1349.73	565.39	27.93	383527
29	110	p14_9.1_s10_2	Green 55	79.24	1572.46	706.16	33.59	7.76	7.76	1.98	110.96	0.804	7.31	Acinar only	23	9	0	0	0	0	0	0
29	112	p14_9.1_s10_2	Green 56	1413.2	1563.5	720.56	35.92	12.93	20.68	19.76	1211.37	0.503	18.7	Acinar only	23	9	0	0	0	0	0	0
29	114	p14_9.1_s10_2	Green 57	171.7	1414.71	467.3	37.7	7.76	5.17	9.88	175.69	0.85	8.32	Islet only	23	9	56	280117	1396.05	435.15	20.71	129618
29	116	p14_9.1_s10_2	Green 58	501.88	1534.27	967.16	43.16	10.34	10.34	19.76	491.75	0.621	18.7	Islet only	23	9	55	842345	1537.65	968.12	59	328717
29	118	p14_9.1_s10_2	Green 59	105.66	1608.23	718.01	40.01	7.76	7.76	7.9	146.3	0.739	6.96	Acinar only	23	9	0	0	0	0	0	0
29	120	p14_9.1_s10_2	Green 60	409.43	1539.92	887.52	43.92	10.34	10.34	15.81	384.02	0.694	14.99	Ductal only	23	9	0	0	0	0	0	0
29	124	p14_9.1_s10_2	Green 62	1215.09	1617.98	715.56	45.47	15.51	12.93	23.71	1034.72	0.532	22.93	Acinar only	23	9	0	0	0	0	0	0
29	126	p14_9.1_s10_2	Green 63	1162.26	1628.94	748.15	50.43	12.93	15.51	21.74	893.79	0.598	22.45	Acinar only	23	9	0	0	0	0	0	0
29	128	p14_9.1_s10_2	Green 64	92.45	1607.86	725.67	41.5	10.34	7.76	1.98	127.86	0.773	9.32	Acinar only	23	9	0	0	0	0	0	0
29	132	p14_9.1_s10_2	Green 66	171.7	1159.73	517.02	47.27	5.17	7.76	9.88	210.19	0.711	9.79	Acinar only	23	9	0	0	0	0	0	0
29	134	p14_9.1_s10_2	Green 67	752.82	1431.41	675.25	48.43	18.1	12.93	15.81	726.47	0.551	19.96	Islet only	23	9	54	758226	1349.73	565.39	27.93	383527
29	136	p14_9.1_s10_2	Green 68	660.37	1452.94	883.63	49	10.34	7.76	15.81	481.49	0.762	14.77	Ductal only	23	9	0	0	0	0	0	0
29	138	p14_9.1_s10_2	Green 69	554.71	1475.63	883.73	47.75	10.34	7.76	13.83	451.99	0.722	12.41	Ductal only	23	9	0	0	0	0	0	0
29	140	p14_9.1_s10_2	Green 70	224.53	1556.21	1022.63	45.56	7.76	7.76	11.86	253.7	0.704	12.29	Islet only	23	9	55	842345	1537.65	968.12	59	328717
29	142	p14_9.1_s10_2	Green 71	198.11	1546.35	1167.25	47.16	10.34	10.34	9.88	218.02	0.754	10.97	Acinar only	23	9	0	0	0	0	0	0
29	144	p14_9.1_s10_2	Green 72	92.45	1163.51	523.66	47.99	2.59	5.17	7.9	106.14	0.932	6.47	Acinar only	23	9	0	0	0	0	0	0
29	146	p14_9.1_s10_2	Green 73	343.39	1398.2	630.06	49.55	7.76	7.76	15.81	348.95	0.68	14.31	Islet only	23	9	54	758226	1349.73	565.39	27.93	383527
29	148	p14_9.1_s10_2	Green 74	1162.26	1655.59	943.03	52.09	12.93	12.93	19.76	897.39	0.596	18.16	Acinar only	23	9	0	0	0	0	0	0
29	150	p14_9.1_s10_2	Green 75	528.3	1897.62	1123.93	53.25	10.34	12.93	17.78	524.31	0.603	16.02	Acinar only	23	9	0	0	0	0	0	0
29	152	p14_9.1_s10_2	Green 76	2113.19	1620.74	727.17	56.96	20.68	15.51	29.64	1722.83	0.462	28.26	Acinar only	23	9	0	0	0	0	0	0
29	154	p14_9.1_s10_2	Green 77	3011.3	1613.43	763.17	43.17	25.86	18.1	27.66	1985.51	0.508	31.53	Acinar only	23	9	0	0	0	0	0	0
29	156	p14_9.1_s10_2	Green 78	92.45	1576.46	832.77	48.84	5.17	7.76	5.93	117.49	0.842	7	Acinar only	23	9	0	0	0	0	0	0
29	158	p14_9.1_s10_2	Green 79	132.07	1612.11	835.5	50.98	5.17	7.76	7.9	166.2	0.755	6.96	Acinar only	23	9	0	0	0	0	0	0
29	160	p14_9.1_s10_2	Green 80	488.68	1548.76	895	53.08	7.76	10.34	17.78	475	0.632	16.83	Ductal only	23	9	0	0	0	0	0	0
29	162	p14_9.1_s10_2	Green 81	184.9	1687.46	972.73	52.36	5.17	7.76	11.86	215.4	0.729	10.21	Acinar only	23	9	0	0	0	0	0	0
29	164	p14_9.1_s10_2	Green 82	184.9	1543.41	980.3	50.53	10.34	5.17	7.9	212.75	0.738	9.76	Islet only	23	9	55	842345	1537.65	968.12	59	328717
29	166	p14_9.1_s10_2	Green 83	356.6	1377.35	689.16	56.65	5.17	10.34	15.81	352.51	0.69	14.07	Acinar only	23	9	0	0	0	0	0	0
29	168	p14_9.1_s10_2	Green 84	1954.7	1612.4	741.94	37.38	18.1	20.68	25.69	1394.04	0.542	26.13	Acinar only	23	9	0	0	0	0	0	0
29	170	p14_9.1_s10_2	Green 85	4173.55	1588.93	756.56	52	12.93	38.78	35.57	2770.49	0.452	34.86	Acinar only	23	9	0	0	0	0	0	0
29	172	p14_9.1_s10_2	Green 86	184.9	1567.04	845.32	53.49	7.76	10.34	9.88	222.72	0.705	8.32	Acinar only	23	9	0	0	0	0	0	0
29	174	p14_9.1_s10_2	Green 87	369.81	1687.46	913.83	51.94	15.51	12.93	7.9	401.67	0.62	15.2	Acinar only	23	9	0	0	0	0	0	0
29	178	p14_9.1_s10_2	Green 89	211.32	1434.67	495.37	54.59	7.76	5.17	9.88	222.6	0.771	8.32	Islet only	23	9	56	280117	1396.05	435.15	20.71	129618
29	180	p14_9.1_s10_2	Green 90	79.24	1603.49	726.84	53.68	7.76	5.17	5.93	108.53	0.822	7	Acinar only	23	9	0	0	0	0	0	0
29	182	p14_9.1_s10_2	Green 91	501.88	1439.62	890.7	56.78	7.76	15.51	15.81	512.07	0.596	16.56	Acinar only	23	9	0	0	0	0	0	0
29	184	p14_9.1_s10_2	Green 92	158.49	1693.98	975.65	54.5	7.76	5.17	7.9	176.68	0.802	7.87	Acinar only	23	9	0	0	0	0	0	0
29	188	p14_9.1_s10_2	Green 94	2364.13	1595.6	727.55	63.27	25.86	20.68	21.74	1892.16	0.454	28.25	Acinar only	23	9	0	0	0	0	0	0
29	190	p14_9.1_s10_2	Green 95	660.37	1626.48	769.01	58.17	12.93	12.93	13.83	552.74	0.663	15.08	Acinar only	23	9	0	0	0	0	0	0
29	196	p14_9.1_s10_2	Green 98	211.32	1609.36	566.13	59.77	10.34	2.59	9.88	221.44	0.775	9.45	Acinar only	23	9	0	0	0	0	0	0
29	198	p14_9.1_s10_2	Green 99	779.24	1651.09	855.18	54.66	12.93	10.34	15.81	600.72	0.682	14.99	Acinar only	23	9	0	0	0	0	0	0
29	200	p14_9.1_s10_2	Green 100	871.69	1452.39	924.32	63.68	10.34	10.34	21.74	683.23	0.646	21.07	Ductal only	23	9	0	0	0	0	0	0
29	202	p14_9.1_s10_2	Green 101	277.36	1544.82	939.62	59.94	5.17	5.17	13.83	244.18	0.842	12.41	Islet only	23	9	55	842345	1537.65	968.12	59	328717
29	204	p14_9.1_s10_2	Green 102	818.86	1764.95	1100.29	62.69	12.93	15.51	17.78	810.08	0.523	16.83	Acinar only	23	9	0	0	0	0	0	0
29	206	p14_9.1_s10_2	Green 103	462.26	1795.35	1194.38	57.7	7.76	18.1	15.81	520.63	0.555	16.07	Acinar only	23	9	0	0	0	0	0	0
29	208	p14_9.1_s10_2	Green 104	330.19	1619.3	856.49	59.68	10.34	10.34	9.88	383.83	0.602	9.45	Acinar only	23	9	0	0	0	0	0	0
29	210	p14_9.1_s10_2	Green 105	79.24	1614.69	735.03	61.26	5.17	5.17	5.93	102.93	0.867	4.72	Acinar only	23	9	0	0	0	0	0	0
29	214	p14_9.1_s10_2	Green 107	686.79	1633.39	756.83	67.75	10.34	12.93	15.81	592.82	0.635	16.07	Acinar only	23	9	0	0	0	0	0	0
29	216	p14_9.1_s10_2	Green 108	277.36	1567.97	1038.59	64.46	7.76	10.34	11.86	310.63	0.662	10.53	Ductal only	23	9	0	0	0	0	0	0
29	218	p14_9.1_s10_2	Green 109	290.56	1539.24	822.29	69.34	10.34	5.17	13.83	337.07	0.629	12.13	Ductal only	23	9	0	0	0	0	0	0
29	220	p14_9.1_s10_2	Green 110	409.43	1453.43	896.86	68.27	12.93	7.76	11.86	382.66	0.697	10.53	Ductal only	23	9	0	0	0	0	0	0
29	222	p14_9.1_s10_2	Green 111	541.51	1606.21	599.05	72.82	10.34	10.34	17.78	516.19	0.622	16.23	Acinar only	23	9	0	0	0	0	0	0
29	224	p14_9.1_s10_2	Green 112	594.34	1538.99	876.34	71.22	18.1	7.76	15.81	569.25	0.601	14.99	Ductal only	23	9	0	0	0	0	0	0
29	226	p14_9.1_s10_2	Green 113	541.51	1526.75	1040.97	75.23	5.17	10.34	19.76	496.9	0.647	18.7	Ductal only	23	9	0	0	0	0	0	0
29	230	p14_9.1_s10_2	Green 115	462.26	1643.17	718.95	76.78	10.34	7.76	15.81	442.8	0.653	14.99	Acinar only	23	9	0	0	0	0	0	0
29	232	p14_9.1_s10_2	Green 116	1452.82	1616.79	748.03	76.29	18.1	10.34	23.71	1036.01	0.599	22.93	Acinar only	23	9	0	0	0	0	0	0
29	236	p14_9.1_s10_2	Green 118	990.56	1768.85	1073.53	73.98	10.34	20.68	21.74	909.73	0.528	21.85	Acinar only	23	9	0	0	0	0	0	0
29	238	p14_9.1_s10_2	Green 119	1386.78	1798.6	1143.57	79.53	10.34	23.27	25.69	1246.16	0.483	24.81	Acinar only	23	9	0	0	0	0	0	0
29	240	p14_9.1_s10_2	Green 120	739.62	1660.96	706.88	74.21	7.76	18.1	17.78	726.21	0.545	19.69	Acinar only	23	9	0	0	0	0	0	0
29	242	p14_9.1_s10_2	Green 121	383.02	1547.33	886.15	77.68	10.34	7.76	15.81	375.19	0.68	14.07	Ductal only	23	9	0	0	0	0	0	0
29	244	p14_9.1_s10_2	Green 122	330.19	1795.43	1100	76.04	7.76	12.93	11.86	322.86	0.716	10.53	Acinar only	23	9	0	0	0	0	0	0
29	250	p14_9.1_s10_2	Green 125	1584.89	1770.91	1283.84	81.77	10.34	20.68	23.71	1207.65	0.544	22.93	Acinar only	23	9	0	0	0	0	0	0
29	252	p14_9.1_s10_2	Green 126	422.64	1524.36	943.72	85.52	5.17	7.76	15.81	370.22	0.736	14.31	Islet only	23	9	55	842345	1537.65	968.12	59	328717
29	254	p14_9.1_s10_2	Green 127	132.07	1531.95	865.74	85.17	7.76	5.17	9.88	140.12	0.895	7.9	Islet only	23	9	55	842345	1537.65	968.12	59	328717
29	256	p14_9.1_s10_2	Green 128	660.37	1525.65	994.02	84.49	10.34	15.51	17.78	659.9	0.556	18.03	Islet only	23	9	55	842345	1537.65	968.12	59	328717
29	258	p14_9.1_s10_2	Green 129	488.68	1796.28	1122.62	87.69	5.17	12.93	15.81	455.89	0.658	14.77	Acinar only	23	9	0	0	0	0	0	0
29	260	p14_9.1_s10_2	Green 130	633.96	1745.43	1249.62	86.78	7.76	10.34	17.78	578.99	0.616	16.23	Acinar only	23	9	0	0	0	0	0	0
29	262	p14_9.1_s10_2	Green 131	488.68	1792.71	1320.14	87.1	10.34	10.34	13.83	478.23	0.627	16.15	Acinar only	23	9	0	0	0	0	0	0
29	266	p14_9.1_s10_2	Green 133	383.02	1515.77	968.16	89.53	7.76	12.93	15.81	439.94	0.58	14.07	Islet only	23	9	55	842345	1537.65	968.12	59	328717
29	268	p14_9.1_s10_2	Green 134	792.45	1771.21	1119.69	88.36	7.76	18.1	17.78	753.78	0.549	19.11	Acinar only	23	9	0	0	0	0	0	0
29	270	p14_9.1_s10_2	Green 135	224.53	1588.91	868.74	91.36	10.34	5.17	15.81	260.6	0.686	14.07	Islet only	23	9	55	842345	1537.65	968.12	59	328717
29	272	p14_9.1_s10_2	Green 136	184.9	1605.83	883.17	92.73	7.76	5.17	11.86	201.57	0.779	10.21	Islet only	23	9	55	842345	1537.65	968.12	59	328717
29	276	p14_9.1_s10_2	Green 138	396.22	1640.72	1058.51	94.58	5.17	10.34	13.83	393.2	0.663	12.41	Acinar only	23	9	0	0	0	0	0	0
29	278	p14_9.1_s10_2	Green 139	488.68	1686.15	960.95	95.81	10.34	15.51	13.83	506.61	0.592	14.4	Acinar only	23	9	0	0	0	0	0	0
29	280	p14_9.1_s10_2	Green 140	211.32	1679.33	1028.06	93	5.17	12.93	7.9	254.7	0.674	10.53	Acinar only	23	9	0	0	0	0	0	0
29	282	p14_9.1_s10_2	Green 141	237.73	1823.26	1269.56	103.63	7.76	10.34	13.83	283.73	0.654	12.13	Acinar only	23	9	0	0	0	0	0	0
30	2	p14_9.1_s10_2	Red 1	1466.03	1362.83	446.15	12.39	18.1	15.51	21.74	986.98	0.632	20.1	Islet only	23	9	56	280117	1396.05	435.15	20.71	129618
30	4	p14_9.1_s10_2	Red 2	1122.63	1393.08	397.65	10.14	12.93	18.1	13.83	765.53	0.682	14.53	Islet only	23	9	56	280117	1396.05	435.15	20.71	129618
30	6	p14_9.1_s10_2	Red 3	3843.37	1369.25	412.13	11.54	36.2	23.27	23.71	2360.67	0.503	35.95	Islet only	23	9	56	280117	1396.05	435.15	20.71	129618
30	14	p14_9.1_s10_2	Red 7	911.31	1483.41	470.15	15.41	18.1	10.34	13.83	698	0.651	14.4	Islet only	23	9	50	147606	1482.69	463.17	27.27	99185.7
30	18	p14_9.1_s10_2	Red 9	2918.85	1397.56	433.39	26.27	23.27	23.27	25.69	1896.41	0.521	32.3	Islet only	23	9	56	280117	1396.05	435.15	20.71	129618
30	24	p14_9.1_s10_2	Red 12	832.07	1490.11	494.98	19.41	15.51	18.1	11.86	662.76	0.646	16.27	Islet only	23	9	58	139180	1482.69	463.17	27.27	58034.8
30	34	p14_9.1_s10_2	Red 17	1624.52	1472.88	485.2	22.52	18.1	15.51	17.78	1007.85	0.663	17.8	Islet only	23	9	58	139180	1482.69	463.17	27.27	58034.8
30	42	p14_9.1_s10_2	Red 21	990.56	1427.55	468.31	32.96	15.51	15.51	11.86	735.35	0.653	18.02	Islet only	23	9	56	280117	1396.05	435.15	20.71	129618
30	44	p14_9.1_s10_2	Red 22	5745.24	1465.7	527.14	29.74	20.68	43.95	27.66	3152.19	0.492	42.27	Islet only	23	9	58	139000	1482.69	463.17	27.27	58034.8
30	46	p14_9.1_s10_2	Red 23	2496.21	1414.61	414.02	36.04	23.27	23.27	17.78	1673.1	0.532	25.98	Islet only	23	9	56	280117	1396.05	435.15	20.71	129618
30	48	p14_9.1_s10_2	Red 24	8413.15	1361.46	446.92	27.76	31.03	51.7	33.59	4922.11	0.406	55.59	Islet only	23	9	56	280117	1396.05	435.15	20.71	129618
30	50	p14_9.1_s10_2	Red 25	977.35	1416.51	483.93	42.78	15.51	18.1	13.83	706.92	0.674	14.4	Islet only	23	9	56	280117	1396.05	435.15	20.71	129618
30	52	p14_9.1_s10_2	Red 26	528.3	1474.75	530.01	49.4	10.34	10.34	13.83	466.06	0.678	12.13	Islet only	23	9	58	139180	1482.69	463.17	27.27	58034.8
31	2	p14_9.1_s10_2	Red 1	79.24	1615.99	2061.6	64.88	7.76	5.17	5.93	106.65	0.837	6.11	Islet only	23	9	52	793953	1603.1	2154.8	99.23	413629
31	4	p14_9.1_s10_2	Red 2	607.54	1573.44	2075.71	67.66	10.34	12.93	9.88	464.5	0.747	11.92	Islet only	23	9	52	793953	1603.1	2154.8	99.23	413629
31	6	p14_9.1_s10_2	Red 3	1149.05	1485.79	1809.35	81.52	10.34	12.93	17.78	758.34	0.7	16.83	Islet only	23	9	53	248142	1439.75	1841.56	93.38	130448
31	8	p14_9.1_s10_2	Red 4	805.65	1494.04	1818.92	81.73	10.34	10.34	19.76	608.23	0.688	17.97	Islet only	23	9	53	248142	1439.75	1841.56	93.38	130448
31	10	p14_9.1_s10_2	Red 5	409.43	1623.91	2023.12	77.19	12.93	10.34	13.83	428.73	0.622	12.13	Acinar only	23	9	0	0	0	0	0	0
31	12	p14_9.1_s10_2	Red 6	277.36	1630.88	2032.49	77.16	7.76	7.76	11.86	282.9	0.727	12.29	Acinar only	23	9	0	0	0	0	0	0
31	14	p14_9.1_s10_2	Red 7	145.28	1575.09	1975.94	86.23	10.34	5.17	7.9	195.75	0.683	8.28	Ductal only	23	9	0	0	0	0	0	0
31	16	p14_9.1_s10_2	Red 8	1228.29	1556.35	2072.62	98.14	15.51	18.1	19.76	1045.63	0.53	22.58	Islet only	23	9	52	793953	1603.1	2154.8	99.23	413629
31	18	p14_9.1_s10_2	Red 9	3803.75	1583.86	1957.37	84.45	28.44	28.44	29.64	3085.39	0.382	38.36	Ductal only	23	9	0	0	0	0	0	0
31	22	p14_9.1_s10_2	Red 11	950.94	1551.31	2091.87	104.15	12.93	12.93	15.81	816.75	0.573	16.68	Islet only	23	9	52	793953	1603.1	2154.8	99.23	413629
31	26	p14_9.1_s10_2	Red 13	2562.25	1539.14	2115.94	110.52	18.1	36.19	21.74	2043.87	0.443	37.23	Ductal only	23	9	0	0	0	0	0	0
31	28	p14_9.1_s10_2	Red 14	290.56	1683.45	1956.67	116.76	10.34	7.76	9.88	304.2	0.697	9.45	Islet only	23	9	59	112884	1660.16	1955.66	94.73	73404.6
31	30	p14_9.1_s10_2	Red 15	224.53	1526.25	2155.81	120.3	7.76	7.76	9.88	239.71	0.745	9.44	Ductal only	23	9	0	0	0	0	0	0
31	32	p14_9.1_s10_2	Red 16	396.22	1668.13	1929.76	126.33	10.34	5.17	15.81	400.48	0.651	14.31	Islet only	23	9	59	112884	1660.16	1955.66	94.73	73404.6
31	34	p14_9.1_s10_2	Red 17	132.07	1531.95	2181.55	121.92	5.17	10.34	7.9	172.87	0.725	6.96	Islet only	23	9	52	793953	1603.1	2154.8	99.23	413629
31	36	p14_9.1_s10_2	Red 18	779.24	1534.39	2196.09	125.26	12.93	15.51	13.83	718.63	0.57	18.02	Islet only	23	9	52	793953	1603.1	2154.8	99.23	413629
31	38	p14_9.1_s10_2	Red 19	211.32	1690.64	1945.44	122.02	7.76	5.17	11.86	235.62	0.728	10.53	Islet only	23	9	59	112884	1660.16	1955.66	94.73	73404.6
31	40	p14_9.1_s10_2	Red 20	145.28	1535.83	2144.68	121.97	7.76	7.76	7.9	165.78	0.806	6.47	Islet only	23	9	52	793953	1603.1	2154.8	99.23	413629
31	42	p14_9.1_s10_2	Red 21	303.77	1532.91	2209.23	124.49	10.34	10.34	13.83	356	0.614	12.41	Islet only	23	9	52	793953	1603.1	2154.8	99.23	413629
31	44	p14_9.1_s10_2	Red 22	264.15	1647.14	1925.11	126.27	12.93	7.76	9.88	306.71	0.649	10.1	Islet only	23	9	59	112884	1660.16	1955.66	94.73	73404.6
31	46	p14_9.1_s10_2	Red 23	1505.65	1684.44	2074.23	124.77	20.68	15.51	19.76	1268.89	0.501	21.21	Acinar only	23	9	0	0	0	0	0	0
31	50	p14_9.1_s10_2	Red 25	528.3	1679.07	1934.42	123.4	10.34	10.34	15.81	538.5	0.587	14.99	Islet only	23	9	59	112884	1660.16	1955.66	94.73	73404.6
31	52	p14_9.1_s10_2	Red 26	132.07	1661.23	1975.78	134.76	5.17	7.76	7.9	156.21	0.803	8.28	Islet only	23	9	59	112884	1660.16	1955.66	94.73	73404.6
32	2	p14_9.1_s11_1	Yellow 1	1108.81	977.5	3981.53	50.41	18.09	20.68	15.81	905.2	0.572	19.73	Islet only	32	11	60	373472	976.85	3987.3	45.73	242077
32	4	p14_9.1_s11_1	Yellow 2	1069.21	946.74	3969.11	59.52	12.92	18.09	23.71	920.73	0.549	22.49	Islet only	32	11	60	373472	976.85	3987.3	45.73	242077
32	6	p14_9.1_s11_1	Yellow 3	1900.82	553.95	3925.66	64.51	23.26	18.09	29.64	1866.36	0.398	31.29	Islet only	32	11	60	373472	976.85	3987.3	45.73	242077
32	10	p14_9.1_s11_1	Yellow 5	699.61	586.02	3883.99	58.68	18.09	12.92	15.81	745	0.512	18.28	Islet only	32	11	60	373472	976.85	3987.3	45.73	242077
32	12	p14_9.1_s11_1	Yellow 6	79.2	464.75	3891.95	56.32	7.75	5.17	3.95	96.71	0.922	6.11	Ductal only	32	11	0	0	0	0	0	0
32	14	p14_9.1_s11_1	Yellow 7	92.4	464.45	3858.1	59.84	10.34	5.17	5.93	128.69	0.768	8.41	Ductal only	32	11	0	0	0	0	0	0
32	16	p14_9.1_s11_1	Yellow 8	330	624.28	3878.23	61.65	15.51	7.75	11.86	430.05	0.537	14.53	Islet only	32	11	60	373472	976.85	3987.3	45.73	242077
32	18	p14_9.1_s11_1	Yellow 9	105.6	455.49	3859.53	63.97	5.17	7.75	7.9	129.7	0.833	7.87	Ductal only	32	11	0	0	0	0	0	0
32	20	p14_9.1_s11_1	Yellow 10	1174.81	884.08	3992.17	69.34	12.92	20.68	21.74	1124.66	0.479	19.93	Islet only	32	11	60	373472	976.85	3987.3	45.73	242077
32	22	p14_9.1_s11_1	Yellow 11	158.4	430.3	3840.9	69.16	7.75	10.34	5.93	222.56	0.636	10.12	Ductal only	32	11	0	0	0	0	0	0
32	24	p14_9.1_s11_1	Yellow 12	290.4	459.9	3858.39	68.26	7.75	10.34	11.86	333.6	0.636	11.45	Ductal only	32	11	0	0	0	0	0	0
32	26	p14_9.1_s11_1	Yellow 13	792.01	966.08	3958.25	72.09	10.34	10.34	21.74	741.7	0.558	20.1	Islet only	32	11	60	373472	976.85	3987.3	45.73	242077
32	28	p14_9.1_s11_1	Yellow 14	435.6	876.1	4029.65	71.02	12.92	10.34	9.88	519.75	0.535	13.27	Acinar only	32	11	0	0	0	0	0	0
32	30	p14_9.1_s11_1	Yellow 15	92.4	448.57	3821.54	69.72	5.17	7.75	3.95	107.79	0.917	6.11	Acinar only	32	11	0	0	0	0	0	0
32	32	p14_9.1_s11_1	Yellow 16	30017.1	439.3	3819.84	47.2	74.95	72.38	53.35	20398.1	0.229	81.68	Ductal only	32	11	0	0	0	0	0	0
[truncated: 544 more rows]

## Sheet: Fig. 4e,f,h,I; S3a-d,f,i-k,m
R26 Ins Glcg E12.5 to P14
Sample name	islet ID	clone ID	colour	clone total cell number	clone ins+ cell number	clone gluc+ cell number	ins- gluc- cell number
4.5.10_s10_1_part1	1	1	GFP	2	1	1	0
[truncated: 129 more rows]

## Sheet: S5k,l,m,n
R26 Ins Glcg E12.5 to P28
[truncated: 41 more rows]

## Sheet: Fig. 4l,n, S5a,b,e,f,g,i
R26 Ins Glcg E15.5 to P14
[truncated: 43 more rows]

[truncated: 15 more sheets: Fig. 4m,n, S5c,d,e,f,h,i, Fig. 4o; S2n,o, Fig. 4o; S2n,o (2), Fig. 4o; S2n,o (3), Fig. 4o; S2n,o (4), Fig. 4o; S2n,o (5), Fig. 4o; S2n,o (6), Fig. 5c, Fig. 5c (2), Fig. 5c (3), In text and Fig. S2h , Fig. 3c, In text, Fig. 3f, Fig. 3f (2)]
